# Supplementary material for: Genome-Wide Analysis and Characterization of the Proline-Rich Extensin-like Receptor Kinases (PERKs) Gene Family Reveals Their Role in Different Developmental Stages and Stress Conditions in Wheat (Triticum aestivum L.)
Source: Plants (Basel). 2022 Feb 11;11(4):496. doi: 10.3390/plants11040496 (PMC8880425; doi:10.3390/plants11040496)
Supplement: Supplementary file 1 [file plants-11-00496-s001.zip]

Archive with 26 entries (25 files):
- sup/
- sup/Figure S1.tif
- sup/Figure S2.tif
- sup/Figure S3.tif
- sup/Figure S4.jpg
- sup/Figure S5.tif
- sup/Figure S6-B1.tif
- sup/Figure S6-B2.tif
- sup/Figure S6-B3.tif
- sup/Figure S6-B4.tif
- sup/Figure S7A.tif
- sup/Figure S7B.tif
- sup/Figure S7C.tif
- sup/Figure S8.tif
- sup/Figure S9.tif
- sup/Table S1.xls
- sup/Table S10.xls
- sup/Table S2.xls
- sup/Table S3.xls
- sup/Table S4.xls
- sup/Table S5.xls
- sup/Table S6.xls
- sup/Table S7.xls
- sup/Table S8.xls
- sup/Table S9.xls
- sup/TaPERK supplmentary figures.pdf
