# Supplementary material for: Genome-Wide Analysis and Characterization of the Proline-Rich Extensin-like Receptor Kinases (PERKs) Gene Family Reveals Their Role in Different Developmental Stages and Stress Conditions in Wheat (Triticum aestivum L.)
Source: Plants (Basel). 2022 Feb 11;11(4):496. doi: 10.3390/plants11040496 (PMC8880425; doi:10.3390/plants11040496)
Supplement: Supplementary file 1 [file plants-11-00496-s001.zip › sup/Table S1.xls]

## Sheet: Sheet1
Table S1. TaPERK genomic, CDS protein and promoter sequence.
Gene ID	Gene Name	Genomic sequence
TraesCS1A02G127900	TaPERK1	CTCCTTTTAACTCCCCCGCTCCACTGCGCACTACTACTACTACTACTGACTACCCTTTTCTTCTCCGATCTCACCACCTCAAAGGCGCAAAGGGAGCGTCGTCTCCCACCATTCTTAGGCGCTAAGCAAAGCGGGAGTAACCCTAGCTCCAGCTCCGCCCCCGGAGCCGGGCGCCTTCCGCGCGGCAGATGTCGTCGCCGACCGCCGCGCCGGCGCCGACTACGCCCCCGGCGCCGCCGGCTAACGCCACCGCGCCTCCCCCGGCCACCCCGTCGGCACCTCCCCCGGCGATCCCCTCCCCCTCGCCGCCGGCCCCCGCCAACCCGCCCCCGGTCTCCGTCCCGCCGCCGGCAGCGCCCGCGGCCTCCCCTCCCGCGCCGTCCTCCACACCGGCCACCC…
TraesCS1B02G147000	TaPERK2	CCACCATTCTTAGGCGCCAAGCAAAGCGGGAGTAACCCTAGCTCCAGCTCCGCCTCCGGAGCCGGGCACCTTCCGCGCGGCAGATGTCGTCGCCGACCGCCGCGCCGGCGCCGACTACGCCCCCGGCGCCGCCGGCTAACGCCACCGCGCCGCCCCCGGCCACCCCGTCGGCGCCTCCCCCGGCGATCCCCTCCCCCTCGCCGCCGGCCCCCGCCAACCCGCCCCCGGCCTCCGTCCCGCCGCCGGCAGCGCCCGCGGCCTCCCCTCCCGCGCCGTCCTCCACACCGGCCACCCCATCGGCACCATCTCCGTCACCCCCGGGCGCCCCTGCCACCCCTTCCCCGCCCTCGGACATGCTCTCTCCGCCCTCGCCAGAAGGGAGGTCCCCGCCCTCGCCCG…
TraesCS1D02G004300	TaPERK3	GGGAGCTACCATTGGGTGGGTTATGCTTCCGCTTGCCTTGCCTAGACGCACACGCACGCTCCTCCTCCTTCATTCTGTTTTCTTCACTTGCTTCTTTCTTTCTTTCTTTCTTGTGCCGACACAAAACAGAGAGAGAGAGAGTGAGCACCAAAATAATCATTCATCATCAGCATCCATCCATCCATTCTGAGTGCACACTGTCTGAAATCTAGTCGTAGCTCACCTCACTTTACCTAATTTCTCTTTAGCTTACCCTCAATGCATAGCGTAGCGTAGCGTAGGCAGGGGAAAGAAAGGAGTGTGTCTGTAAATAATAAAGCAGCAGCAGCAGCAAAAGAAGAGGATTGGATTCATCTTCCTCTCCCTCCCTGATTCCATCCCTATCCTTTCATTTGCTCC…
TraesCS1D02G126300	TaPERK4	ACCGCGGCCTTTCCGAGCGAGCCATCCCTTCCCTTCCAGGTTCCAATTCCCTCCTCCTTGTTTTAACTCCCCCGCTCCACTGCGCAGCACTACTACTACTACTGACTACGCTTTTCTTCTCCGATCTCACCACCTCAAAGGCGCAAAGGGAGCGTCGTCTCCCACCATTCTTAGGCGCTAAGCAAAGCGGGAGCAACCCTAGCTCCAGCTCCGCCTCCGGAGCCGGGCGCCTTCCGCGCGGCAGATGTCGTCGCCGACCGCCGCGCCGGCGCCGACTACGCCCCCGGCGCCTCCGGCTAATGCCACCGCGCCTCCCCCGGCCACCCCGTCGGCGCCTCCCCCAGCGATCCCATCCCCCTCGCCGCCGGCCCCCGCCAACCCGCCCCCGGCCTCCGTCCC…
TraesCS2A02G418200	TaPERK5	GCCCTCGACGCTCACCAGCTCTCTTATTGCGAGTCAGAGGCGGCCGAGCAAGGCCAAGCCAGAGCACCAGGCAGACAGACAGGCAGAGAGCCAGGGAGGAGCAATGGGGCGGAGGAGGCAGGCCCTCCATGGCGCCGCGCTCTCGCTGCTGCTGCTCGCGGCGGCCGCCCATGCTCAGCAGACCGATCCAGGCGACGGTAAGCAAGCTTGATCCCCTCTTTCTCCTGAACCCCAAAGCTCACGCGCGCTCGTTCCTCAACCCCGAACCATCTTGCTCGAATAGACCAGACCATCCACTTCTCTTGGCCTTGGCTCCTCTCTTCCATGAGAAATCCTTCCTGGGAGACCCCATTGCTTTTGTGTTTGCTGCCCGATTGATCAAAAACACCATGATTCGTC…
TraesCS2A02G418300	TaPERK6	ATGAAGCTCCTCCATGGCGCGGCGCTCGCGCTGCTGCTCCTCGCGGCGGCCGCCCATGCTCAGCGGACCCCGAGGACCCATGCGGGCGATGGTAAGCACGCCTTCTTCCGTCCTCTCCTCAACCCCAAGGCTCACGCCGCTCTTCGATCATGACCTCCGATCGCATCTTGCTCGAATCATCCAGCCACTTTCTTGCTTCATCTTCTGATTTTCTTCGTCCTTGTCCTTTTGCTGTCGTCGGAACCATCGATCATCGCCTCTGTTTTGAATTTTGATGATCAACTGCCGCCGCTGAGCAAATCCGGCCGCGGAACGCTGCGTGATTCGCCAATTTCCCGCCACCTTCGCGAGCATGAATGGGCGCAAGATCTCGCCGTCACGAGAGACTAGTTTGTTCGT…
TraesCS2A02G418400	TaPERK7	GAGTAGGGGCCGCCACCTCCATAAAAAAACAATCGCCCAGTACCCACTTGGACTTGGCTGCATGTTTCCTCCCACAGCTCCTCTGAGTATATCTCTATTCTCCTTCTCCAGCGGATGCCTGCTTTATTGTTCTCATCCATCGCCTCTTCTTCCAGTAGGCAGTAGGACTGCAATCTGACGGGGAGGAGGGGAGGGAGATGGGTCCTCCGAGTCCAAGGTGGAGCTCGTGCCTCCGCCATGGCTCCGTGCTCCTCTTGCCGCTGCTCCTTACAGCCCTATCTTCTTCCTGGAGGGCGGCCGCTCAGGCTCAGGCTCCGCCGCCACCGCCGTCGCAGACCGACCCGACCGAAGGTATGCAGTGGATTAGTAGTGGCGCGCATTCACTGCTCTTCTCTTCTC…
TraesCS2B02G437200	TaPERK8	TCGCCGTCGTGTACATGCCTGCCTGCAGGTCCAGGAGCACGAGCACACACGTCCCTCTCCGGGCCAGGCTTTATCTTCTTCCTTGATTGCCCCGGCCCTCGTCGCTCACCAGCTCTCTTATTGCAAGTCAGAAGCGGCCGAGCGAGGCCAAGCTAGAGCACCAGGCAGATAGCCAGGGAGCAATGGGGCGGAGGAGGCAGGTCCTCCATGGCGCCGCGCTCTCGCTGCTGCTGCTCGCGGCGGTCGCCGATGCTCAGCAGACCGATCCAGGCGACGGTAAGCAAAGCTTGATTCCCTCTTTCTCCCGAATCCCAAAGCTCACGCCGCGCGTTCCTAAATTCTGAACCATCTTGCTCGAATAGACTAGACCATCCACTTCTCTTGGTCTTGGCTACTCTC…
TraesCS2B02G437300	TaPERK9	TCACAAACAAAGGGGTCGTCCACGCCGTCGAGCTAGACTAGGCTAAGCTAAGCTAGAGACCTAGCTAGAGCGAGGAAGGGAGATGAAGCTCCTCCTTGGGGCGGCGCTCACGCTGCCGCTGCTGCTTCTCACGGCGGCTGCCCATGCTCAGCGGTCCCCGAGGACCCATCTGGGCGACGGTACCGTCCTTCTCCTCAACCCCAAGGCTCCAATCCTCAGCTCGTTCCTCAGCTCTGATAGCATCTTGCTTGAATCGACCAGCCAATTTCTTGCTTCATTTTCTTCATGGTGCCATTTTTCTGTTGTCGGAACTGTCGATTATCGCCTTTGTTTTGCCACGTCTGATGATCAATTGCTGCCTCTGAGCAAATCTGGCCGGGGAACGCCGCTTAGTTTTGC…
TraesCS2D02G415600	TaPERK10	CGGCGGCGCTGAACGCGGTGTTCGCCAAGCTCGGCCAGAAGGCGCTGCCGTCATGGAACATCAGCGGCGACCCCTGCACCGGCGCCGCCACGGACAACACCAACATCGACAACAACCCGCCCTTCAACCCGGCCATCAAGTGCGAGTGCACCGGCGGCAACGCCTCCGTCTGCCGCGTCACCAGGCTGTAAGTGTCCGCCGCACCCTCTCTTCTCTTTTGTACCCCCGCGCACACAGGGTGTTCGACGAAACGCCACGGCTGACGGGACGCCCGTGATGCAGGAAAATATACGCGCTGGATGCAGTCGGCTCGATACCAGAGGAGCTGCGGAACCTCACGGCCCTGACCAATTTGTATGGACTCTCAACTTTCGTCACACGTGAAATGGTTTGATGGAC…
TraesCS2D02G415700	TaPERK11	CCCTCCTTCACAAACTCACAAACAAAGAGGCCGTCCACGCCGTCGAGCTAGGCTAGGCTAAGCTAAGCTAGAGACCTAGAGCGAGGAAGGGAGATGAAGCTCCTCCATGGCGCGGCGCTCGCGCTGCTGCTTCTCGCGGCGGCCGCCCACGCTCAGCGGACCCCGAGGACCCATGCGGGCGACGGTAAGCACGCCTTCTTCCGTCCTTCTCCTCACCCCAAGGCTCACGCTGCTCCTCGTTCCTGACCTCCGATCGCATCTTGCTCGAATCATCCAGCCACTTTCTTGCTTCATTTTCTGTTTTTCTTCATCCTGTCCTTTTGCTGTCGTCGGAACCATCGATTATCGCCTCTGTTTTGCTCTGTCTGATGATCAACCACCGCCGCTGAACAAATCCGG…
TraesCS2D02G415800	TaPERK12	ATTGTTCTGATCCATCGCCTCTTCTTCCAGTATGACTGCAATCTGAGGGGAAGGGAGGGAGGGAGATGGGTCGTCCGAGTCCAGGGTGGAGCTCGTGCCTCCGCCATGGCCCCGTGCTCCTCTTGCCGCTGCTCCTGTCAGCTCTGTGTTCTTCCTGGAGGGCGGCCGCTCAGGCTCAGGCTCCGCCGCCGCCGCCGCAGACCGAGCCGACCGAAGGTATGCAGTGGATTAGTAGTAGTAGCACGCATTCACTGCTCGTCTCTGGTTGTTAAGCTCTGTTTGGTTGACGGTTGTTGGTTGGTTTCTTGGCGGGGTGGAGTGCAGCGGCGGCGGTGAACGCGATACTGGGGAAGCTGGGGCTTTCGGCGCCGGCGTCGTGGAACATCAGCGGCAACCCCT…
TraesCS3A02G003900	TaPERK13	GGAGGGAGGAGAAGGGGAATTTTTGGTTTAGGAAAGAATTTAGTCACTGTTCATCTCGTCTCATGCTTGTTTCTCTTTCCGTCCGCGGTTACCTTCCCCTTCCCTGCATCCCCGCCGCCTTCAATGCCACCACCGCTCTTTCACTGCTGGATCTGATCTCCTGAGAGAGCTACCTTGTTCCAGCTGTTTCTTCTTCTTCCTCCTCCGGAATTCGGTGCGAATCCATCCGTGCGGGGATCTTTTGCTCCACCCGGGTTCGGGTTTCTTCTTGCCATTTCCTCCCCCGTTTCTTGAGGCAGTAGGAGGAGGAGGGGAAAGAATTTCCGCGCGAATCAGTCCGCGGATTTCCTTTCTCCCCGCCGGATTCGGTGCATGGAACAACCACCTTCAGTATCCAAC…
TraesCS3A02G152200	TaPERK14	CCCGCCGTCGTCGCGTCGCGCCGGGCTCCACCTCCACCTCCACGCACCCACCCACCATTAGAGACTCCACTCGCCGCCAACTAGTGCTGCTACGTACGTACGACGTACTGCCACCGGTCGCAATCCCCGCTCGGAATTCCCCACCACCACCACCACCGCCACCGCCACCGCGGGCGGAGCGGAAAGCGGCACCTTTCCTCCCTTTTCGCTTATCTTTCGCCCCGCTCCCTCCGTTTCTCGCTCAAGCACTAGGAGCAGTGCTACTGCAGTAGCAGTAGTACGTCGCAAGGAAGCAACGCGGGTAAGCCAGCGGCGAAGTTGGTCTAACGCGGCGGGCTTCTGATGTCGTCGCCGCCCGCCGCGCCGGGCCCGGCCTCGCCGCCGGGAAACCGCACAGCG…
TraesCS3A02G229800	TaPERK15	GGCGCAACGACATTACACCCCGCCCGTCTTCCTCGCAAGGCGAGGCGCATTCCGTCGTCTCCATTGGCGCGCTCCACGCTGCTTCCACCTGCCGCCCGTCCCGCCGATGCCGTTCTGAGAGCCTGGCTGCCGACCACGCCGACGCACGGGAACATGATGCCATTGTTTCTTCTATAGGGTCCCTCTCGGAGCGCGTCGGCATCGGCAACGACTCAGTTCAACGCGCGGCTTTATCATGCCGCGCATTCTCGTGGAATCGGTCGAACACTTGGCCACTGCCCCCGTAGTAGGGGGTCCTCCGCCCCCCCCGCCGAAGTCTTCAGCCTCACCGCCGACGCCGGCACGGTCATCGCCTCCGCCGCCCACACCGCCACCTAAGTCCCCGCCCCCGTCCTCTCC…
TraesCS3A02G278100	TaPERK16	AGGTGAGCTCAGCTGAGGCGAGACACACAGAGAGGCGAGCGGTGCGCGGTGCTCTGCTGCATTGCATTGGCCGACGGAGGATCGGCTTCCCGCCCGAGGGCCTCCGCGGCCGCTGGGTTCTCTGCCGTGCCGTGCGTGATCTGCTGCGCGCGCGCCGCCACTTGCGTGGGCGGGAGGATTCGGATCTCCTCTCTACGTCGCTGTCGGGAGAGAGAGAGAGAGAGAGAGGCTCTCTCTCTAGGCCAGGGTGGGTGGCAGCTTCCTTCCATTGAAGCGGTGGTTCGCTGAGCTGCTTGATTGGGGCGAAGCCGGGCGGGAGATCTGGCCGTCGGCGAGGACCTGCAGATCCCCTGCCTGCCACTGCCAGCGCGCGCCCACGCCTCGCTGCTGTGGAGGTGC…
TraesCS3A02G290300	TaPERK17	ACAGGTAGCCATAATTGGTTCCTAGTACTATGATAGTATGTTTTCGTAGGTGAAGAATTCGTACATGATATGTTGCTGTCGCTTGAACCCAGCAAGCAAAACACCTAATGGCTAAGTGCATCCAGCTCATAGACGGATGTGCTTGCACCGGCGCCTCGCGTTAGTCTTGTCTCTTCTCTTGCCCATCAGTCGGTATATTAGTCGGAAAGTCGTAGACGTGGAGATAGTTCAACGCTAGCCACTTGCACCACGCCGCAGCGACCATGTCCAGCCCACCTCCTCCCGACGCCGGGTTGCCGCCGGTGACTCCAGTTCCGCCTACTCCTACTCCGGTGACCCCAGTTCCGCCTACTCCGACTCCGGTGACCCCAGTTCCGCCTACCCCGACTCCGGTGACTC…
TraesCS3B02G008600	TaPERK18	CTTTTTCCTCTCTGTCTCTGCTCACTAGAGTGGAATTCAGTCCAACGGAGGGAGGGAGGGAGTCATCAGTGGGTGGCAGCAAGATCACGGGTAGGTGAGACTGAGAGGGGAATTCATTTTTGGTTTAGGAAAGAATTCATTGTTTCTCCTCTGCTTTGCCAGTGCCCGTCTCGTCTCGTCTCATGCTTGTTTCTCTTCCCGTCCGCGGTTACCTTCCCCGCTGCATCCCCGCCTTCAATGCCACCACCGCTCTACTGCTGGATCTGATCTGATCTGAGTGAGCCACCGCGTCCGCATCCACTCTCCCATCTGTTCCAGCTGTTTCTAGAGGAGGCGATTTCTCCTTGGGTCTTCCTTCTTCTTCCTCCTCCTCCGGAATTCGGTGCGAATCCAGGCAGG…
TraesCS3B02G179300	TaPERK19	CCTCCCGCCGTCGTCGCGCCGGGCTCCACCTCCACGCACCCACCACACCATTAGAGGCTCCACTCGCCGCCAACTAGTGCTGCTACGTACTGCCACCGGTCGCAATCCCCGCTCGGAATTCCCCACCACCACCGCCACCGCGGGCGGAAAGCGGGACCTTCTTCCCTTTTCGCTTATCTTTCGCTCCGCTCCTTCCGTTTCTCGCTCAAGCCGCTGCCGCACTAGGAGCAGTGCTGCAGCAGCAGCAGTACGTAGCAAGTAAGCAAACTGGGCTTCTGATGTCGTCGCCGCCCGCCGCGCCGGGCCCGGCTTCGCCGCCGGGGAACCGCACGGCCCCGCCCCCGGCCTCGGCTCCGCCCGCTACCAACTCGACGCCCCCTTCGCCGCCGGCGCCAGCGG…
TraesCS3B02G259100	TaPERK20	CGAAGAAGGCGCAACGACATTACACCCCGCCCGTCTTCCTCGCAAGGCGAGGCGCATTCCGTCGTCTCCATTGGCGCGCTGCCGACCACGCTGCTTCCACCTGCCGCCCGTCCCGCCGATGCCGTTCTGAGAGCCTGGCTGCCGACCACGCCGACGCACGGGATGCCATTGTTTCTTCTATAGGGTCTCTCGCGGAACGCGTCGGCATCGGCGACGACTCAGTTCAACGCGCGGCTTTACCATGCCGCGCGTTTTCGTGGAATCGGTCGAACACTTGGCCAATGCCCCCGCAGTTGGGGGCCCGCCGGCGCCCCCGCCGCAGCCTTCAGCCTCACCGCCGCCGCAGGCACGGCCATCGCCTCCGCCACCCACACCGCCACCTAAGTCCCCGCCCCCGTC…
TraesCS3B02G312300	TaPERK21	GCCCGACTCAGCTCCCTATGCTGCCGCACTGTACTGCTAGTACTGCTTGCTCTTCGCAGTCCAGCTATTTCCCATATGGACCTGGCACCAACCCCCTCCCCTCCCCTCCCCCGTCGCGCACACCCGAGGAAGAAAACAATATTAGTATAGACTTTGTTTTGAGAAAAGAAGGAAGGGAAAATAGAGGGAGAAAATTATACTAGTACCACTACTAGTGATGCTCTACTGTCCAGCCAGGCAGCCACGGACACCAAGGCAGGCAGGCAGGCAGGGACGGGAGGGAGGAACCAGAAAGAGATGAGCTCGGCGTGCTGCTGAGGTGAGGTGAGCTCAGCTGAGGTGAGAGAGAGGCGAGCGGTGCGGTGCGGTGCGGTGCTCTGCTGCATTGCATTGGCCGAC…
TraesCS3B02G325100	TaPERK22	CACGAATCTCAAACCAACAATAGATGATAGATGCATGCATGATACATATGCTCGTGCGTATTTTAAAATAAGATAGATACATGCACAGTATATTACATTCATGATAAAATGTCATTTCTGGTATAGATTTTCTAAACTTGACATGATTAGCACTACCCCAATGCTAACAAAAAGGGGCACCTATCTTTCACCCCCAATTAAAAAAACTACTCTTAGTCACCAATGCTTTGTATTCATTCCTCTTCTCCCCGTCTTTCTCCCACCCATGTTAGTTCGCCCATCATCACTGGCCTCATAGTGTTCGCTTCACCCATGATCGATGTCGATGCCCCTCTCTATTCGAGTCGCCTCGTCGGCCTGCCCTGCCCGAGCCTCTACGCCCGTTAAGTCGTCGTTGCC…
TraesCS3D02G005400	TaPERK23	TCAGCTCATTATTCAAAACCCAATTTTTGTTCAGGACATTCAGAGAAGACTAAAACCAATTACAGCGCCGGGAGTCCTGAGTTCAAAGATACAATGTCAGAGTACAGCATGGGCAACTGCCGCTTCTTCACCTACGAGGAAATGCACAACATCACAAACGGTTTCTCTGATCAAAACCTGCTGGGGGAAGGCGGCTTCGGGTCTGTCTACAAGGGCTGCTTGCCCGAAGGAAGAGAGGTTGCCATTAAGAAACTGAAAGACGGCAGCGGGCAGGGGGAGCGCGAGTTCCAGGCCGAGGTGGAGATCATCAGCCGCGTGCATCACCGCCACCTGGTTTCTCTCGTTGGGTATTGCATCTCGGGCGATCAGCGCTTGCTTGTCTATGATTTTGTGCCCAAC…
TraesCS3D02G160000	TaPERK24	GCGCTGTCGCTCCTTTCCTTCGCGCTTTTATTCCACTCCCACCCCGGCCCTCTCCTTCCTCCCGCCGTCGTCGCGTCGCGCCGGCTCCACCTCCACGCACCCACCACCATTAGAGACTCCACTCGCCGCCAACTAGTGCTGCTACGTACGTACGACGTACTGCCACCGGTCGCAATCCCCGCTCGGAATTCCCCACCACCACCACCGCCACCGCGAGCGCGAGCGGAAAGCGGCACCTTTCCTCCCTTTTCGCTTATCTTTCGCCCCGCTCCTTCCGTTTCTCGCTCAAGCCGCTGCCGCACTAGGACTGGTGCTGCAGTAGTACGTACCACTGTAACAAGGAAGCAAAGCGGGTGAGCCAGCGGCCAAGGCGGCCGGCTTCTGATGTCGTCGTCGCCG…
TraesCS3D02G278400	TaPERK25	ATGGGCGGCTACGCGGATCCCTTCATGCCTCCGCAGCCGGCCTCGTCGTCGTCGTACGCCGTGCCGCAGGGCGGGCATGGGCAGCCGCAGCCGCAGCCCGCGCCGCGCCCGCCGGGCTGTCCGTACTCCTCCTCCGCCTCGGCTCCGCCGGTTTCCACGTCCTACCATTCTTTGCCCCCCGCGGCGTCCCCTCCGCCGGTAAGTAGCCCCCCTCCGGCCTCCCCGCCACCCGAGCCATTGCCTTCACCTCCTCCAGCATTGCCTTCCTCGCCGCCACCGCCGGCATTGTCGCCTCCGCCGCCCGACGCGCCCCCTCCGTCGCTCCCACCGCCGTCCCCATCGCCCTCGCCGCCTCCCGCCGAGGTTCAGGCGCCACCGCCGCCGNNNNNNNNNNNNNNN…
TraesCS3D02G290100	TaPERK26	GAAAATATCCAAACCTAGGCATTATTAGCACTAGGCTAATGCTAACAAGAAATGCGGGCTCACTGATTGACTTTGGCACGGTCAATCTGATCGAACAAACCCTGCGTAGTGGATACTACAAAAGGAAAGAAAAGAGAGGCAAGCCAATTCTGTCGTCTGAACCACGCAAGCAAAGCCAATAGGAGAAATGGAGATTTGTACACGACCAGGCCGAGCAAAACAAACACAACGGCCAAACTGCTGGCAGCCCATAGATGTCTTTGCCGTTTGCACCGGCGCCTCGCTCCGCTAGCCGTCTCCTCTCTCCTCCGTTAGCCATCGGCCATCGATCGCTATATTAGTCGTAACCAGTCGTAGCATGGTTTAACGTTAGGCACTTGCACACACCACGCCGCGGCC…
TraesCS4A02G077500	TaPERK27	CCCAAAGCCTACTTCCCTCCCCCCGTCTCTCCGGCTCCGTTTCAACCCCTTCTTTCTCTTCTTCTTTTGCGGAAGAACAGGGGAAAAAAAGGAAGGTACATCACCATGGATGCTTCGACTCCCTCGCGTTTTCACGTCTTCGGTTCGAATTTCAGTGTCGCAGAGCCGAAGAATTTAATTTGTCTACCGTGAAATCTGGTTTTGCATTTGCGTGGTTACCATTGATCCTTTTTTGCGGGAATTTGCGGTTGATTGGTGGTTCTCAAATGTGAGCTAAATTGGTGATCAACTTAGGTCTGAAATGTCTAGCTCGCCATGGCTGCAGGGGTTCATTATGGGGAGGGCGACGGCGGCGAGGAGCTAGCGGCGTTCCGACCCAGAGCATCTTCTAGGTGGTGG…
TraesCS4A02G449700	TaPERK28	ATGAAGTTCATGTGAGATTCACAACTCAAATCATGATTCCAAGTTTGCAACAATGAATACATTTGTTTCCCCGTAATTAATCTCACAGTTCCTCTCTTCAACATATAAGGACTTTTGGTATCAATGCATTATCTGGACCTCTACCAAAGGAGCTCGGGAACCTTAAGAATCTTATAAAATTGTAAGAAATATTTGTTGTAACTATATGATTGTATTTTAGCATACAAGTTTAGATTTACTTTTGGTTTGAAGGGTAGCTATGCTGATAGCCTTCATGACTTGTAGAATATAAAGTTCGCATGCCTAACTAAAACTTTTGGTGCATTCATAGGGGCTTGGGCGGAAACAATTTTAGTGGCTCGCTTCCTTCGGAACTGGGAAACCTGGCAAAACTTGAGG…
TraesCS4B02G233600	TaPERK29	CCTAGGCCACCCAAGCCTACTTCCGTTGCCCCGTCTCTCCAGCCCCGTTTCAACCCCTTCTTTCTCTTCTTCTTTCGCGAAAGAACAGGGGAAAAAAGGAAGGTACATCATCATGGATGCTTCGACTCCCTCGCGTTTTCACGTCTTCGGTTCGAATTTCAGTGTCGCAGAGCCGAAGAATTTAATTTCTTTACATGAAATCTGGTTTTGCATTTGCGTGGTTACCATTGATCCCTTTTTGCGGGAATTTACGTCGATTGTTGGTTCTCAAATGTGAGCTAAATTGGTGATCAACTTAGGTCTGAAATCTCTAGGTCGCCATGGCTGCAGGGGTTCATTATGGGGAGGGCGACGGCGGCGAGGAGCTAGCGGCGTTCCGACCCAGAGCATCTTCTAGGT…
TraesCS5A02G411300	TaPERK30	AACCAGCCCCACACCACACGTCACGGCCTGGCTGCGGATGAGGCGAACACCAACCACCCGCAAAGATCGGGCGCCGACGAGCACGGCAGCGGCAACCAACCCCCGAAGCTGAGGCCCCGCGCGCCGCCGCCGCAACAGAAAAACAGAGGAGAGCGAGACACGGCCGCGCAACGGCAACAGGGGAGGAGAACAGATCCCGCGCCCTGCATTTGCCCTGCTATCTTCCTCCACCGGTGAGATGGTCGGAGGGATGAAACCGACGCGACAAGCCGGCCGGCGGTCGTCATGGCGGCGGCGGTGCTATGAGCAATGAGCACGACACGGCCTGGATTTCTTTGCAAGAAGACGCATCTCCGATCGCGTGCCGCGGTGGTTGGCTTCTCGAATCCTTCTTGTGTA…
TraesCS5B02G415000	TaPERK31	ACGTACATGATTGGCAAGTGGTCCGTCCATCCACGGCAGCCTGGAGCCGTGGAGAGCCCACGGCGGCGACCGACCAGCCCCACACGTCACGACCTGGCGTCCATCCACGGCAGCCCCACGGCGGCGACCAACCAGCCCCACACCACACGTCACGGCCTGGCTGCGGATGAGGCGAACACCAACCACCCGCAAAGATCGGGCGCCGACGAGCACGGCAGCGGCAACAAACCCCCGAAGCTGAGGCCCCGCGGGCCGCCGCCGCAACAGAAAAAACAGGGGAGAGCGTGACACGGCCGCGCAACCGCAACAGCGGGGAACAGGTCCAGGGTCCTGTCCTGCCTTTGCTCTGCCATTTTCCGCCGCCGGTGAGATGGCCGGAGGGATGCAACCGACGCGACA…
TraesCS7A02G038600	TaPERK32	CTCCGGCCGGCTCTCTCTCATCCCTCACCACCTACCTCTCTCTACATATATTCCGGAAGTCGGAAGGGATGAGCGCAGATAGAGCACACATTCAAGCAAAATGAGGGAGATGAGGTTGTTCATGATCCTCCATGGTGCGGCGCTCTTGTTGCTTCTTGCGGCGGTTGCGCATGCTCAACAAACAAGGACGACCGACCCGGCTGACGGTGAGCATGCTCGAATTTTCCCCCCGTGGATCTTAAGTGTTAGGTTTTCCCATGCTGTTCGTTTCCGAATCCATTCCGCGTAGTTCCAACATCTCCTTGGAGCTTGGTAGATAAAAAAAATCTAGGTTCTACGCCTACCCCATGGCCGGCCGTGAGCGAGAAGGGGAGTCAGGAGAGGGATGAGCTGATGCGC…
TraesCS7A02G231900	TaPERK33	ACAGCGATTCCGGAGAGTCGTCGCAGCCACGTTCTCTCAAGCCCCAACGGCAAAAGGGAGATGATCATGGTAGACGGCAACATGTATGCCCCGCCATTTCATTTCCCGGAGGCCTCTGCTCTGCTCTGCTTCCCCCTCTTCCTCCCCGGCTGATTTCCGTTCTCGTCCCGATGCAGCGGCATGGGAGCTGAGGCTGCATTGCTCGGCCGATCGGTTCGCCTCAGCCTCAGCCTCAGGCGACGGCCCTGCGTGGTTCGGGCCTTGCTCTGATCCGTCCAGGCGTCCGCTATCTTTTGTGATCCTGAGGTACCGTCCGTGGATCGTTACTATGATCTTCTTCCTTCTCATGCCTGTGAATCGATTGTTCAGAACCACTACTGTCTGCTCTTTTCTTATGGT…
TraesCS7B02G130400	TaPERK34	ACAGCGATTCCATTCCAGAGAGTCGTCGCTGCCACGTTCTTTGCAGCCCCAACAGCAAAAGCGACGATCAAAGGAGGGAGACAGACGGCAATGTGTGCCCCGCCATTTCATTTCTCCCTCTTCCTCCACGGCTGCGTCTCTTCTTGCCGATCCCCAACGCAGCAGCATGAGAGCTGAGGCTGCATTGCTCGGCCGATCGGTTCGGGTCTTGCTCTGATTCGTGGTTCAGGTGGCGGTGGCTGATCTTCTTCTGATCCCAAGGTACGGTCCGTGGATTGCTATCATCATCTTCTTCCTTCTCATTCTTGTGAATCGATGGCTCTTGAGCTAGTAGACGATGCCTAATTCAAGAATATTAGAAGGCCCTTTTATGGTGGTAGTGGTATTATTTCTTTTCCT…
TraesCS7D02G034800	TaPERK35	CTCTCATCCCTCACCACCTACCTCTCTCTATATATATGCCGGAAGTCGAAAGGGATGAGCGGAGATAGAGCAGACAGACAAGCAAAGTGAGGGAGATGAGGTTGTTCATGATCCTCCATGCCGTGGCGCTCTTGCTGCTTCTTGCGGCGGTTGCGCATGCTCAACAAACAATGAGGACCGACCCAGCTGACGGTGAGCATGCTTGAATTTTTCCTCCGTGGTTCTTAAGTGTTTGGTTTTCCCACGCTGCTCGTTTCCGAATCCATTCCGCGTAGTTCCAACATCTCCTTGGAGCTTGGTAGGTAAAAAAATTTATCAAGGTTCTACACCTACCCCATGGCCGGCCGTGAGCGAGAAGGGGAGTCAGGAGAGGGATGAGCTGATGCGCTCCGGTGGAGG…
TraesCS7D02G232700	TaPERK36	CGCCTTTCTTCCAATGTTCTTGCTCCGCGGTTTCTCTGGTGTACCAGGTGAATCTAAGCCATCTGTCGGGAGAAGATGGTTGGTGAGGAGCTGCACTAACAGAGAATGGGGTGGAGCAACTCTGGGGATTGAATTTCATCACGAGGAGCGGAGGCGACGGCGGCGGAGGCAAGCGTGATCAGGGAAGGCCGCTTCATGATTTTCCCAAGGGAAGCATCCGGAAGAAATTCTGATCGCCGGAGAAGAGATCGCGTGAATCTCATAGAGAAGGCATGCCGAGACTAGCCCCGTCGCCAGGTTCATCATCAGAGGACTCAAGCGATGATCGGTCCGATGGTTCCAAGTCCAAGTCCAAGTCCAAGGCGCCTCCACCCCGACGGTCATCGAGATCATCCGGCT…
TraesCSU02G104700	TaPERK37	ATCAAGGGAGAGGGCAGCATGTATGCCCCGCCATTTCATTTCTCGGAGGCCTCTGCTCTGCTCCCCACTCTTCCTCCCCTTCTTGTCCCCGATGCAGCATGAGAGCTGAGGCTGCATTGCTCGGCCGATCGGTTCGCCTCAGCCTCAGGCGACGGCCCTGCGTGGTTCGGGCCTTGCTCCGATCCGTCGAGGCGTCCGCTATCTTTTGTGATCCCAAGGTACCGTCCGTGGATCGTTACTAGTATGATCTTCTTCCTTCTCATGCCTGTGAATCGATTGTTCAGAACCAATACTGTCTGCTATGTGGAAATGTTGACCCTTGAGCTAGTAGATGCCTAATTCAAGTATATTACAACAGTTTTGCTATTTTCTTGTAGTGATGATTTCTCATGTTTGCAT…
Gene ID	Gene Name	CDS sequence
TraesCS1A02G127900	TaPERK1	ATGTCGTCGCCGACCGCCGCGCCGGCGCCGACTACGCCCCCGGCGCCGCCGGCTAACGCCACCGCGCCTCCCCCGGCCACCCCGTCGGCACCTCCCCCGGCGATCCCCTCCCCCTCGCCGCCGGCCCCCGCCAACCCGCCCCCGGTCTCCGTCCCGCCGCCGGCAGCGCCCGCGGCCTCCCCTCCCGCGCCGTCCTCCACACCGGCCACCCCATCGGCACCATCTCCGTCACCCCCTGCCACCCCTTCCCCGCCCTCGGACACGCCCTCTTCGCCCTCGCCAGAAGGGAGGTCCCCGCCCTCGCCCGCTGGCGGGGGAAGATCGCCTTCCACGCCAGGCCACAACAACCCGTCGCCCAAATCGCCGCCTCATTCCTCCGGTGGCGGTGGCGGTGGCGGT…
TraesCS1B02G147000	TaPERK2	ATGTCGTCGCCGACCGCCGCGCCGGCGCCGACTACGCCCCCGGCGCCGCCGGCTAACGCCACCGCGCCGCCCCCGGCCACCCCGTCGGCGCCTCCCCCGGCGATCCCCTCCCCCTCGCCGCCGGCCCCCGCCAACCCGCCCCCGGCCTCCGTCCCGCCGCCGGCAGCGCCCGCGGCCTCCCCTCCCGCGCCGTCCTCCACACCGGCCACCCCATCGGCACCATCTCCGTCACCCCCGGGCGCCCCTGCCACCCCTTCCCCGCCCTCGGACATGCTCTCTCCGCCCTCGCCAGAAGGGAGGTCCCCGCCCTCGCCCGGTGGCGGGGGAAGATCGCCGTCCACGCCAGGCCACAACAACCCGTCGCCGAAATCGCCGCCTCATTCCTCCGGTGGCGGTGGC…
TraesCS1D02G004300	TaPERK3	ATGGCGGCCAAGGCGCCGGCCCCTTCCGCGCGCTCCCGGGCCCTCGCCTCCGCCTCCGCGCCCGCGCCGGCCTCCTCCAGGCGCCCCAATGCCACTCCCGCAGCAGACACCGCCGCGCCATCCACCTCCGCCACCACCTCCCCACCGCCATCCTCCCCGCCGTCCGCCCCGCCTCCAAAGCTCGCCGCCTCCCCACCGCCCGCCTCGCCGCCACCGACGCCGCCCGCCGCACTCCCCACTCCAAAGCCCGCGCCTTCCACTTCCACGCCGCCTCCAACCACCACAAGCCCACCTGCTCCGCCCCCCAAGCGCTCCCCCGCCGCAGCACCGCCGCCGACGGCTCCTGCGCCAAGACCCACGCCGCCCGCTCCAGCTCCAAGAACCGCGCCGACCTCCCAG…
TraesCS1D02G126300	TaPERK4	ATGTCGTCGCCGACCGCCGCGCCGGCGCCGACTACGCCCCCGGCGCCTCCGGCTAATGCCACCGCGCCTCCCCCGGCCACCCCGTCGGCGCCTCCCCCAGCGATCCCATCCCCCTCGCCGCCGGCCCCCGCCAACCCGCCCCCGGCCTCCGTCCCGCCGCCGGCAGCGCCCGCGGCCTCCCCTCCCGCGCCGTCCTCCACACCGGCCACCCCATCGGCACCATCTCCGTCACCCCCTGCCACCCCTTCCCCGCCCTCGGACACGCCCTCTCCGCCCTCGCCAGAAGGGAGGGCCCCGCCCTCGCCCGGTGGCGGGGGAAGATCGCCGTTCACGCCAGGCCACAACAACCCGTCGCCCAAATCGCCGCCTCATTCCTCCGGTGGCGGTGGCTCCGGGGTG…
TraesCS2A02G418200	TaPERK5	ATGGGGCGGAGGAGGCAGGCCCTCCATGGCGCCGCGCTCTCGCTGCTGCTGCTCGCGGCGGCCGCCCATGCTCAGCAGACCGATCCAGGCGACGCGGCGGCGCTGAACGCGGTGTTCGCCAAGCTCGGCCAGAAGGCGCTGTCGTCATGGAACATCAGCGGCGACCCCTGCACCGGCGCCGCCACGGACAACACCAACATCGACAACAACCCGCCCTTCAACCCGGCCATCAAGTGCGAGTGCTCCGGCGGCAACGCCTCCGTCTGCCGCGTCACCAGGCTGAAAATATACGCGCTGGATGCAGTCGGCCCCATACCCGAGGAGCTGCGGAACCTCACGGCCCTGACCAATTTGGATCTATCGCAAAACTACTTAACAGGGCCTTTACCATCGTTCATC…
TraesCS2A02G418300	TaPERK6	ATGAAGCTCCTCCATGGCGCGGCGCTCGCGCTGCTGCTCCTCGCGGCGGCCGCCCATGCTCAGCGGACCCCGAGGACCCATGCGGGCGATGCGGCGGCGCTGAACGCGGTGTTCGCCAAGCTCGGCCAGAAGGCGTCGTCCTCATGGAACATCAGCGGCAACCTCTGCACCGGCGCCGCCATCGACGACACCGACATCGACAACGACCCCAACTTCAACCCGGCCATCAAGTGCCTCTGCTCCACCGGCAACGCCTCCCTCTGCCGCATCACCAGGCTGAAAATATACGCCTTGGACGCGGTCGGCCCGATACCAGAAGAGCTGTGGAACCTCACCAGCCTCACCAATTTGAATTTAGCACAAAATTACTTAACAGGGCCTATACCATCGTTCATTGGG…
TraesCS2A02G418400	TaPERK7	ATGGGTCCTCCGAGTCCAAGGTGGAGCTCGTGCCTCCGCCATGGCTCCGTGCTCCTCTTGCCGCTGCTCCTTACAGCCCTATCTTCTTCCTGGAGGGCGGCCGCTCAGGCTCAGGCTCCGCCGCCACCGCCGTCGCAGACCGACCCGACCGAAGCGGCGGCGGTGAACGCGATACTGGGGAAGCTGGGGCTGTCGGCGCCGGCGTCGTGGAACATCAGCGGCAACCCCTGCAGCGGCGCCGCCACGGACGACACGCCGCTGGACGACAACCCCAACTTCAACCCGGCCATCAAGTGCGACTGCACCGACCAGAACGGCACCCTCTGCCACGTCACCAGACTGAAGATAAACTCGCTGGACGCGGCTGGCCCCATCCCGGAAGAGCTGAGGAACCTCACC…
TraesCS2B02G437200	TaPERK8	ATGGGGCGGAGGAGGCAGGTCCTCCATGGCGCCGCGCTCTCGCTGCTGCTGCTCGCGGCGGTCGCCGATGCTCAGCAGACCGATCCAGGCGACGCGGCGGCGCTGAACGCGGTGTTCGCCAAGCTCGGCCAGAAGGCGCTGTCGTCATGGAACATCAGCGGCGACCCCTGCACCGGCGCCGCGACCGACAACACCAACATCGACAACAACCCGCCCTTCAACCCGGCCATCAAGTGCGAGTGCACCGGCGGCAACGCCTCCGTCTGCCGCGTCACCAGGCTGAAAATATACGCGCTGGATGCAGTCGGCCCGATACCAGAGGAGCTGCGGAACCTCACGGCCTTGACCAATTTGGATCTATCGCAAAACTACTTAACAGGGCCTTTACCATCGTTTATC…
TraesCS2B02G437300	TaPERK9	ATGAAGCTCCTCCTTGGGGCGGCGCTCACGCTGCCGCTGCTGCTTCTCACGGCGGCTGCCCATGCTCAGCGGTCCCCGAGGACCCATCTGGGCGACGCGGCGGCGCTGAACGCGGTGTTCGCCAAGCTCGGCCAGAAGGCGTCGTCCTCATGGAACATCAGCGGCAACCTCTGCACCGGCGCCGCCACGGACGACACCGACATCGACAACGACCCCAACTTCAACCCGGCCATCAAGTGCCTCTGCTCCACCGGCAACGCCTCCGTCTGCCGCATCACAAGGCTGAAAATATACGCCTTGGACGCGGTCGGCCCGATACCAGAAGAGCTGTGGAACCTCACCAGCCTCACCAATTTGAATTTAGCACAAAATTACTTAACAGGGCCTATACCATCGTTC…
TraesCS2D02G415600	TaPERK10	ATGGGGCGGAGGAGCCGGCTCCTCCATGGCGCCGCGCTCTCGCTGCTGCTGCTCGCGGCGGCCGCCCATGCTCAGCAGACCGATCCAGGCGACGCGGCGGCGCTGAACGCGGTGTTCGCCAAGCTCGGCCAGAAGGCGCTGCCGTCATGGAACATCAGCGGCGACCCCTGCACCGGCGCCGCCACGGACAACACCAACATCGACAACAACCCGCCCTTCAACCCGGCCATCAAGTGCGAGTGCACCGGCGGCAACGCCTCCGTCTGCCGCGTCACCAGGCTGAAAATATACGCGCTGGATGCAGTCGGCTCGATACCAGAGGAGCTGCGGAACCTCACGGCCCTGACCAATTTGGATCTATCGCAAAATTACTTAACAGGGCCTTTACCATCGTTTATC…
TraesCS2D02G415700	TaPERK11	ATGAAGCTCCTCCATGGCGCGGCGCTCGCGCTGCTGCTTCTCGCGGCGGCCGCCCACGCTCAGCGGACCCCGAGGACCCATGCGGGCGACGCGGCGGCGCTGAACGCGGTGTTCGCCAAGCTCGGCCAGAAGGCGTCGTCCTCATGGAACATCAGCGGCAACCTCTGCACCGGCGCCGCCACGGACGACACCGACATCGACAACGACCCCAACTTCAACCCGGCCATCAAGTGCCTCTGCTCCACCGGCAACGCCTCCCTCTGCCGCATCACCAGGCTGAAAATATACGCCTTGGACGCGGTCGGCCCGATACCAGAGGAGCTGTGGAACCTCACCAGCCTCACCAATTTGAATTTAGCACAAAATTACTTAACAGGACCTATACCATCATTCATTGGG…
TraesCS2D02G415800	TaPERK12	ATGGGTCGTCCGAGTCCAGGGTGGAGCTCGTGCCTCCGCCATGGCCCCGTGCTCCTCTTGCCGCTGCTCCTGTCAGCTCTGTGTTCTTCCTGGAGGGCGGCCGCTCAGGCTCAGGCTCCGCCGCCGCCGCCGCAGACCGAGCCGACCGAAGCGGCGGCGGTGAACGCGATACTGGGGAAGCTGGGGCTTTCGGCGCCGGCGTCGTGGAACATCAGCGGCAACCCCTGCAGCGGCGCCGCCACGGACGACACGCCGCTGGACGACAACCCAAACTTCAACCCGGCCATCAAGTGCGACTGCACCGACCAGAACGGCACCCTCTGCCACGTCACCAGACTGAAGATAAACTCGCTGGACGCGGCTGGCCCCATCCCCGAAGAGCTGCGGAACCTCACCCAC…
TraesCS3A02G003900	TaPERK13	ATGGCCTCCTCGCCCTCCCCCTCGCCGGGGGCCACCAAGGCCTCCCCGGCCGACTCCGTCGCGCCCGCCACCTCCTCCCCCTTCTCCCCCGCCCCGGTCAAGCTGCCCAATGACACCCCGGCCGACCCGCCGGCGGCCCCTCCCGCGCCCTCCGCGGCCGTGCCGCCGCAGACGCCAGAATCCCCGCCGCCCCCTTCTCCGTCGCCGCCCCCGGACCCCGTCGCGTCGCCGCCGCCGGTCCCCGTCGCCTCTCCGCCGCCCACCCCGCCAGCAACAATGCCGCCTGCTCAAGTGCCGCCGCCGCCCGCGCCTGCTGCCGACCCGCCCAAGCAGTCGCCTTTGCGGCCCCCTGCGCCGGCCGCGTCGCCGCCGCCGCCAAAGAGCACTTCTCCACCACCA…
TraesCS3A02G152200	TaPERK14	ATGTCGTCGCCGCCCGCCGCGCCGGGCCCGGCCTCGCCGCCGGGAAACCGCACAGCGCCGCCCCCGGCCTCCGCGCCGCCCGCTACCAACTCGACGCCCCCTTCGCCGCCTGCGCCACCGCCCTCTTCTCCACTCCCACCGCCGTCGACGCCCGCCGCGACGCCCCCGTCGCCGGGTGCCACCCCCGCGACGCCCTCCCTCCCGCCTCCCACGGCGCCCGGGGTGCCCGCCGCGCCGTCTCCCCCGTCGACCACGCCTTCTCCGCCGACCGATCGTCCGACGCCGTCCGCCCAGGCCTCGCCGCCGCCGCCGACGAGCTCAGCGCTCAACACGGCCACGGTGGCGGGGATCGCGGTGGGCGGGCTGATCGCGCTGCTGCTCGCCAGCCTGCTCTGCTTC…
TraesCS3A02G229800	TaPERK15	ATGCCGCGCATTCTCGTGGAATCGGTCGAACACTTGGCCACTGCCCCCGTAGTAGGGGGTCCTCCGCCCCCCCCGCCGAAGTCTTCAGCCTCACCGCCGACGCCGGCACGGTCATCGCCTCCGCCGCCCACACCGCCACCTAAGTCCCCGCCCCCGTCCTCTCCACCTCCTGCGTCTTCCGGCAACAATCAGAGTGCGAATTTGCCTCCAGGGTCGCCTCCGGCAAAGAAGTCTCCTGCATCGTCCCCACCTCCTCCGGCTTCGCCTCCGCCCTCAACTCCGCCGGCAAGCCGGTCACCACCACCCTCTTCTCCCCCGCCATCGCCGCCTTCGCAACAATCGTCGCCGCCACCAGCGCAATCGACGCCACCGTCGCCTGGTGTATCAACTCGGCCATCG…
TraesCS3A02G278100	TaPERK16	ATGGGCGGCTACGCGGATCCCTTCATGCCTCCGCAGCCGGCCTCGTCGTCGTCTTACGCCGTGCCGCAGGGCGGGCATGGGCAGCCGCAGCCCGCGCCGCGCCCGCCGGGCTGTCCCTACTCCTCCTCCGCCTCGGCCCCGCCGGTTTCCACGTCCTACCATTCTTTGCCCCCCGCGGCGTCCCCTCCGCCGGTAAGTAGCCCCCCTCCGGCCTCCCCGCCACCCGAGCCATTGCCGTCACCTCCTCCAGCATTGCCGTCCTCGCCGCCACCGCCGGCATTGTCGCCTCCGCCGCCCGACGCGCCCCCTCCGTCGCTTCCACCGCCGTCCCCATCGCCCTCGCCGCCTCCCGCCGAGGTTCAGGCGCCACCGCCACCGATGGCGGCCGACCAGCCACGC…
TraesCS3A02G290300	TaPERK17	ATGTCTAGTTCACCTCCTCCGGACGCCGGCGGGTCGCCACCGGTTACTCCATCTCCGACGCCTCCGGTTACGCCGGTGACCCCATCTCCTCCAGACAATCCCGTCGTGACGCCTCCGGTGGCCCCAGTGAATAGCCCACCTCCTCCGGACACTAGCATGTTTACTCCGCCTCCTCCGGTGACTCCATCACCACCGCCTCCGGAAGCCACTCCTCCTCCTCCTCCGGTGACTCCATCACCACCGCCTCCGGAAGCCATTCCTCCTACTCCGGAGACTCCATCACCACCTCCTCCGGCAGCAATTCCGCCTTCTCCGGTGACTGCTCCACCACCACCTCCTCCGGTAGCAATTCCACCTTCACTACCTCCTCAGGTAGCAGCAGTTCCGCCTACTACCGCG…
TraesCS3B02G008600	TaPERK18	ATGGCCTCCTCGCCCTCCCCCTCGCCGGGGGCCACCAAGGCCTCCCCGGCCGCCTCCGTCGCGCCCGCCACCTCCTCCCCCGCCTCCCCGGCCCCGGTCAAGCTGCCCAATGAAACCCCGGCCGACCCGCCCGCGGCCCCTCCCGCGCCCTCCGCGGCCGTGCCGCCGCAGACGCCAGAATCCCCACCGCCCCCTTCTCCGTCGCCTCCCCCGGACCCCACCGCGTCGCCGCCGCCGGTCCCCGTCGCATCTCCGCCGCCAGCCGCATTGCCGCCACCCTCGCCGCCCACTGCGGTGCCGCCGCCGCCCGCGCCTGCCGCTGACCCGCCCAAGCAGTCGCCTTTGCGGCCCCCTGCGCCGGCCGCGTCACCCCCGCCGCCAAAGACCACTTCTCCACCA…
TraesCS3B02G179300	TaPERK19	ATGTCGTCGCCGCCCGCCGCGCCGGGCCCGGCTTCGCCGCCGGGGAACCGCACGGCCCCGCCCCCGGCCTCGGCTCCGCCCGCTACCAACTCGACGCCCCCTTCGCCGCCGGCGCCAGCGGCATCCTCGCCGCCGCCCTCTTCTCCCCTGCCACCGCCGTCGACGCCCGCCGCGCCGCCCCCGTCCTCCGGCACCACTCCCGCGACGCCCTCCCTCCCGCCTCCCACGGCCCCCGGGGCGCCCGCCGCGCCGTCTCCCCCGTCGACCACGCCGTCCCCGCCGACCGACCGTCCGACGCCGTCCGCCCAGGCCTCGCCGCCGCCGCCGAGCTCGGCGCTCAACACGGCCACGGTGGCGGGGATCGCGGTGGGCGGGCTGATCGCGCTGCTGCTCGCCAGC…
TraesCS3B02G259100	TaPERK20	ATGCCGCGCGTTTTCGTGGAATCGGTCGAACACTTGGCCAATGCCCCCGCAGTTGGGGGCCCGCCGGCGCCCCCGCCGCAGCCTTCAGCCTCACCGCCGCCGCAGGCACGGCCATCGCCTCCGCCACCCACACCGCCACCTAAGTCCCCGCCCCCGTCCTCTCCACCTCCTGCGTCTTCCGGCAACAATCAGAGTCCGAATTTGCCTCCGGGGTCGCCTCCGCCGGAGAAGTCTCCTGCATCGTCCCCACCTCCTCCGGCTTCGCCTCCGCCCTCAACTCCGCCGGCAAGCCGGTCACCACCACCGTCTTCTCCCCCGCCATCGCCGCCTTCGCAACAATCTTCGCCGCCACCAGCGCAATCGACGCCACCGTCGCCTGGTGTATCAACTCGGCCATCG…
TraesCS3B02G312300	TaPERK21	ATGGGCGGCTACGCGGATCCCTTCATGCCTCCGCAGCCGGCGTCGTCGTCGTCGTACGCCGTGCCGCAGGGCGGGCATGGGCAGCCGCAGCCGCAGCCCGCGCCGCGCCCGCCGGGCTGTCCGTACTCCTCCTCCGCCTCGGCTCCGCCGGTTTCCACGTCCTACCATTCTTTGCCCCCCGCGGCGTCACCTCCGCCGGTAAGTAGCCCCCCTCCGGCCTCCCCGCCACCCGAGACACTGCCGTCACCTCCTCCAGCATTGCCTTCGTCGCCGCCACCGCCGGCATTGTCGCCTCCGCCGCCCGACGCGCCCCCTCCGTCGCTTCCACCGCCGTCCCCATCGCCCTCGCCGCCTCCCGCCGAGGTTCAGGCGCCACCGCCGCCGATGGCGGCTGACCAG…
TraesCS3B02G325100	TaPERK22	ATGTCCGGTCCATCTCCTCCGGTGACTCCGGCGCCGGTTACGCCGGTCTCCCCGCCTGCTCCGGACGCTGGAGGGACGCCGCCAGTGACTCCGGCGCCGGTTACGCCGGTCTCTCCACCTGCTCCGGACGCTGGCGGGACGCCGCCGGCGACTCCAGCTCCGACGCCACCCGTTGTTACGCCGGTCTCTCCACCTCCTCCGGACGCCGCCGGGACGCCACCACCCCCGGACGCCTCTGGGACGCCTCCGGTCACCCCACCTCCCCCGGACGCCGCCGGGACGCCACCGCCACCGGTAAATCCACCTCCCCCGGACGGCGCCAGCACGCCTCCTCCAGTGAACCCACCGGTGAATCCTCCGGTCAACCCCCCCGTGAATCCTCCTCCACCAAGGCCAACG…
TraesCS3D02G005400	TaPERK23	TCAGCTCATTATTCAAAACCCAATTTTTGTTCAGGACATTCAGAGAAGACTAAAACCAATTACAGCGCCGGGAGTCCTGAGTTCAAAGATACAATGTCAGAGTACAGCATGGGCAACTGCCGCTTCTTCACCTACGAGGAAATGCACAACATCACAAACGGTTTCTCTGATCAAAACCTGCTGGGGGAAGGCGGCTTCGGGTCTGTCTACAAGGGCTGCTTGCCCGAAGGAAGAGAGGTTGCCATTAAGAAACTGAAAGACGGCAGCGGGCAGGGGGAGCGCGAGTTCCAGGCCGAGGTGGAGATCATCAGCCGCGTGCATCACCGCCACCTGGTTTCTCTCGTTGGGTATTGCATCTCGGGCGATCAGCGCTTGCTTGTCTATGATTTTGTGCCCAAC…
TraesCS3D02G160000	TaPERK24	ATGTCGTCGTCGCCGCCCGCCGCGCCGGGCCCGGCCTCGCCGCCTGGGAATCGAACGGCACCGCCACCGGCCTCGGCGCCACCCGCTACCAACTCGACGCCCCCTTCGCCGCCGGCGCCACCGGCCTCCGCGCCGCCGCCCTCCTCTCCCGTGCCACCGCCGTCGACGCCCGCCGCGCCGCCCCCGTCCTCCGGCACCACCCCCGCGACACCCTCCCTCCCGCCTCCCACGGCCCCCGGGGCGCCCGCCGCGCCGTCTCCCCCGTCGACCACGCCGTCTCCGCCGACCGATCGTCCGACGCCGTCCGCCCAGGCCTCGCCGCCGCCGCCGAGCTCGGCGCTCAACACGGCCACGGTGGCTGGGATCGCGGTGGGCGGCCTGATCGCGCTGCTGCTCGCC…
TraesCS3D02G278400	TaPERK25	ATGGGCGGCTACGCGGATCCCTTCATGCCTCCGCAGCCGGCCTCGTCGTCGTCGTACGCCGTGCCGCAGGGCGGGCATGGGCAGCCGCAGCCGCAGCCCGCGCCGCGCCCGCCGGGCTGTCCGTACTCCTCCTCCGCCTCGGCTCCGCCGGTTTCCACGTCCTACCATTCTTTGCCCCCCGCGGCGTCCCCTCCGCCGGTAAGTAGCCCCCCTCCGGCCTCCCCGCCACCCGAGCCATTGCCTTCACCTCCTCCAGCATTGCCTTCCTCGCCGCCACCGCCGGCATTGTCGCCTCCGCCGCCCGACGCGCCCCCTCCGTCGCTCCCACCGCCGTCCCCATCGCCCTCGCCGCCTCCCGCCGAGGTTCAGGCGCCACCGCCGCCGNNNNNNNNNNNNNNN…
TraesCS3D02G290100	TaPERK26	ATGCACTCGTGGGCGCAGAGCAGCGGCGGCGGCGACCCGGGCGGGCCGCCGCTCCCGGCCATGACGGGCGGCACGCTGGGGTACGACGAGCTGGCGGCGGCGGCGGACGGGTTCTCGGAGGCGAACCTGCTGGGGCAGGGCGGGTTCGGGCACGTGTACAAGGGCACGGTGAACGGGCAGGAGGTGGCCATCAAGAAGCTGCGCGCCGGCAGCGGGCAGGGCCACCGCGAGTTCCGCGCCGAGGTGGACATCATCAGCCGCGTGCACCACAAGAACCTCGTCTCCCTCGTCGGCTTCTGCATCCACGCCGAGCAGCGCCTCCTCGTCTACGAGTACGTCCCCAACAAGACCCTCGAGTCCCACCTGCACCACGTCTCAGGGAGCGGCCGCGCGACGCTG…
TraesCS4A02G077500	TaPERK27	ATGGACGACTCGCCGCTAAGCCGCGGACCCCTGGGCCCCCTGCTAGGTAGCGGTCCACTGGACCCGTCGTCGTCGGCGGCAGATTCGGATGGCTCGGGTGGATCGTCGTCCGCAGATTCGGATAGCTCCGGTGGATCGTCGTCATCGGGATCCCCGCCGTCTCCCTCCAGCCCACAATCGTCCACGCAGTCGACCCCACCGCCAGGGTCCTCGGACTCGGCGCCGTCGCCGCCCTCGCCGTCTCAGTCACCGCCGCCGGCTACGCCAGCAGGCACCAGCGGGCCGCCCCCGGCTCAAGTCTCGCCGCCGGGGTCAAATGCCATCCCGTCTCCGCAGGCTCCGAAGAGCAACGGGGGTGGCGGCGGCGGCGGCGGCTCCTCGGAGAGCGGGGGCGGCTCC…
TraesCS4A02G449700	TaPERK28	ATGAAGTTCATGACTTTTGGTATCAATGCATTATCTGGACCTCTACCAAAGGAGCTCGGGAACCTTAAGAATCTTATAAAATTGGGCTTGGGCGGAAACAATTTTAGTGGCTCGCTTCCTTCGGAACTGGGAAACCTGGCAAAACTTGAGGAACTGTACATTGACAGTTCTGGCCTTAGTGGTCCACTTCCATCATCACTTTCCCAGCTTACGAAAATGAAAAAATTATGGGCATCAGATAATGATTTTACTGGGCAAATACCAGATTATATTGGTACCTGGAGCAGTTTGACTGAGCTGAGGTTTCAGGGTAATTCTTTTCAAGGTCCAATTCCAGCTACTCTTTCCAATCTTGGCCAATTGGCAAGCTTACGAATTGGTGATATATTAAATGGGAGC…
TraesCS4B02G233600	TaPERK29	ATGGATGACTCGCCCCTAAGCCGCGGACCCCTGGCCCCCCTGCTAGGTAGTGGTCCACTGGACCCGTCGTCGTCGGCGGCGGCAGATTCGGATGGCTCGGGTGGATCATCGTCGGGAGCTTCGGATAGCTCGGGTGAATCGTCGTCATCGGGATCCCCGCCGTCTCCCTCCGGCCCACAATCGTCCACGCAGTCGACCCCACCGCCAGGGTCCGAGGAGTCGGCGCCGTCGCCGCCCTCGCCGTCTCTGTCACCGCCGCCGGCTACGCCAGCAGGTACCAGCGGGTCGCCCCCGGGTCAATCATCGCCGCCGGGATCAAATGCCATCCCGTCTCCGCAGGCTCCGAAGAGCAACGGGGGCGGCGGCGGCTCCTCGGAGAGCGGGGGCGGTTCCAAGGGC…
TraesCS5A02G411300	TaPERK30	ATGTCGTCCAACTCCTCCTCGGCCGCCCCACCGCCGCCCTCCAAGAGCAGCCCTCCTCCATCGGCAGCCCCGCCGCCGTCACCGTCCATCTCCAATTCGTCCTCGCCGGCGCCGTCCAGCTCCAACGACCCCTCGCCTCCGCCTGCGCCGCCCAAGTCCAATGGCGCCCCGGCGTCGCCAGCAAGGGTTCCGTCTCCACCAGCCCAATCATCCAGAGGCTCCGGTGACTCGAGCAGGTCGTCACAGACTTCTGCGCACCGTGTCAGCCCCAACACCACGGCCGAGATCATTTTCGCCGCCGCCGGGGCGGCGATGCTCCTCGCGCTCCTCATCGCGGCCTGCGTCTGCTGCTCGAGGAGGACGGCGCCGAGGCGGAGGCGGAAGCCTCACAATCCCATG…
TraesCS5B02G415000	TaPERK31	ATGTCGTCTAACTCCTCCTCGGCGGCTCCGCCGCCGCCCTCCAAGAGCAGCCCTCCTCCATCGGCTGCCCAGCCGCCGTCACCGGGTTCGTCGCCGTCCACCTCCAATTCGTCCTCGCCGGCGCCATCCAGCTCCAACGACCCCTCGCCTCCGCCTGCGCCGCCCAAGTCCCGTGGCGCTCCGGTGCCACCGGGCAGGAACCCCTCTCCGCCAGCCCAACCCTCCAGAGGGTCCGATGAGTCGAGCAGGTCATCCTCACAGGCTTCGCACCGTGTCAGCTCCAACACCACGGCCGAGATCATTTTCGCCGCCGCCGGGGCCGCGATGCTCCTCGCGCTCCTCATCGCGGCCTGCGTCTGCTGCTCAAGGAGGACCGCGCCGAGGAGGCGGCGGAAGCCT…
TraesCS7A02G038600	TaPERK32	ATGAGGGAGATGAGGTTGTTCATGATCCTCCATGGTGCGGCGCTCTTGTTGCTTCTTGCGGCGGTTGCGCATGCTCAACAAACAAGGACGACCGACCCGGCTGACGCGGCGGCGCTGCATGCTGTGTTCGCCAAACTCGGCCAGAAGGCGGGGCCGCAATGGAACATCAGCGGCGACCCCTGCACCGGCGCTGCCATAGACAACACCAACATCGACAACAACGACATCTTCAAGGCCGCCATCAAGTGCGAAGTCTGCACAGGCGGCAACACCTCCGTCTGCCGCATCACCAGGCTGAAAATATACGCCCTGGACGCGGTGGGCCCCATACCAGAAGAGTTGCGGAACCTCACAGCCCTGACCGATCTGGATTTAGGGCAAAATTACTTGACAGGGCCT…
TraesCS7A02G231900	TaPERK33	ATGAGAACTCTGCTCCAAGCTAAAGGCGGTGGTCGCGGTGCCGGTGCCGGTGCCGCCGACGCGGCCGCCGATGCAGTAGACACCGTGACAGGTACCACGCCGCCGCCCTCCTCCACCGACGATTCGCCGCCGCCTCCTGCTTCCGACCCTCCTCCTTCACCCTCGTCGTCCTCTTCTCCACCGCCGCCTTCCCCGTCATCTCCCTCGGACCCACCGCCGTCTCCGTCTTCGCCCCCGCCATCACCGCCACTCGCGCCGCCTCCTTCGCCCGCGGCGTCTTCTCCCCCTCCGCCGGAGGTATCGCCGCCTCCTCCGCCGGTGGCATCCCCGCCGCCTCCACCTGATGCATTCCCTCCTCCGCCACCCTCCCCGGTCTCTGCTGCCCCGCCCCCGGCAGAC…
TraesCS7B02G130400	TaPERK34	ATGAGAACTCTGCTCCAAGCAAAAGGCGGTGGTCGCGGTCCCGGTGGCGGTGCCGCCGAAGCGGCCGACGAGGCCGCCGATGCAGTAGACACCGTGACAGGCACCATCACGCCACCGCCCTCCTCGACCGACGACTCGCCGCCGCCTCCTACTCCCGACTCCTCTTCCGACCCTCCTCCTTCTCCCTCGTCCTCCTCTTCTCCACCGCCGCCTTCCCCATCAGCTCCCTCGGACCCACCGCCGTCTCCGTCTTCGCCCCCGCCATCACAGCCACTCGCGCCGCCTCCTTCGCCCGCGGCGTCTTCTCCCCCTCCGCCGGAGGCATTGCCGCCTCCTCCGCCGGTGGCATCCCCGCCGCCTCCACCTGATGCATTGCCTCCCCCGCCACCCTCCCCGGTC…
TraesCS7D02G034800	TaPERK35	ATGAGGTTGTTCATGATCCTCCATGCCGTGGCGCTCTTGCTGCTTCTTGCGGCGGTTGCGCATGCTCAACAAACAATGAGGACCGACCCAGCTGACGCGGCGGCGCTGCACGCGGTGTTCGCCAAACTCGGCCAGAAGGCGGGGCCGCAATGGAACATCAGCGGCGATCCCTGCACTGGCGCTGCCATAGACAACACCAACATCGACAACAACGACATCTTCAAGGCCGCCATCAAGTGTGAAGTCTGCACAGGCGGCAACACCTCCGTCTGCCGCATCACCAGGCTGAAAATATACGCCCTGGACGCGGTGGGCCCCATACCAGAAGAGTTGCGGAACCTCACAGCCCTGACCGATCTGGATTTAGGGCAAAATTACTTGACAGGGCCTTTACCATCC…
TraesCS7D02G232700	TaPERK36	ATGCCGAGACTAGCCCCGTCGCCAGGTTCATCATCAGAGGACTCAAGCGATGATCGGTCCGATGGTTCCAAGTCCAAGTCCAAGTCCAAGGCGCCTCCACCCCGACGGTCATCGAGATCATCCGGCTCTTCTTCAGATGAGAATGGCGACGACTCGTCTAGTCCATCTCCGCCATCTTCAGACGACGAAGATGGAGGCTCGAGGTCCTCCTCGTCATCGTCGGACTCGCAAGATTCATCTCCCTCTGATTCTAAAAGCTCGCAGTCCTCTCGTCGGTCTCCTCCACCATCAAAATCAAAATCATCCCCGTCGCCGTCTTCGTCGCCCTCCCGACCTTCCAGTTCCAGGAATGGTGGAAAATCCGACTCTTCACCTCCGCCGCCGACCGACGAGTCTTCC…
TraesCSU02G104700	TaPERK37	ATGAGAACTCTGCTCCAAGCTAAAGGCGGTGGTCGCGGTGGCGGTGGCGGTGGCGGTGGCGGTGCCGCCGACGCGGCTGCCGATGCAGTAGACACCGTGACAGGCACCATCACGCCGCCGCCCTCCTCGACCGACGATTCGCCGCCGCCTCCTGCTTCCGACTCCTCTTCCGACCCTCCTCCTTCTCCCTCGTCCTCCTCTTCTCCACCGCCGCCTACCCCATCATCTCCCTCGGACCCACCACCGGCTCCGTCTTCGCCCCCGCCATCACCGCCACTCGCACCGCCTCCTTCGCCCGCGGCGTCTTCTCCCCCTCCGCCAGAGGCATTGCCGCCTCCTCCGCCGGTGGCATCCCCTCCACCTCCACCTGATGCATTGCCTCCTCCGCCGCCCTCCCCG…
Gene ID	Gene Name	Protein sequence
TraesCS1A02G127900	TaPERK1	MSSPTAAPAPTTPPAPPANATAPPPATPSAPPPAIPSPSPPAPANPPPVSVPPPAAPAASPPAPSSTPATPSAPSPSPPATPSPPSDTPSSPSPEGRSPPSPAGGGRSPSTPGHNNPSPKSPPHSSGGGGGGGGSGVSTSVVVGVAVGGFVLLLLATFVCLCCLRKKRRRQPPPPHYGYPPPPPPQYKEDHYGATYQNWQNNAPPPPPDHVVKMHPSPPPAYANRPPQAPPPPPPPMINNSGGSGSNYSGGEILPPPSPGTALGFTNSKSTFTYDELVRATDGFSDANLLGQGGFGYVHKGVLPNGKEIAVKQLKLGSGQGEREFQAEVEIISRVHHKHLVSLVGYCISGGKRLLVYEFVTNNTLEFHLHGKGRPTLEWPIRLRIALGAAKGLAYIHED…
TraesCS1B02G147000	TaPERK2	MFCLTAEDHYGATYQNWQNNAPPPPPDHVVKMHPSPPPAYANRPPQAPPPPPPPMINSSGGSVSNYSGGEILPPPSPGTALGFSNSKSTFTYDELVRATDGFSDANLLGQGGFGYVHKGVLPNGKEIAVKQLKLGSGQGEREFQAEVEIISRVHHKHLVSLVGYCISGGKRLLVYEFVTNNTLEFHLHGKGRPTLEWPIRLRIALGAAKGLAYIHEDCHPKIIHRDIKSSNILLDFKFEAKVADFGLAKFTSDNNTHVSTRVMGTFGYLAPEYASSGKLTEKSDVFSFGVMLLELITGRRPVDSTQTYMDDSLVDWARPLLMRALEDGNYDELVDARLGKDFNPNEIARMIACAAACVRHSARRRPRMSQVVRALEGDVSLEDLNEGVRPGHSRFFGSY…
TraesCS1D02G004300	TaPERK3	MAAKAPAPSARSRALASASAPAPASSRRPNATPAADTAAPSTSATTSPPPSSPPSAPPPKLAASPPPASPPPTPPAALPTPKPAPSTSTPPPTTTSPPAPPPKRSPAAAPPPTAPAPRPTPPAPAPRTAPTSQSPAASPPAHAAPHAKPSPPPAAGHHPQLPTPATAVDPANQHGRSPNKSSTQSAGERGRKASPSPGSSNGGASNGVVIAVGAVLAFLVVTLIAAAVLYTKKRRRGRDDYRAGFRSPPYSSELPPSVPSGGGSANAAMSSSADPSVHTNYSAGSPRLKACVSDMSVGNSRFFTYQEMYQITDGFSPRNLLGEGGFGSVYKGRLPEGKDVAVKQLRDGSGQGEREFQAEVEIISRVHHRHLVSLVGYCIANSQRLLVYDFVSNDTLHYH…
TraesCS1D02G126300	TaPERK4	MSSPTAAPAPTTPPAPPANATAPPPATPSAPPPAIPSPSPPAPANPPPASVPPPAAPAASPPAPSSTPATPSAPSPSPPATPSPPSDTPSPPSPEGRAPPSPGGGGRSPFTPGHNNPSPKSPPHSSGGGGSGVSTSVVVGVAVGGFVLLLLATFVCLCCLRKKRRRQPPPPHYGYPPPPPPQYKEDHYGATYQNWQNNAPPPPDHVVKMHPSPPPAYANRPPQAPPPPPPPMINSSGGSGSNYSGGEILPPPSPGTALGFTNSKSTFTYDELVRATDGFSDANLLGQGGFGYVHKGVLPNGKEIAVKQLKLGSGQGEREFQAEVEIISRVHHKHLVSLVGYCISGGKRLLVYEFVTNNTLEFHLHGEGRPTLEWPIRLRIALGAAKGLAYIHEDCHPKI…
TraesCS2A02G418200	TaPERK5	MGRRRQALHGAALSLLLLAAAAHAQQTDPGDAAALNAVFAKLGQKALSSWNISGDPCTGAATDNTNIDNNPPFNPAIKCECSGGNASVCRVTRLKIYALDAVGPIPEELRNLTALTNLDLSQNYLTGPLPSFIGELTRMQYMSFGINALSGPLPKELGNLTDLVSLSVSSNNFSGSLPSELGNLAKLEQLYIDSAGFSGPLPSSLSKLTKMKTLWASDNDFTGQIPDYIGSWNLTDLRFQGNSFQGPLPATLSNLVQLTNLRIGDILNGSSSSLAFISNMTSLNSLVLRNCRISDTLLSVNFSKFTSLNLLDLSFNNITGQVPQTLLNLNSLGFLFLGNNSLSGSLPSSVGPMLKNLDFSYNQLTGNVPSWGNSQLNLVANNFGADISSNSGLPTGLDC…
TraesCS2A02G418300	TaPERK6	MKLLHGAALALLLLAAAAHAQRTPRTHAGDAAALNAVFAKLGQKASSSWNISGNLCTGAAIDDTDIDNDPNFNPAIKCLCSTGNASLCRITRLKIYALDAVGPIPEELWNLTSLTNLNLAQNYLTGPIPSFIGKLAQMQYLSMGINALSGPLPKELGNLTNLVSLGIGSNKFNGSLPLELGNLVKLEQMYIDSAGLSGPLPASLSRLTKMKILWASDNDFTGQIPDYIGSWSLTELRFQGNSFEGPIPATLSNLAQLTSLRIGDILNGSSSSLAFVNNMTSLSTLVLRNCRISDKLSSIDFSKLTSLNLLDLSFNNITGQVPQTLLNLKLLNFLFLGNNSLSGNLPSSIGSSLKNLDFSYNQLSGTVPSWAKDSQLNLVTNNFVADSSSNSVLPTGWGC…
TraesCS2A02G418400	TaPERK7	MGPPSPRWSSCLRHGSVLLLPLLLTALSSSWRAAAQAQAPPPPPSQTDPTEAAAVNAILGKLGLSAPASWNISGNPCSGAATDDTPLDDNPNFNPAIKCDCTDQNGTLCHVTRLKINSLDAAGPIPEELRNLTHLIKLDFRKNSLTGPLPAFIGELTALKYITVGTNALSGPVPKELWNLTDLVSVALGSNHFNGSLPDELGKLTKLQQLYIDSNDFTGPLPEALSQLTNLSTLWASDNSFTGQIPDFLGSLTNMTQLRLQGNSFQGPIPRSLSNLIKLTSLRIGDIVNGSSSMEFVGNMTSLGELVLRNSKISDTLASVDFSKFVNLTLLDLSFNNITGQMPRSIFDLPMLSYLFLGNNSLSGSLPATKSPLLANLDFSYNHLSGSFPSWVTQKNLQL…
TraesCS2B02G437200	TaPERK8	MGRRRQVLHGAALSLLLLAAVADAQQTDPGDAAALNAVFAKLGQKALSSWNISGDPCTGAATDNTNIDNNPPFNPAIKCECTGGNASVCRVTRLKIYALDAVGPIPEELRNLTALTNLDLSQNYLTGPLPSFIGELTRMQYMSFGINALSGPLPKELRNLTDLVSLSVSSNNFSGSLPSELGDLAKLEQLYIDSAGFSGPLPSSLSKLTKMKTLWASDNDFTGQIPDYIGTWNLTDLRFQGNSFQGPLPATLSNLIQLTSLRIGDIVNGSSSSLAFISNMTSLNTLVLRNCRISDTLLSVNFSKFTSLNLLDLSFNNITGQVPQTLLNLNSLGFLFLGNNSLSGSLPSSVGSMLKNLDFSYNQLTGSVPSWARNSQLNLVANNFGADISSNSALPTGLD…
TraesCS2B02G437300	TaPERK9	MKLLLGAALTLPLLLLTAAAHAQRSPRTHLGDAAALNAVFAKLGQKASSSWNISGNLCTGAATDDTDIDNDPNFNPAIKCLCSTGNASVCRITRLKIYALDAVGPIPEELWNLTSLTNLNLAQNYLTGPIPSFIEKLDQMQYLSLGINALSGPLPKELGNLTNLVSLGIGSNKFNGSLPSELGNLAKLEQMYIDSAGLSGPLPASLSSLTKMKILWASDNDFTGQIPDYIGSWSLTELRFQGNSFEGPIPATLSNLAQLTSLRIGDILNGSSSSLAFVNNMTSLSTLVLRNCRISDKLSSIDFSKLTSLDLLDLSFNNITGQVPQTLLNLNSLKFLFLGNNSLSGNLPSSIGSSLKNLDFSYNQLSGTVPSWAKDSQLNLVTNNFVADSSSNSVLPTGW…
TraesCS2D02G415600	TaPERK10	MGRRSRLLHGAALSLLLLAAAAHAQQTDPGDAAALNAVFAKLGQKALPSWNISGDPCTGAATDNTNIDNNPPFNPAIKCECTGGNASVCRVTRLKIYALDAVGSIPEELRNLTALTNLDLSQNYLTGPLPSFIGELTRMQYMSFGINALSGPLPKELGNLTDLVSLSVSSNNFSGSLPSELGNLAKLEQLYIDSAGFSGPLPSTLSKLTKMKTLWASDNDFTGQIPDYIGSWNLTDLRFQGNSFQGPLPATLSNLVQLTSLRIGDIVNGSSSSLAFISNMTSLNTLVLRNCRISDTLLSVNFSKFTSLNLLDLSFNNITGQVPQTLLNLNSLGFLFLGNNSLSGSLPSSVGPMLKNLDFSYNQLTGSVPSWARNSQLNLVANNFGADISSNSALPTGLD…
TraesCS2D02G415700	TaPERK11	MSSQLSNVKWSLGQSTVFQAPAELAVCRNLAQNYLTGPIPSFIGNLAQMQYLSLGINALSGPLPKELGNLTNLVSLGIGSNKFNGSLPSELGNLAKLEQMYIDSAGLTGPLPASLSKLTKMKILWASDNDFTGQIPDYIGSWSLTELRFQGNSFEGPIPATLSNLAQLTSLRIGDILNGSSSSLAFVNNMTSLSTLVLRNCRISDKLSSIDFSKLTSLNLLDLSFNNITGQVPQTLLNLKLLNFLFLGNNSLSGNLPSSIGSSLKNLDFSYNQLSGTVPSWAKDSQLNLVTNNFVADSSSNSVLPTGWGCLQRNTPCFLGSPQSSSFAVDSGSRRPVSGSDNSFYESDDASLGPASFYVTGAQTWGVSNVGRFMDAQNGSYIIYSSRQFLNTLDTELFR…
TraesCS2D02G415800	TaPERK12	MGRPSPGWSSCLRHGPVLLLPLLLSALCSSWRAAAQAQAPPPPPQTEPTEAAAVNAILGKLGLSAPASWNISGNPCSGAATDDTPLDDNPNFNPAIKCDCTDQNGTLCHVTRLKINSLDAAGPIPEELRNLTHLIKLDFRKNSLTGLLPAFIGELTSLKYITVGTNALSGPVPKELWNLTDLVSLALGSNHFNGSLPDELGKLTKLQQLYIDSNDFTGPLPAALSQLTNLSTLWASDNSFTGQIPDFLGSLTNMTQLRLQGNSFQGPIPRSLSNLIKLTSLRIGDIVNGSSSMAFVGNMTSLGELVLRNSKISDTLASVDFSKFVNLTLLDLSFNNITGQMPQSIFDLPMLSYLFLGNNSLSGSLPATKSPLLANLDFSYNHLSGSFPSWVSQKNLQLN…
TraesCS3A02G003900	TaPERK13	MASSPSPSPGATKASPADSVAPATSSPFSPAPVKLPNDTPADPPAAPPAPSAAVPPQTPESPPPPSPSPPPDPVASPPPVPVASPPPTPPATMPPAQVPPPPAPAADPPKQSPLRPPAPAASPPPPKSTSPPPSPPDRSTAPPVPRSPPPRHPGSPPPPTEPQAPPPSVSPIIKPPTSPSPTPVDPTTPTAPTTPSPPSTPGFGPPSVPTSPTTTPPTPIAPNIPQVPSWQDSRPSPSSGGLSNGAKAGIGIVVAILVLSLIGAGCWYKKKRRRMTGYHAGFVMPSPSPSASPQVLLGHSEKTKTNYSAGSPEFKDTMSEYSMGNCRFFTYEEMHNITNGFSDQNLLGEGGFGSVYKGCLPEGREVAIKKLKDGSGQGEREFQAEVEIISRVHHRHLVS…
TraesCS3A02G152200	TaPERK14	MSSPPAAPGPASPPGNRTAPPPASAPPATNSTPPSPPAPPPSSPLPPPSTPAATPPSPGATPATPSLPPPTAPGVPAAPSPPSTTPSPPTDRPTPSAQASPPPPTSSALNTATVAGIAVGGLIALLLASLLCFCMFKKKRRHHPHHPPPPPPPHHLHYYGHPPPPPPPPPFKGDQYGWQHNAPPPPPDHVVKMNSHPSTKQPPPPVNVNSSGSGSHFSGGGENRPLQSPFGNALSFSKCTFTYEELAVATNEFADANLLGQGGFGFVHKGVLPDGTEVAVKQLRDGSGQGEREFQAEVEIISRVHHKHLVTLVGYCISEDKRLLVYEFVPNNTLEFHLHGRRGPTMDWPSRLRIALGSAKGLAYLHEDCHPKIIHRDIKASNILLDYRCEAKVADFGLA…
TraesCS3A02G229800	TaPERK15	MPRILVESVEHLATAPVVGGPPPPPPKSSASPPTPARSSPPPPTPPPKSPPPSSPPPASSGNNQSANLPPGSPPAKKSPASSPPPPASPPPSTPPASRSPPPSSPPPSPPSQQSSPPPAQSTPPSPGVSTRPSPGATTSPSQQSPPKATTSPPASPPPSQPKNPAPATPTPSPPLNAKSATKPPAGAGTSPPPIETPGTPTSVPAAAGQVPAAPGTPSAASLLLPSSIMPASRPPPGTWQSPPGPAVARASPPSLAPPARALGENLPIGVIVGVAVAGFLMALASLFIVACLSDRGKKRRPPMRKRGTMVVPARAPDSYPPSNGPAASPSDTNSYEFTGYKSCFMYDELAGITGGFSAANVIGEGGFGKVYMGTLGDGRRVAVKQLKAGGGQGEKEFRA…
TraesCS3A02G278100	TaPERK16	MGGYADPFMPPQPASSSSYAVPQGGHGQPQPAPRPPGCPYSSSASAPPVSTSYHSLPPAASPPPVSSPPPASPPPEPLPSPPPALPSSPPPPALSPPPPDAPPPSLPPPSPSPSPPPAEVQAPPPPMAADQPRVQPRVYPSPPPPSLPPPPPVVLSPPAPPPSHPPSPSPTPAPAPAPTPVAVYSPPPPRIASPPPPPRHHFKPHYAPPRSPGRPHSNSTRSNGSGKNIEISRETATTIVAIAGLAMLSFIGATIWLVKKKRRRAEPPSALPTQQQPAPPPPPPNYIPSSAGSSLASDGFYLRSPGYPFMRSSTGSHGFPYSPADSGIGYSRMLFTPENLAGISNDFSDENLLGEGGFGCVYKGILPDGRPVAIKKLKIGNGQGEREFRAEVDTISRVH…
TraesCS3A02G290300	TaPERK17	MSGPSPPVTPVSPPAPDAGETPRVTPAPTPPVVTPVSPPPPDAAGTPPPPDASGTPPVTPPPPDAAATPPPPVNPPPPDGASTPPPVNPPVNPPPPPRPTPTPNPPPVTPSPPPPRPTPTPPNPTPVTPSPPPPRPTPTPTPTPTPSRPPPSSPPPPTNVPRSSPPLPDATPPPPEDVPSSPPPPNDAPAAAAPPPSPLTLSPPPPPQSASAPSTSAKSSSSSGTAVGVGVAVGTVVLLGLAAALIFCFVSRRRRLRRPETRADFFYDPRQPTTPLQQSHALSTPSSTPPLMHSWAQSSGGGDPGGPPLPAMTGGTLGYDELAAAADGFSEANLLGQGGFGHVYKGTVNGQEVAIKKLRAGSGQGHREFRAEVDIISRVHHKNLVSLVGFCIHAEQRLL…
TraesCS3B02G008600	TaPERK18	MASSPSPSPGATKASPAASVAPATSSPASPAPVKLPNETPADPPAAPPAPSAAVPPQTPESPPPPSPSPPPDPTASPPPVPVASPPPAALPPPSPPTAVPPPPAPAADPPKQSPLRPPAPAASPPPPKTTSPPPSPPDRSTAPPVARSPPPRHPGSPPPPTEPQAPPPSVSPIIKPPTSPSPTSPTVPATPTAPSPPSTPGFGPPSVPSAPTTTPPTPIGPNMPQDPSWQDSGPSPSSRGLNDGAKAGIGVVVVILVLSLLGAGCWYKKKRRRMTGYHAGFVMPSPSPSASPQVLLGGHSEKTKANYSAGSPEFKDTMSEYSMGNCRFFTYEEMHNITNGFSDQNLLGEGGFGSVYKGCLPEGREVAIKKLKDGSGQGEREFQAEVEIISRVHHRHLVS…
TraesCS3B02G179300	TaPERK19	MSSPPAAPGPASPPGNRTAPPPASAPPATNSTPPSPPAPAASSPPPSSPLPPPSTPAAPPPSSGTTPATPSLPPPTAPGAPAAPSPPSTTPSPPTDRPTPSAQASPPPPSSALNTATVAGIAVGGLIALLLASLLCFCMLKKKRRHHPHHPPPPPPPHHLHYYGHPPPPPPPPPFKGDQYGWQHNAPPPPPDHVVKMNSHPSSKPPPPPVNVNSSGSGSHFSGGGENRPLQSPFGNALSFSKCTFTYEELAVATNEFSDANLLGQGGFGFVHKGVLPDGTEVAIKQLRDGSGQGEREFQAEVEIISRVHHKHLVTLVGYCISEDKRLLVYEFVPNNTLEFHLHGRRGPTMDWPSRLRIALGSAKGLAYLHEDCHPKIIHRDIKASNILLDYRCEAKVAD…
TraesCS3B02G259100	TaPERK20	MPRVFVESVEHLANAPAVGGPPAPPPQPSASPPPQARPSPPPPTPPPKSPPPSSPPPASSGNNQSPNLPPGSPPPEKSPASSPPPPASPPPSTPPASRSPPPSSPPPSPPSQQSSPPPAQSTPPSPGVSTRPSPGATTSPSQQSPPKATTSPPASPSPSQPKNPAPATPTPSPPLNAESATKPPTGAGTSPPPLETPGTPTSVPAAAGQVPAAPGTPSSSSLLPPSGIMPASGRPPGSWQSPPGPAAARASPPSLAPPARALGENLPIGVIVGVAVAGFLMALASLFMVACLSDWGKKRRPPMRKRRTMVVLAPAPDSYPPSNGPVAPPSDTNSYEFTGYKSCFTYGELVGITGGFSSANMIGEGGFGKVYMGALGDGRRVAVKQLKVGGGQGEKEFRA…
TraesCS3B02G312300	TaPERK21	MGGYADPFMPPQPASSSSYAVPQGGHGQPQPQPAPRPPGCPYSSSASAPPVSTSYHSLPPAASPPPVSSPPPASPPPETLPSPPPALPSSPPPPALSPPPPDAPPPSLPPPSPSPSPPPAEVQAPPPPMAADQPRVQPRVYPSPPPPSLPPPPPVVLSPPAPPPSHPPSPSPTPAPAPAPTPVAAYSPPPPRIASPPPPPRHHTKPHYAPPRSPGRPHSNSTRSNGSGKNIEISRETATTIVAIAGLAMLSFIGATIWLVKKKRRRAEPPSALPIQQQPAPPPPPPNYIPSSAGSSLASDGFYLRSPGYPFMRSSTGSHGFPYSPADSGIGYSRMLFTPENLAGISNDFSDENLLGEGGFGCVYKGILPDGRPVAIKKLKIGNGQGEREFRAEVDTISR…
TraesCS3B02G325100	TaPERK22	MSSSPPPDAGGSPPVTPSPTPPVTPVTPSPTPPVTPVTPSPPDNPVVTPPVAPVNSPPPPDTSMFNPPPPVTPSPPPPEATPPPPVTPSPPPPVAIPPTPVTPSPPPPPPVAIPPSPVTAPPPPPPVAIPPSLPPQVAAVPPTTAKPPTIVNPPAPEPSVQPPVNSPPPPPPSPPPPRPPTRPNPTPVTPSPPPPRTTPTPNPTPATPSPPPPRPTPTPTPTPTPTPPRPPPSSPAPPTDVPRSFPPPPDATPPPPEDVPYSPPAPNDAPAEQAPPPSALTWSPPPPPLSTDVPATLAKSSSSSRTTVGLGVGVAVGAVVLLGLAAVIFFFLARRRRRPRVPPSGTPADFFYDPRQPTTPLQQSHPLSTPSSTPPLMHSWAQSSGGDPGGPPLPAMTGG…
TraesCS3D02G005400	TaPERK23	SAHYSKPNFCSGHSEKTKTNYSAGSPEFKDTMSEYSMGNCRFFTYEEMHNITNGFSDQNLLGEGGFGSVYKGCLPEGREVAIKKLKDGSGQGEREFQAEVEIISRVHHRHLVSLVGYCISGDQRLLVYDFVPNDTLHYHLHGRGVPVLEWPARVKISAGSAKGIAYLHEDCHPRIIHRDIKSSNILLDNNFEAQVADFGLARLAMDFATHVTTRVMGTFGYMAPEYASSGKLTEKSDVFSFGVVLLELITGRKPVDASNPLGDESLVEWARPLLTQALETGNVGELLDPRLDKNFNEVELFHMIEAAAACIRHSAPRRPRMSQVVRALDSLTDVDLTNGVQPGMSEMFNAPNTAEIRLFQRMAFGSQDFTTDFTQSSSWNSSRQGGDVDASGGPRHPQS…
TraesCS3D02G160000	TaPERK24	MSSSPPAAPGPASPPGNRTAPPPASAPPATNSTPPSPPAPPASAPPPSSPVPPPSTPAAPPPSSGTTPATPSLPPPTAPGAPAAPSPPSTTPSPPTDRPTPSAQASPPPPSSALNTATVAGIAVGGLIALLLASLLCFCMLKKKRRHHPHHPPPPPPPHHLHYYGHPPPPPPPPPFKGDQYGWQHNAPPPPPDHVVKMNSHPSTKLPPPPVNVNSSGSGSHFSGGGENRPLQSPFGNALSFSKCTFTYEELAVATNEFSDANLLGQGGFGFVHKGVLPDGTEVAVKQLRDGSGQGEREFQAEVEIISRVHHKHLVTLVGYCISEDKRLLVYEFVPNNTLEFHIHGRRGPTMDWPSRLRIALGSAKGLAYLHEDCHPKIIHRDIKASNILLDYRCEAKVA…
TraesCS3D02G278400	TaPERK25	MGGYADPFMPPQPASSSSYAVPQGGHGQPQPQPAPRPPGCPYSSSASAPPVSTSYHSLPPAASPPPVSSPPPASPPPEPLPSPPPALPSSPPPPALSPPPPDAPPPSLPPPSPSPSPPPAEVQAPPPPXXXXXXXXXXXVYPSPPPPSLPPPPPVVLSPPAPPPSHPPSPSPTPAPAPAPTPVAVYSPPPPRVASPPPPRHHTKPHYAPPRSPGRSHLNSTRSNGSGKNIEISRETATTIVAIAGLAMLSFIGATIWLVKKKRRRAEPPSALPTQQQPAPPPPPPNYIPSSAGSSLASDGFYLRSPGYPFMRSSTGSHGFPYSPADSGIGYSRMLFTPENLAGISNDFSDENLLGEGGFGCVYKGILPDGRPVAIKKLKIGNGQGEREFRAEVDTISRV…
TraesCS3D02G290100	TaPERK26	MHSWAQSSGGGDPGGPPLPAMTGGTLGYDELAAAADGFSEANLLGQGGFGHVYKGTVNGQEVAIKKLRAGSGQGHREFRAEVDIISRVHHKNLVSLVGFCIHAEQRLLVYEYVPNKTLESHLHHVSGSGRATLDWPRRWKIAVGSAKGLAYLHEDCHPKIIHRDIKAANILLDYNYEPKVADFGLAKCQEAEHTAVSTRVMGTFGYLAPEYYATGKVTDRSDVYSFGVMLLELITGRKPIMASSDHQPETLATWAKPLLTKALEEENYEELIDPELGTNYDAYDMARLVACAAAAVRQTARSRPRMAQIVRYLEGELSAEDLNGGMAPGQSAMHRSGGGNTDEVRRLRRMAFGPGTGTAGGTISEYASSEMSARTSEYGLNPSSEYTASSAADTEDMTD…
TraesCS4A02G077500	TaPERK27	MDDSPLSRGPLGPLLGSGPLDPSSSAADSDGSGGSSSADSDSSGGSSSSGSPPSPSSPQSSTQSTPPPGSSDSAPSPPSPSQSPPPATPAGTSGPPPAQVSPPGSNAIPSPQAPKSNGGGGGGGGSSESGGGSKGGGGSSGRGKGGSKQDDSPPVEAVVVGVVIGVLVFALLLCIAACVCCARRKKKKPPMAMPFYTDQHGNVYYANNMPSPWQQSGGPVDGHGGVGWHPQYPLGQGPLSEEMIMSGSQGTGSSMPPPSPAIFGSQSSFTYEELASATGGFSKANLLGQGGFGYVYKGLLPGSGKEVAVKQLKAGSGQGEREFQAEVEIISRVHHRHLVSLVGYCIAGASQRLLVYEFVANDTLERHLHGKGLPVMDWPKRLAIALGSAKGLAYLHEDC…
TraesCS4A02G449700	TaPERK28	MKFMTFGINALSGPLPKELGNLKNLIKLGLGGNNFSGSLPSELGNLAKLEELYIDSSGLSGPLPSSLSQLTKMKKLWASDNDFTGQIPDYIGTWSSLTELRFQGNSFQGPIPATLSNLGQLASLRIGDILNGSSSSLAFISNLTSLNTLVLRNCRISDKLVSIDFSKFASLNLLDLSFNNITGQVPQTLLNLNSLAFLFLGNNSLSGSLPSSVGSLLKTLDFSYNQLSGSIPSWAKNSQLNLVANNFVADSSSNSVLPAGWGCLQRNTPCFLDSPKSSSFAVDSGKSIVGPDNSVYEPDRASLGAASLYVTGAPTWGVSNVGKFMEANNGSYIIHSPGQFLNTLEPELFQNARMSPSSLRYYGIGLENGNYTVTLLFAEFDFPDTQSWKSRGRRVFDIY…
TraesCS4B02G233600	TaPERK29	MDDSPLSRGPLAPLLGSGPLDPSSSAAADSDGSGGSSSGASDSSGESSSSGSPPSPSGPQSSTQSTPPPGSEESAPSPPSPSLSPPPATPAGTSGSPPGQSSPPGSNAIPSPQAPKSNGGGGGSSESGGGSKGGGGSKGKGGSKQDGSPPVEAVVVGVVIGVLVFALLLCIAACVCCARRRKKKRPPMAMPFYTDQHGNVYYANNMPSPWQQSGGPSDGHGGVGWHLQYPPGQGPLSEEMTMSGSQGSGSSMPPPPPAIFGSQSSFTYEELASATGGFSKANLLGQGGFGYVYKGVLPGSGKEVAVKQLKAGSGQGEREFQAEVEIISRVHHRHLVSLVGYCIAGSSQRLLVYEFVANDTLEHHLHGKGVPVMDWRKRLAIALGSAKGLAYLHEDCNPR…
TraesCS5A02G411300	TaPERK30	MSSNSSSAAPPPPSKSSPPPSAAPPPSPSISNSSSPAPSSSNDPSPPPAPPKSNGAPASPARVPSPPAQSSRGSGDSSRSSQTSAHRVSPNTTAEIIFAAAGAAMLLALLIAACVCCSRRTAPRRRRKPHNPMHFYADTSGNKAGSTYYTGGPQPQCQSGTGAGPSTSTSRPPGAAWPLPPGMNSGVYSSPRDQPTSPPAPQETLGLGRGTFTYEELAAATGGFSQSNLLGQGGFGYVHKGVLPSGRAVAVKQLKSGSGQGEREFQAEVDIIGRVHHRHLVSLVGHCIAGASRMLVYEFVPNKTLEFHLHGEGLPPMAWPTRLRIALGAAKGLAYLHEDCHPRIIHRDIKSANILLDNNFEAMVADFGLAKLTYDGITHVSTRVMGTFGYLAPEYASSG…
TraesCS5B02G415000	TaPERK31	MSSNSSSAAPPPPSKSSPPPSAAQPPSPGSSPSTSNSSSPAPSSSNDPSPPPAPPKSRGAPVPPGRNPSPPAQPSRGSDESSRSSSQASHRVSSNTTAEIIFAAAGAAMLLALLIAACVCCSRRTAPRRRRKPHNPMHFYADTSGNKGKTATLSRSPSIALACPVVLFLLLLICVRVVNHHCHGVATTASSTYYTGGPQPQWQSGTGAGPSTSTFDPPGGPWHNSGVHSSPRDQPTSPPAPHETLGLGRGTFTYEELAAATGGFSQANLLGQGGFGYVHKGVLPSGRAVAVKQLKSGSGQGEREFQAEVDIIGRVHHRHLVSLVGHCIAGTSRMLVYEFVPNKTLEFHLHGEGSPAMAWATRLRIALGAAKGLAYLHEDCHPRIIHRDIKSANILLDNN…
TraesCS7A02G038600	TaPERK32	MREMRLFMILHGAALLLLLAAVAHAQQTRTTDPADAAALHAVFAKLGQKAGPQWNISGDPCTGAAIDNTNIDNNDIFKAAIKCEVCTGGNTSVCRITRLKIYALDAVGPIPEELRNLTALTDLDLGQNYLTGPLPSFIGELTAMKSMTFGINALSGPVPKELGNLKNLIKLGLGGNNFSGSLPTELGNLAKLEELYIDSSGLSGPLPSSLFQLTKMKKLWASDNDFTGKIPDYIGSWSSLTELRFQGNSFQGPIPATLSNLSQLASLRIGDILSGSSSSLAFINNLTSLNTLVLRNCRISDKLVSIDFSKFTSLNLLDLSFNNITGQVPQTLLNLNSLAFLFLGNNSLSGSLPSSVGPLLKNLDFSYNQLSGSIPSWAKDSQLNLVANNFVADSSSNSV…
TraesCS7A02G231900	TaPERK33	MRTLLQAKGGGRGAGAGAADAAADAVDTVTGTTPPPSSTDDSPPPPASDPPPSPSSSSSPPPPSPSSPSDPPPSPSSPPPSPPLAPPPSPAASSPPPPEVSPPPPPVASPPPPPDAFPPPPPSPVSAAPPPADAAPPPPDNAPLPPDNAAAPPPSPTQAAPPTQSQAKPPSSKASPPPAAEEPTASPVVDATPPPKQPAVDYAPPPSARTSSSATAHSPPASAVTPPTADRSVTAPAPPSTGGGMSSGATAGVAVVAVIAFLCFAGVFVCLTKRRKRKYSDQYYPGFAAPPYTPQHMSGEAPFLRVPSAPGSGNFSQPGMSAMMSQSYGNQQQQQQQQYQYQQQPPPPQFASANYSSTMGSQGPARSMATSGDLSVGNSKSFSFDELYEITGGFSRDKL…
TraesCS7B02G130400	TaPERK34	MRTLLQAKGGGRGPGGGAAEAADEAADAVDTVTGTITPPPSSTDDSPPPPTPDSSSDPPPSPSSSSSPPPPSPSAPSDPPPSPSSPPPSQPLAPPPSPAASSPPPPEALPPPPPVASPPPPPDALPPPPPSPVSAAPPPADTAAPPPPDNAPPPPDNAAAPPTSPTQAPPPSQSQAKPPSSKASPPPAAEEPTASPVVNATPPPKQSAVDYAPPPSARTSSSATAHSPPASAVTPPTADRSVTAPAPPSTGGGMSSGATAGVAVVAVIAFLCFAGVFVCLTKRRKRKYSDQYYPGFAAPPYTPQHMSGEAPFLRVPSAPGSGNFSQPGMSAMMSQSYGNQQQQQQYQYQQQPPPPQFASANYSSTMGSQGPARSVATSGDLSVGNSKSFSFDELYEITG…
TraesCS7D02G034800	TaPERK35	MRLFMILHAVALLLLLAAVAHAQQTMRTDPADAAALHAVFAKLGQKAGPQWNISGDPCTGAAIDNTNIDNNDIFKAAIKCEVCTGGNTSVCRITRLKIYALDAVGPIPEELRNLTALTDLDLGQNYLTGPLPSFIGELTDMKFMTFGINALSGPVPKELGNLKNLIKLGLGGNNFSGSLPSELGNLAKLEELYIDSSGLSGPLPSSLSQLTKMKKVWASDNDFTGQIPDYIGSWSSLTELRLQGNSFQGPIPATLSNLGQLASLRIGDILNGSSSSLAFVNNLTSLNTLVLRNCRISDKLVSIDFSKFTSLNLLDLSFNNITGQVPQTLLNLNSLAFLFLGNNSLSGSLPSSVGPLLKNLDFSYNLLSGSIPSWAKNSQLNLVANNFVADSSSNSVLPA…
TraesCS7D02G232700	TaPERK36	MPRLAPSPGSSSEDSSDDRSDGSKSKSKSKAPPPRRSSRSSGSSSDENGDDSSSPSPPSSDDEDGGSRSSSSSSDSQDSSPSDSKSSQSSRRSPPPSKSKSSPSPSSSPSRPSSSRNGGKSDSSPPPPTDESSGDGEDTDSSPPPKRSSPPEQSEDSEPSPSSSSSRSPPPRSSPPPPPGWNGNVDQAGSSPPDGSQPPPSPSRSPPPPPAPANHSVVFIVNSHPGAPPGLVSIAPPGTVGVMSAQLPGAQGGATGAGGMQAAGSSASTSSTNGAGGSAASASAQQLHSSQVNGQVVAAIAGASVAGLLFIIVAIFFIVTRRRRKMMGGMVYHSDGSRSYYMHSGQLTGSNHPSGAFYGPPPPGASGGFSYGSSTPGPTDSFRGAGYPSGSMESKSSFS…
TraesCSU02G104700	TaPERK37	MRTLLQAKGGGRGGGGGGGGGAADAAADAVDTVTGTITPPPSSTDDSPPPPASDSSSDPPPSPSSSSSPPPPTPSSPSDPPPAPSSPPPSPPLAPPPSPAASSPPPPEALPPPPPVASPPPPPDALPPPPPSPVSAAPPPADAAPPPPDNTPPPPDNAAAPPPSSTQAPPPSQSQAKPPSSKASPPPAAEEPTASPVVDATPPPKKSAVDYAPPPSARTSSSATAHSPPASAVTPPTADRSVTAPAPPSTGGMSSGATAGVAVVAVIAFLCFAGVFVCLTKRRKRKYSDQYYPGFAAPPYTPQHMSGEAPFLRVPSAPGSGNFSQPGMSAMMSQSYGNQQQQQQYQYQQQPPPPQFASANYSSTMGSQGPARSVATSGDLSVGNSKSFSFDELYEITGG…
Gene ID	Gene Name	Promoter sequence
TraesCS1A02G127900	TaPERK1	CACCCTGCATTCCAACATCTGTGGAAATCGCGATGTACTATGAAAATCAAAGTGTTCGGCTGGTTACTCTTCCTTGACAGACTCAACACGCGCAATATGCTCAAAAGGAGGCATTATAACATTGGTGAAAATTTTGACTGCATCCTATGTGGGCAACACGTTGAGTAGACCGTCGACCATATGATCTTCACTTGCCCCTTTAGTCAAAGCTGCCGGGCTAAACTACACATTGTTTGGGCACCTTTTGACAGCCGCCTCGATCTTCTACAAACTACAAGAGACTCTTGGCCGAACCCTTTCTTCTTTGAAACATTCCTTACCTCGGCTTGGAGCATTTGGAAAGAGCAAAATAACAAACATTTCAGAGGGGTGGCTCCTGCTGTGGAGACCTGGCTGACA…
TraesCS1B02G147000	TaPERK2	GCGAAACACTGTGGACGATGTACTTCAAGCGCCGCCGGGAGGAGCAGATCGCCTCCGTCAACGGCGTCATTCCCCGCGGCCGCCTTAACGCCAAAGGACGGCGCGAGTGGTGGGGCGTCCCCGGCTGCACCCTCGAGGCCGTCCTCGACCACATCGAGACCGGCAATGTGCCGCGCCTCGAGTACCCCTCGAGGCCGTCCTTCTCTTGCCGCCAGGGCAATTCCTGGACGCCGCGGCGAATGGAGCCGACGTCCTCGTTGTTGGGCTCTGGCTCGCTCTCCTCTGGCTCGCCGACTCTCCGTCCCGTCAAGCCAGAGCCAGAGGACGTCGGCTTCCTCGTCGGACGCAACAGCGCCCTCGTCATGAACGAGGGTGCCACCCCTCCCCGCGCTCCTCGTC…
TraesCS1D02G004300	TaPERK3	AATGTCAGCAGTTGAGCGGTGTGTGTTTGTTTGTTAACTATATTAGTATTAGTATAAATAAAAGAAGAAAAAGGAAACAAGAAAAAGGAGTATGAAAGCAGTAAGGTGTGGAAGGGGAAAGCGAAGGATGTGTTTATTCTTCCATTTGTGTTGTAGAAAGAAGTCGTCATTTTCTTCTTCTTGTTCCACTTCCGTTGCCTTGCCTACGCACACGCCTCCTCCTTCTCTCTTTCTTGTCTATCATCAGCAGCATCCATCCATCCACCAAAATAAATAAATATTCCACCTTTTTGTTTCCAGATTACCAGATGATGAGTTGATTCATTCTCACTATCCACTCTAAAATCTACTCAATTACTGGAAGATATCGGAGTCAGAGTCGTCGCCCTCGTCATTGTC…
TraesCS1D02G126300	TaPERK4	AGAGGAACGAGAGGGGGTGGGGGTGGGGGGTTGTTCTATGCGTGTCCTAATTGTCGGATGCCTATGCGGCGGAGGTCCTGACGATCGCAAATCTTCTTCTTTCAATTTGTCTAAAATCGGACAACGATAAGACCATGGACGACGTTTGATGCAGGATGTTGAAAGAAAAAAAATTCAAACCGTGTGGGCCAAACATTTGGGAGGGTTTTCATGTAGTACGACTTTACCTCGCACCGAGCACCAATGATCCTTCTTATCGTCTTTTCCAACTACGACTCTTCATAATTCACAACCCGACGGCACCACGTTGCAGTTAAAAGGGTCAAATGTTGATGGAGCAGGGGAGCATCCACAGCTGAGCGGGTTCGGATGATCGTTGACGGAGCACCACCAGGCACA…
TraesCS2A02G418200	TaPERK5	ATCTTTAAAATCGACCCTCAAACCTCCTGCAAGCATTTCGATTGAGATGTCCGGACGCAGTTTGTCATCCAGCGCTGTCCCACATCTGTCCGCTTGTCTATTTTCCTAGAAATCAAAAGCAAACTAGGGGTCTTTGTGGGGGTCCGGACCGCCGCCACGTAGGACACCGACAACCCCGCCCAGACCCTGCTTCTCCATCCTTCCCTCCTTTTCTCTATCCGCTTTCTCCCCGCTGACGCCACTGCTCTACCACCCCGATCGCCCGCCAAGCCCATACTGTACCTCTGTGACACTGTCGGCTCCCGCATCACTATCCGTGGACTGGTCTTGACCAGCCCGTGGACGGATACCGTGCCCGTTTTGGGGGGTCGGCGTTGGGGACGCCCTTAGCATGTACAT…
TraesCS2A02G418300	TaPERK6	GCTGTAACGCCGTACCAGTAGCGCTCCTGCCCGCGCTACTGATAGTCCTAAAACCCGCGCTGCTGCTAGGCTTTTCCCTAATAGTGTATACAAGCACTGGAGAAGGAAGAACAGGGCGGTAAAACAGAGGGATTCGCGGAGGACACCTAGATCTAGGATCTCGCCAATGTCAGTGTGCAAAACCTGGTGCACGATTTCATCGTCATGCGTCGGAAGATCCAAGAGGAAGACATTGTCAGAAATGAGGAAGTTCAGGACACCATCGGTTAAATTTTGAGAGATCAGTATAGTACTTGACGAGATCGGCGTATAACCTGCAATTTCAAGGCTTTTTAAGCACACTGATTTTGACCGGATCATATGAAAGACATGGGCTCCCAAGAAGATCAAGATGTTCGC…
TraesCS2A02G418400	TaPERK7	GACCAAGCCGAGCTACATCACGGAATGGCAGATCAAGGGCGGCAACACCACCTACATGAGCACCGACGTCAGTGGGCAATCGAGCTCGGCGCCAAGGCCCCACTCGTCGACGTCCCAAACCTCCTCGCCGTTCCTGAGCTCCGTCATCGACGAAGGCCGCTGATACAGTTCGACCCGTTGATGTCGATCGACCTCTCGCGCTACAGATTTGTTGAGAATGCATGCATCTTACGGATGGTGTCGATACAGGCAGTTTTTTTTTTTTTTGGCATTGTATTGAACTGTACAGTGGTGGTATGTAGGATGAGTAAAAGTTGTATGTGTACTCGTGTAGGTGAAGCTCTGAATTCTTTGGTCTCGTTGGACGCGCGTACGATTTGCAATAATTTTCGGCTTGGA…
TraesCS2B02G437200	TaPERK8	NNNNNNNNNNNNNNNNNNNNNNNNNNNNNNNNNNNNNNNNNNNNNNNNNNNNNNNNNNNNNNNNNNNNNNNNNNNNNNNNNNNNNNNNNNNNNNNNNNNNNNNNNNNNNNNNNNNNNNNNNNNNNNNNNNNNNNNNNNNNNNNNNNNNNNNNNNNNNNNNNNNNNNNNNNNNNNNNNNNNNNNNNNNNNNNNNNNNNNNNNNNNNNNNNNNNNNNNNNNNNNNNNNNNNNNNNNNNNNNNNNNNNNNNNNNNNNNNNNNNNNNNNNNNNNNNNNNNNNNNNNNNNNNNNNNNNNNNNNNNNNNNNNNNNNNNNNNNNNNNNNNNATCTGATCTTGGGGCCAGAACGTCTAGTACACTGGCAGAGGTGTCCCGACTGTGACCTGAATGGTGATCGGCGGC…
TraesCS2B02G437300	TaPERK9	TCAGATTGGATCTGAGGGGGCCGGTCCCCCTCTCCCTTGCCCCTATATATATGTGGGGGGTGGGAGGACAGCCGCATCCAAGTTCTGGCGCAGCCCTTCCCCTCTCCCAAGTCCTCCTCCTCTCCCGCGGTGCTTGGCGAAGCCCTGCAGGATTACCACGCTCCTTCTTCACCACCACGCCGTCGTGCTGCTGTTAGATGGAGTCTTCCCCAACCTCTCCTTCTCCCCTTGCTGGATCAAGGCGTGGGAGACATCACCGGGCTGCACGTGTGTTGAACACGGAGGCGCCGTGGTTCGGCGCTTAGATCGGAATCAACCGCGATCTGAATTGCTACGAGTACGACTCCTTCATCCGTGTTCTTGCAACGCTTCCACTTAGCGATCTACAAGGGTATGTAG…
TraesCS2D02G415600	TaPERK10	CGTCCCGCATCTGATCCCTTGTCTGTTTTCCTAGAAATCAAAAGCAAACTAGGGGGCTTTGTGGGGGTCCGGACCGCCACCACGTAGGACACCGACAGCCCCAACCAGACCCCGCGTCTCCATCCTTCCCTCTTTTTCTGTATCAGCTTTCTCCCTCGCTGACACCACCGCTCTACCATCCCAACCGCATGCCAAGCCCATATTGTACCTCCGCGACACTGTTCGGCTCCCGCATCACTGTCCGCGGACTGGTCCTGACCAATCCGTGGACGGATACCATGTCCGTTTTGGGTGTCGGCGTTGGGGATGCCCTTAGCATGTACATTAGAAAAACAAGAGCAATTGTTATGCCTCATTTTCTCCCAAAATCGATTGGCTGGCCCATCGTTGGATCTGAGA…
TraesCS2D02G415700	TaPERK11	CCTGGATCTGGGATCTCACAAATGTCAGCGTGCAAAACCTGGTGCACGATTTCATCTCATGCATCGGAAGATCCAGGAGGCAGGCATTGTCAGAAATGAGGAAGTTCAGGACACCATCGGTTCAATTTTGAGAGATCAGTATAGTACTCAACGAGATCGGCGTATAACCTGCAGTTTCAGGGTTTAAGCACACTGGTTTCGACTAGATCATATAGAAGACATGGGTTCCCGGGAAGATCACGATGTTCGCCTGGTTACTACTACAAAATCGGATGTGGTGCAACGACAGGCTTCATTGGAGAGGATGGGAGAACAACTACTTTTGCCAGCTTTGCCTTCGAAACCTGCAAACCTCCCAACACTTATTTTGGAGCCGCCCTTTAGCAAAGAAGGTGTGGA…
TraesCS2D02G415800	TaPERK12	TCGACGTCCCAAACCTCCTCGCCGTTCCTGAGCTCCGTCATCGACGAAGGCCGCTGATACAATTCGACCGGTTGATGTCAATCGACCTCTCGTGCTACAGATTTGTTGAGAATGCATGCATCTTACGGATGGTGTCGATACAGGCAGTTTTTTTTTTGGCATTGTATTGAACTGTACAGTGGTGGTATGTAGGATGAGTATAGTTGTATGTGTACTTGTGTAGGTGAAGCTCTGAATTCTTTGGTCTCCTTGGACGCGCGTACGATTTGCAGTAATTTTCGGCTTGGACTTTGAAGTTTGGAAGCTCGAGGAAGGTTCGTGGCCTCTTCTTGCCCACGTGCCTGCTTGAGAAGAATGTCTGTCCAGTCGTCGCGATATCGGACTTTTGCGATTTCGTTT…
TraesCS3A02G003900	TaPERK13	AGGCGCAATGTTGAAATTAGATATCTCTTGAGTTTATGACTACCTCTCGTGGCTGTTTGAAGTTCTATGACAGAAGGGTTTCTTCGCGAGTTTTTTGTTTTGGTAAAGAGCCCCTCCCCCCTGCGTTCCATTTCAGTAAGAAAAGGAACCTCAAAACGAATTCCTTACAACCCCAACAATATATGTCTCCAGAACCCAGCAAACTAGCTCTCATACAGACTATCAAGATTACATGAGTTTTAAACCCTAAAGAAGGCACACGGGCCGGCAGAGACATCAACGATACCCATAGAACACCACATGGATAGAATCTTCCTCCTCGGGATGTTTTTGTCGGTATTCAGTGTGGTTCTTCCTCCATGTGTTGCCTTCCCCACCGCCTCCTTCCACGACACAACT…
TraesCS3A02G152200	TaPERK14	CAGAAGATCTCAAGTTGAAGAGACGACCAATGTACTGTTTAATGAAATCTTTCAGCCCACACCGATCCATGTTGTCTGGATGTTAAGGGGGCTACTCCCGGGAGCTCCAGACTCGAGAGGAGCTCCACCTACATCCCGCGATGGCGTCCTCTCCGCCTATCAAAGTTGGAAGAGATTGCTAAGCGCCCCTCCATCTAGATTAGCATAGGCTAAAGTGGCTGCATGCATCTCTCCGATGCAGAGGCCGGGGATGACCTCCTTTTCAAAAAAAAAAAAGATTAGACATAGGCATTCATTGGGCTAGTGTTGAGTGAAGCTGTGCTCCAATGTTTATTTTTTTTTTCTAAACTAAAATGGGAAATTCTTGAAAGAATAATCTTTAGCAATCTGTAGCAAAGA…
TraesCS3A02G229800	TaPERK15	GGCAAGTGCTTGTGATATATATGTTGAGCGACGGTTGTTGACGCCAAACAAGCCGCATTATTCATTTTATTCTCTGTTTTATTTTCAGTTTTTTCTCTCTCCGTTTTTCTCTGTTTTCATTGTTTTTTTCTTTCCTTTCCATCTTTGTTGTCTTTCTTTATTTTTTGTTTTTCTTCTCCATTTTCCGTTTGGCTCTCTTTTTTCTTCTTCTCAATTTTTGGTTTTTATTTTTAGTTTTTTTGTTTGTTTTCGTTTTCACTCTACATTTCATAGATGTCAAAAACATTTGTTTAATAACTGATCAACATTTTTTGTTTACACGTTCAACATTGTCTGAACCCTTATTTCAACATTTTTGAAATGCTTTCTCAAAATTTTAATAATTATTCAACATTTTTT…
TraesCS3A02G278100	TaPERK16	GCGGAGGCTGGAGCCTGGAGCGATGGCGGCGTTTCGGGATTGCAGGCAGGGGGACGTGTGAGGTGAGTGTTTTTTTCACCGGTTTATGTTGTGTTGCCTGCACGGATATATAGGAGAACAAATAGGTGGATTATAATTCCTTCCATTGTATAAGTGCTGGGAAAGGAAGCGAGGGACAAAAATCAATCGAGGGGCCTTTAAGAGTAGAGATTAGTTAATTGGATTTTTCTTTAAAGTCTGTTATTTGTTTTCTTAAAATTTATTATATGTTTCCTAAATCAAATTGCATTGATGGGATGGATCGATTGATTTGGATAGTCTATTATTTGTTTCCTTCACATCCATTATATGTTTCCTAAAGCAAATTGCATTGATGAGATGGATCGTTTGATTTGGATG…
TraesCS3A02G290300	TaPERK17	GTACCTTTGGAGACAGTTGTAGAGCTCCTTTATAATCACCTAGTTACGTTGTGATGTTTGGTAGAACACAAAGTGTTCCTCCAGCAAACGGGAGTTGCATAATCTCATAGTCATAGGAACATGTATAAGTCATGAAGAAAGAAATAGCAACATACTAAACGATCGGGTGTTAAGCTAATGGAATGGGTCATGTCAATCACATCATTCTCCTAATGATGTGATCCCGTTAATCAAATGACAACACATGTCTATGGTTAGGAAACATAACCATCTTCGATTAACGAGCTAATCAAGTAGAGGCACACTATTGACATTTAGTTTGTCTATGTATTCACACAAGTATTATGTTTCCGGATAATACAATTCTAACACGAATAATAAACTTTTATCATGATATAA…
TraesCS3B02G008600	TaPERK18	CGATACGGGCGGCACCTCTGGGTCCGATGCGATGCCATCTGTCGCCCGTCGCCGCAGCGCCGACATTGGCACCGGCCTTCCCACCCCAAGCGCGGCTTTGAGAGGCCTGCACAAGCTGCTCCTCTCGCCCGACGACCTCCTCCACCTCTGGCCCGCTGCTCCGCGCGGGCAGCACTGGGTTCTAGTGCCTGCTCTGCCACAACCGCGGATGTGTAGTCTGGAGTCGGAGGCAACTGCCGCTCGCCGTGAGAGGCAGAGGGCAAGGGAGATGGCGGGTGGGTCCGACGCGTCTGTGCAGTCCGCCCGCCACCACCGGGTGCCCGACAAGGACGACTGTCTCCTTGAGTGGGTGTGCCGCCGGTCACTGACTGAGGTGGAGATGAAGGCCCGACGGCTCCG…
TraesCS3B02G179300	TaPERK19	GTGAATTTTTTTTGAATTATAGATGATATATGCATATGCTAGTGGATTTGGTTCTTCTCCTTTGTGAATCCATCCTCGTCCAACTGTTCAACTGGACCCTCGTCATCCGAGTCATACGCATATTGACGCCTAAAAGGCAAGTCACGATCCATGTCCTTTTGCGCTATGTACACATCCAAGTCACCAACATCATTGCCATGAAACCCTTCCTCTTGCTCTTCGTTGTCATCATAAGCATCTTCATCCTCTTGAATTACTCCGTCACTAGCAATCACCTCAACTTCATTTACTTGGCTAGTTGGTGGTTGGCTAGAAGCATTGGGGACATACAACTCAACCTCATTTGCTTGGCTAGTTGGTGGTTGGCTAGAAGCATTGGGGGCATACAACTCAACCTCA…
TraesCS3B02G259100	TaPERK20	CACAAATTGTTCTAGTTCTTTTGGAAATATCACAATTTTCTAAATGACTATGTTTCTAAAAATATTTAATTTTTCCAATAAGAAAATGAGGTCCGAAATTTTAAAAATATATGTCACGGCTTATGGTTCATATAGACTGAGCTATCTTTTTGAACACCAAATCTTAGTATAGTGGCTAGTGACATGTTTGGCTGGTGCGATGTGTTGGAATTTTGCTAGTAGGCTTTTGGCTCAAAGCCCAACTAAAATTTTAAAATTCTCTTGGCCCATTCATGCACACATGTGAGTGGTGTGAGTGAGACTAATGTTTAGTCCCACCCCGGAAGTTGAGAGGGAGTTACATCTCTTTATAAGGTGAGCTTTTCTACCACTTGTATGAGCATGAGAAGAGGAGACCTA…
TraesCS3B02G312300	TaPERK21	AGAGGAGGCGAGCCTCGTCCTCGTGCAGATGGCGGCGCCCGAAACCATTTGCCGCCGCACCGTCGCCTGGGAAGCGCTCGACCATCCTTCTGAGCTGGAGACGGCGAGAGGAGGAAGAGGGAGAAGTGGACGCGTCGGCGGTGTAGTGTGTGTGTGCGTATCTCCGGCGCGCTGGTTCTCGGCTTATATAGGTGGAAGCGCCGCGCGGTAGGCTTGGCCGGCGCATTACGCGTGGCGGGAGGCGTGGCGGCCGAGGGGACGCGCGTCGTCCGGACTTCACTGCGCCGCCCGTGAGGCATCAATGGAGGCTTACCGGCGCGGCAGCGCGCGCAGCTTTGGCATTGATTCGCCGTGGGAAACGAGGCGATGAGGACGACGAAGCGGCGAGAAGGGAGTCGA…
TraesCS3B02G325100	TaPERK22	GTAAACATCACTACTTGACAGTAGCTGATCTAGCCCAATTAGTCAGGGTGGGCCAATAATAGAATTGTTCATATAAAATATGTTTTACCTTTTTTCTTATGCTATAAAGCTATTCAAAAAATCTCAGGGTGGGTCGTGGCCCACCCTGTCCACCCTCTACCTCCACCTTGATGGGATGTCACGGTTATGTCGGTGTCTATGTGAGGTTACGGCCCACCCTGTCCACCCTCTACCTCCACCTTGATGGGATGTCACGGTTATGTCGGTGTCTATGTGAGGTTACTTGAACATGGTACTCACTGTAAATATCTATTCAAGATTATATATAGTCTAGCCCTAGTCTCGCCTTATATAAGGAGCAATGCCTAGGGTTTATAAGAGTGCTAGGTCTATTATTAC…
TraesCS3D02G005400	TaPERK23	TGGGCAGGTAAATAACAGGCCCGTGGCAACCCACGCGCATTCTTCTAATAGTTAATTGAGAAGAAGAAAAAAAGGGTGGCAGCTTTTGCTGGTACTTGATAAAACGAGCCAGAATGGGCATGCTATTAACTCTAGCCTAAACTGCGCAGGAAAAGTAAAAAGAGAAACCGCGTGACAAGAGAAGAGAAGAGAAGAGAAGAGAAAAGAAAAGGCGTCCATGTAAACACATCAGGGAAGTGTTAAATAAATGAAATTAGAGAATGGAAAGGGGTGGGTCAAGCTGATAAAAAGGTCGTAGCAAAGCCAGTCTTCCTTTTTCCCTCTCGGCTCTGCTCTGCTCTGGTCAGTAGAGGGGACGACTGAGTGGAATCCACCACTGGACAGAAACGAGAGAGAGGT…
TraesCS3D02G160000	TaPERK24	ATAAGTACGGTGACACTGAATCGCCTTGCTGAAACCCTCTGGTAGGTGTGAAATATGGAAGTAGCTCCCCATTGATTCTCATCGAAAACCGGACAGAAGAAACACATTTCATTATCAATGTGATGAAGCACATACTGAAACCCAACCGACTCAATATTGTTTCGAGGTAATGCCACTCGACACGGTCGTAAGCCTTCATTATGTCAAGCTTAACCGCACAAGAATTTTTTCCCCTTCTTCCTCCTCTTCATCGTGTGTACACTTTCGTATGCATCAAGTACGTTATCTGTGATGAGTCTTCCGGGAACGAAAGCACTTTGTTCCTCACTAATAATCACGGGGTCTGCTCACCGTAAAAATAGTTTACAGTGCCCCTTATACACGTTTTTAAGGGTCAAC…
TraesCS3D02G278400	TaPERK25	CCCGGGCCGCCCAGAGGGAAGAGAAAACCGAGGCGCGATGGTCGGCGTTGATGACGAATAGCACCGTCAAGCTCGACCTGCTTCGGACCAACGTCGCCGCGAAGAAGAGAAACACCGACCTGGCTTTCCTGATATGGGGGGGGCATGTTCTGGAGCGACGCCGAGCAGCTCAAGGCGTGGTACCCGGCGGAGCGTGGCCTCATCCTGAACCAGATGCCGTCGATGGCGGCGCCAACTCCCACGCCGGACCCAATGCCGCCGCCAAGCCCGAGCGATGATGCCTGCCTCCACGACGCCCAGCACAGAACTCGCGCTGACGCCGACCAGCCCGCGCACTCCGACTCCTCCGACGCCGGAGGCCGATGCCGCCGTTTGATGCATTGCTTACGTGTCCTTTCT…
TraesCS3D02G290100	TaPERK26	TACTCCTCCTACGAGCCAGCTGCAGCGCAACTTGGTTAGTCACCAGTCCAGCAGTACACGCTATGAAAAGAACCGTCAGGCCTTTACGGTTGCACGGCCTAGGCACCAGAAGTTGGTGAGGTTGCTGAGCCAGCTGCTGGTCGCGTGCTCTGCTGTATCATCGATCTGACCCGGTCTACCTGCCATCCAAACCTAGGCATTTTTTGTTGTTGAAAATATCCAAACCTAGGCATTATTAGCACTAGGCTAATGCTAACAAGAAATGCGGGCTCACTGATTGACTTTGGCACGGTCAATCTGATCGAACAAACCCTGCGTAGTGGATACTACAAAAGGAAAGAAAAGAGAGGCAAGCCAATTCTGTCGTCTGAACCACGCAAGCAAAGCCAATAGGAGAAA…
TraesCS4A02G077500	TaPERK27	TATACTTGCGTGAGATGTCGAAACATTGCCATTTATCATGGAAAACTGAGTGGTCCAACTCTTGAAACGTTTGTAACTTAAACTAGGTTCAGTTATTTTCCCATTGTGTGCCTGTCTATTCCTTCAGATTCAGATATTGAGAGGAAATGGAGGTTCTGATTAAACCCCTATACTGTGGTCTGTTTATGTTTTGCACTTCTGCTAGACCACATCTCTTCCGGAGGGAATGAAAAGCTATTGCAGCTCTAGAATCCCCCTTGCCTCTATGCAGAAATGGGACAAATTCTTGGTGTAGCATCTGCAATATCTTATTTGGTTTGTCATCACTCAATAGTAGTAGCATACTGTTCTTTGAACTGAAAAATAGTCCTCAATCTATAATAGAATTGTATTCCTACT…
TraesCS4A02G449700	TaPERK28	TGCTGTTCGTTTCCGAATCCATTCCGCGTAGTTCCAACATCCCCTTGGAGCTTCGTAGATTAAAAAAATCTACTGTAGGTTCTACACCTACCCCATGGCAGTGAGCGAGAAGGGGAGTCAGGAGAGGGATGAGCTGATGCGCTCTGGTGGAGGGGTTTTAATTTATTAGAGGGATGAGCTGATGCGCTCCGGTGGAAGCTTGTATGGGGGAGAGGGAGCGAGAGAGAGGAAGATGCACGCGCGCATGGAGCAACCAGCCGGCTAGTTTAAATGATTTTCCTTGGACGCTTCACTTTGGACGGTAATACCGTGTGGCGTCTTAGTGCATGACCCACTCAGGAATTACGACGTGGCTTCCCCTAAAGAAAGGAATTACCACGTGGCAACTTGGTTTGATGG…
TraesCS4B02G233600	TaPERK29	AAAGTTCTTACGATCAGATCGTGGAGGAGAATATTTGAGTCATGATACGTCTCCATCGTATCTACTTTTCCAAACACTTTTGCCCTTATTTTGGACTCTAACTTGCATGATTTGAATGGAACTAACCCGGACTGACGCTGTTTTCAGCAGAACTGCCATGGTGTTATTTTTGTGCAGAAATAAAAGTTCTCGGAATGACTTGAAAATCCACGAAGCAACTTTTTGGAATTAATAAAAAATACTGGCGAAAGAATCAGCACCAGGGGGCCCACACCCTGTCCACGAGGGTGGGGGCGCCCCCCTAGGGCGCGCCCCCTTCCTCGTGGCCCCCCTAAAGCTACACCGACGTCAACTCCAACTCCATATATTCATGTTCGTGGAGAAAAAAACCAAGAAGAA…
TraesCS5A02G411300	TaPERK30	CACCTCCAACGCACCCTAAGAGGCGAACAGAGGGGAGGTGGATCCACGGGCTCACCTGGGAATTTTGGAGGGGATGAGTGCCCTAGCCCCGGGAAAGGGAAATAGAAACCCTGATCGGGATGTTTCTAGTTCTCGTAAAGTTGCCTTGTTTGAAAACATATTTCAAAGGCTCCGTGCTATGTTGAAATTTTTATTTCATAGGAATGTGTCGATGCATATTTTCTTCCATGATGGTTGCGTTAGTTAATGTGTTAATGATGTTAAAGGTCTCGTTGCACCAAATTATCAATGAAGAATCTATAAAACTGTGTTGTCAAGGAACACCCAACATAGCGTAGACAGTGACTACGGATGCTCCTTCGAGTGTGATAAATCATCATGATACAACCGATGACGAAA…
TraesCS5B02G415000	TaPERK31	ATTTTCCATTCCTCCAAATAATCAGAACGAACCGTAAACAATCCATTCTTTGCAAAACTCCAAGCTATGAAATCCGACATGTTATACGTGGGGAGGGGGGTCTCAAGCACCCTCTGGACATCAATTGGCCATAACATTTGTCTTACCAAATCTTCATCCCAGCAATTGTTGATTGGATCTATAAGATCAGCAACTTTTGTTAGAAGTTGTCCTCTTCTAGGAGTGATAATTTTCCTATTGGCCCCATTCGGGATCCATGCATCTCTCCAAATATCAATATTTTGTCCATTACCAACTCTTCAAATATAACCATTTTTGAGAGAAACCACTCCCGCCATAATGCTTTGCCAAGTGAAAGAAGATCCTTTTTTAAGACTCGCGTTCATTAAATCTCCATCT…
TraesCS7A02G038600	TaPERK32	CCTCTATAATCTATATCCGCATCCCCTTCATCATTTCACGCCCATGATACCAACCACGACTGAGGACTGGTGGCCATTGGTTCATACGACGTTTTTTTTCGAAAAGGGGTTTTACCCCAGCCTCTGCATCAGATAGATGCATACGGCTCATATTATTAAAAAGATAATCCAGCAAGTCTCCAAGTCTTGAAGAGTGAAAATAAACAAAGCTCATAAGAGCTAAAACAAAAAGCCACAACCGGCTGGCAAATAAAATAGGAGCACTACATGCCTATCCTATCACATGACCGCCATCCAAACCGGTTGAAAATATCCCGAGCTACCATCTCCCATCGGGTAGACGCAGTAACCAAACGCTCCCTGGCCTCCGTCGAAGTGAGTAGCGACCACATACGGATC…
TraesCS7A02G231900	TaPERK33	CTACTTGAGCTCATAGATCAACACAAGTCAAGAACTTATATTAGCGTCACGGTATACTCCTACCATTCACTAGTGCAGCAACCTGCTATACAAACGGTTTTTAACCCCTTTTCACGACGGTATTTTAAACCGTCGGCCTGCCTGTGTGCGAGGGGGTGGTCCTTCCCACACGTCCCAGAAACCGCCGGGATAGGTCCTCCGGTCACACATGCGGAGCAAAAAGTGCTCGTGTGTGATCGGGCAAGCTATCACATACAATTATACATGCTCAATTGTTTCCGTTCGTATGTACGTCCCACACAGTGAATCCCACACAAAAATTTTCATTTTTGTGCACATCACACAGTGAATCCCAGACAAACGTTTTCTTTCGTACGTACATCACACACGATTTCCTCC…
TraesCS7B02G130400	TaPERK34	GGCACTTCATCGAACACCTTGTGCGTATTGGCCGCAGGCGCAACAAGAGAGCTCGCCGGCGCTTCGGTCACCATCGCATCCGGCGCACGCCCTGCAAATTTCTTCTTCGACCGCCTAGAGGAGCCGTCCACCGCCTTGTTCTTCTTTCCGGACACCTTGCCCGCCTTCGCCGCCGCCACATTTGGGAGCTTCGAGAGGGGGGCACATGGCTTCACGGCAGGCGCCGGCGCACCGCCACCTGCCGAGGTCATCCGTGGTGCCATGAAAATGTCACACGCGAGACCGTTGCTTGAAGGAGCACCGGCGGAGGCGAAGTCAAAGCTCCCTGCGCTAGGGTTTGCGTCGGCGGCGGAGGAGGAGGCCGCGGGTGTAGGAAGGGGTGAGGAGGATGTCGGGGCG…
TraesCS7D02G034800	TaPERK35	AAGGCTTAGCCCGAGCCTGAAGTAGGCTCGGACCTAACCCGGCTTTGAATTAACAAAGCCATCAACCGGCCAGGATTACACAAGCAGCATACAAACGAAACGAACAACAACAACAAGAAATGCCCGAAAGATATAAGGGGACACTCTGAACTTACAACACATCAGAGAGCTAGTTACAAGAGATACTAAGATCTATCTATCTATACCTATATCTCTACCTAATAATAATAAAGAACGGATTTTTTCTATAGGTTCACCGTCTTCCGTTCACCATACAGTATTATTATTTTCGCTATCTAAGGTGGTACTAAAATTACAGCATATTATTTTTGCTATCCAAGGTGGTGCTAAAATTACAGCAAAAAAGTTTGGCTAAAGAAACGCTTCCAGAGCCCCGCT…
TraesCS7D02G232700	TaPERK36	TCTCTAGGCGCGCCAAGGGGAGGAGGAATCCTCCTCCTTGTAGGAGTAGGATTCCTCCTTTCCTAGTCCTACTAGGAGGGGGAAGGAAGGAGAGGGGGAGGAGAAGGAAAGAGGGGGCGCAGCCCCTCCCCTAGTCCAATTCGGACTAGGCCTATGGGGGGCGCGCAGCCAGCCCTCGTGGCTTCTCCTCTTTTCCCCCTAAAGCCCACTAAGGCCCATATGTACTCCCGTATTCCCGTAACTCCCCCGGTACTTCAAAAAATACCCAAATCACTCAGAACCTTTCCGATGTCCGAATATAGTCGTCCAATATATCAATCTTTACGTCTCGACCATTTCGAGACTCCTCGTCATGTCCCCGATCTCATCCGGGACTCCGAACTACCTTCGGTACATCAA…
TraesCSU02G104700	TaPERK37	TTTATCAACACAAGTCAAAAACTCATATTACTGTCACGGTATCCTCCTATCATTCACTTGTGCAGCGACCTGCTAAACAAACGATTTTTAACCCATTTTCACGACGGTATTTTAAATGGTCGCCCTGTTTGTGTGTGCGATAAGGTGTGCGTGTGGGAGGGGGGTCCTTCCCACACGTCTCAGAAACCGTCGTGATAGGTCCTCCGGTCACGCACGGGAGGCAAAAATTGCTCGTGTGCGATCGGGCGAGCTATCGCATACAATTATACAGGCTCAATCGTTTTTGTTTGTATATACATCACACACAGTGAATCTCAGACAACCGTTTTTGTTTGTACATACATCACACACGATTTCCATCGTCACATCATCTGTGATAGCATTACAACGATATTAATA…
