# Supplementary material for: Genome-Wide Analysis and Characterization of the Proline-Rich Extensin-like Receptor Kinases (PERKs) Gene Family Reveals Their Role in Different Developmental Stages and Stress Conditions in Wheat (Triticum aestivum L.)
Source: Plants (Basel). 2022 Feb 11;11(4):496. doi: 10.3390/plants11040496 (PMC8880425; doi:10.3390/plants11040496)
Supplement: Supplementary file 1 [file plants-11-00496-s001.zip › sup/Table S10.xls]

## Sheet: Sheet1
Table S10. qRT-PCR primers of TaPERK genes.
Gene name	Primer name	Sequence (5'-3')
TaPERK3	qPTaPERK3-F	TGCATTCGACACTCGTCATC
	qPTaPERK3-R	GACACCGTTCGTTAGGTCAATA
TaPERK4	qPTaPERK4-F	GCAATTGAAACTTGGGAGTGG
	qPTaPERK4-R	GTAACCAACCAGAGACACAAGA
TaPERK14	qPTaPERK14-F	GCAAGGTGGCTTTGGATTTG
	qPTaPERK14-R	CGGCTGATAATCTCAACCTCTG
TaPERK18	qPTaPERK18-F	GGTTGAATGATGGCGCAAAG
	qPTaPERK18-R	GGTCATTCTCCTCCGTTTCTTC
TaPERK19	qPTaPERK19-F	ACAAGAGGTTGCTTGTCTATGA
	qPTaPERK19-R	CGCAGAACCCAAAGCAATAC
TaPERK24	qPTaPERK24-F	GTTTGTTCCCAATAACACGTTAGA
	qPTaPERK24-R	CGCAGAACCCAAAGCAATAC
TaPERK29	qPTaPERK29-F	GACCTGAACGAAGGGATGAAG
	qPTaPERK29-R	TACTCCTCGCTACTCTCGAAC
TaPERK32	qPTaPERK32-F	TGTGACAGAGAAGGTTGATGTG
	qPTaPERK32-R	CCTTGCTTTGGTCCTCAGTAG
TaActin	TaActin-F	CTCCCTCACAACAACCGC
	TaActin-R	TACCAGGAACTTCCATACCAAC
