# Supplementary material for: Genome-Wide Analysis and Characterization of the Proline-Rich Extensin-like Receptor Kinases (PERKs) Gene Family Reveals Their Role in Different Developmental Stages and Stress Conditions in Wheat (Triticum aestivum L.)
Source: Plants (Basel). 2022 Feb 11;11(4):496. doi: 10.3390/plants11040496 (PMC8880425; doi:10.3390/plants11040496)
Supplement: Supplementary file 1 [file plants-11-00496-s001.zip › sup/Table S2.xls]

## Sheet: Sheet1
Table S2. PERK proteins from Arabidopsis, rice, soybean and wheat used to generate phylogenetic tree.
Species	Gene ID	Gene Name	Protein sequences
A.thaliana	At3G24550	AtPERK1	MSTAPSPGTTPSPSPPSPPTNSTTTTPPPAASSPPPTTTPSSPPPSPSTNSTSPPPSSPLPPSLPPPSPPGSLTPPLPQPSPSAPITPSPPSPTTPSNPRSPPSPNQGPPNTPSGSTPRTPSNTKPSPPSDSSDGLSTGVVVGIAIGGVAILVILTLICLLCKKKRRRRHDDEAAYYVPPPPPSGPKAGGPYGGQQQYWQQQNASRPSDNHVVTSLPPPKPPSPPRKPPPPPPPPAFMSSSGGSDYSDLPVLPPPSPGLVLGFSKSTFTYEELSRATNGFSEANLLGQGGFGYVHKGILPSGKEVAVKQLKAGSGQGEREFQAEVEIISRVHHRHLVSLIGYCMAGVQRLLVYEFVPNNNLEFHLHGKGRPTMEWSTRLKIALGSAKGLSYLHEDCNPK…
A.thaliana	At3G24400	AtPERK2	MSSAPPPGGTPSPPPQPLPIPPPPQPLPVTPPPPPTALPPALPPPPPPTALPPALPPPPPPTTVPPIPPSTPSPPPPLTPSPLPPSPTTPSPPLTPSPTTPSPPLTPSPPPAITPSPPLTPSPLPPSPTTPSPPPPSPSIPSPPLTPSPPPSSPLRPSSPPPPSPATPSTPPRSPPPPSTPTPPPRVGSLSPPPPASPSGGRSPSTPSTTPGSSPPAQSSKELSKGAMVGIAIGGGFVLLVALALIFFLCKKKRRRDNEAPPAPIDGVPYGGQQQQNASRRSDHVVMSVPPPKSPSSAPPRPPHFMSSGSSGDYDSNYSDQSVLPPPSPGLALGLGIYQGTFNYEELSRATNGFSEANLLGQGGFGYVFKGMLRNGKEVAVKQLKEGSSQGEREFQAEV…
A.thaliana	At3G24540	AtPERK3	MARSNRCVPQNSSIVQIPIEEVFKTQLKSRWQQITMSSASSPPPPQVFVPEPLFSEPPPPPKAPVNVSLSPPPPPRSPSTSTPPRLGNRNPPPPASPSGQEPTTPTMTPGFSLSPPSPSRLSTGAVVGISIGGGVFVLTLIFFLCKKKRPRDDKALPAPIGLVLGIHQSTFTYGELARATNKFSEANLLGEGGFGFVYKGILNNGNEVAVKQLKVGSAQGEKEFQAEVNIISQIHHRNLVSLVGYCIAGAQRLLVYEFVPNNTLEFHLHGKGRPTMEWSLRLKIAVSSSKGLSYLHENCNPKIIHRDIKAANILIDFKFEAKVADFGLAKIALDTNTHVSTRVMGTFGYLAPEYAASGKLTEKSDVYSFGVVLLELITGRRPVDANNVYADDSLVDWAR…
A.thaliana	At2G18470	AtPERK4	MASSPESAPPTNSTSSPSPPSNTNSTTSSPPAPSPPSPTPPQGDSSSSPPPDSTSPPAPQAPNPPNSSNNSPSPPSQGGGGERGNGGNNGGNDTPPSRGSPPSPPSRSNGDNGGSRSSPPGDTGGSRSDNPPSSGGSSGGGGGGRSNTNTAIIVGVLVGAGLLMIVLIIVCLRRKKKRKDSFYPEPMKGNQYQYYGNNNNNNASQNYPNWHLNSQGQNQQSTGGWGGGGPSPPPPPRMPTSGEDSSMYSGPSRPVLPPPSPALALGFNKSTFTYQELAAATGGFTDANLLGQGGFGYVHKGVLPSGKEVAVKSLKAGSGQGEREFQAEVDIISRVHHRYLVSLVGYCIADGQRMLVYEFVPNKTLEYHLHGKNLPVMEFSTRLRIALGAAKGLAYLHED…
A.thaliana	At4G34440	AtPERK5	MADSPVDSSPAPETSNGTPPSNGTSPSNESSPPTPPSSPPPSSISAPPPDISASFSPPPAPPTQETSPPTSPSSSPPVVANPSPQTPENPSPPAPEGSTPVTPPAPPQTPSNQSPERPTPPSPGANDDRNRTNGGNNNRDGSTPSPPSSGNRTSGDGGSPSPPRSISPPQNSGDSDSSSGNHPQANIGLIIGVLVGAGLLLLLAVCICICCNRKKKKKSPQVNHMHYYNNNPYGGAPSGNGGYYKGTPQDHVVNMAGQGGGNWGPQQPVSGPHSDASNLTGRTAIPSPQAATLGHNQSTFTYDELSIATEGFAQSNLLGQGGFGYVHKGVLPSGKEVAVKSLKLGSGQGEREFQAEVDIISRVHHRHLVSLVGYCISGGQRLLVYEFIPNNTLEFHLHG…
A.thaliana	At3G18810	AtPERK6	MAEGQSPENSPPSPTPPSPSSSDNQQQSSPPPSDSSSPSPPAPPPPDDSSNGSPQPPSSDSQSPPSPQGNNNNDGNNGNNNNDNNNNNNGNNNNDNNNGNNKDNNNNGNNNNGNNNNGNDNNGNNNNGNNNDNNNQNNGGGSNNRSPPPPSRNSDRNSPSPPRALAPPRSSGGGSNSSGNNEPNTAAIVGIVAGAGLLFLVMILFCVCCCRKKKKKHQMPYYAGNGYATGKGDQYQQQQYNNQSDHVMNLSQQYPGSNGNNNWMNSPPPPPPGSWQPSPPPPPPPVSGGMNGNSSDFSSNYSGPHGPSVPPPHPSVALGFNKSTFTYDELAAATQGFSQSRLLGQGGFGYVHKGILPNGKEIAVKSLKAGSGQGEREFQAEVDIISRVHHRFLVSLVGY…
A.thaliana	At1G49270	AtPERK7	MAEGQSPENSPPAPPPPSPPSPPSSNDQQTTSPPPSDNQETTSPPPPSSPDIAPPPQQQQESPPPPLPENSSDGSSSSSPPPPSDSSSQSQSPPPPSTSPPQQSDNNGNKGNNNENNKGNDGSSGDGGNKNMSHTPPPPSKTSDHSSHSQPRSLAPPTSNSGSNSSSNDGLNIGAVIGLVAAAGILFIVMILLCVCCFRKKKKKSKLDQMPYYGSNAYPAGKTGGDQYYNQNAATQQQQHYNQNDHIVNLPPPPGSMGTNWVSSPPPPPPGNWQPMPSPPAPVSGGANVIQSGEMSSNFSSGPYAPSLPPPHPSVALGFNNSTFTYEELASATQGFSKDRLLGQGGFGYVHKGILPNGKEIAVKSLKAGSGQGEREFQAEVEIISRVHHRHLVSLVGYC…
A.thaliana	At5G38560	AtPERK8	MSLVPPLPILSPPSSNSSTTAPPPLQTQPTTPSAPPPVTPPPSPPQSPPPVVSSSPPPPVVSSPPPSSSPPPSPPVITSPPPTVASSPPPPVVIASPPPSTPATTPPAPPQTVSPPPPPDASPSPPAPTTTNPPPKPSPSPPGETPSPPGETPSPPKPSPSTPTPTTTTSPPPPPATSASPPSSNPTDPSTLAPPPTPLPVVPREKPIAKPTGPASNNGNNTLPSSSPGKSEVGTGGIVAIGVIVGLVFLSLFVMGVWFTRKRKRKDPGTFVGYTMPPSAYSSPQGSDVVLFNSRSSAPPKMRSHSGSDYMYASSDSGMVSNQRSWFSYDELSQVTSGFSEKNLLGEGGFGCVYKGVLSDGREVAVKQLKIGGSQGEREFKAEVEIISRVHHRHLVTLV…
A.thaliana	At1G68690	AtPERK9	MATTPVQPPVSNSPPVTSPPPPLNNATSPATPPPVTSPLPPSAPPPNRAPPPPPPVTTSPPPVANGAPPPPLPKPPESSSPPPQPVIPSPPPSTSPPPQPVIPSPPPSASPPPALVPPLPSSPPPPASVPPPRPSPSPPILVRSPPPSVRPIQSPPPPPSDRPTQSPPPPSPPSPPSERPTQSPPSPPSERPTQSPPPPSPPSPPSDRPSQSPPPPPEDTKPQPPRRSPNSPPPTFSSPPRSPPEILVPGSNNPSQNNPTLRPPLDAPNSTNNSGIGTGAVVGISVAVALVVFTLFGIFVWCLRKREKRLSAVSGGDVTPSPMSSTARSDSAFFRMQSSAPVGASKRSGSYQSQSGGLGNSKALFSYEELVKATNGFSQENLLGEGGFGCVYKGILPDG…
A.thaliana	At1G26150	AtPERK10	MTTPAQAPREEVSLSPSLASPPLMALPPPQPSFPGDNATSPTREPTNGNPPETTNTPAQSSPPPETPLSSPPPEPSPPSPSLTGPPPTTIPVSPPPEPSPPPPLPTEAPPPANPVSSPPPESSPPPPPPTEAPPTTPITSPSPPTNPPPPPESPPSLPAPDPPSNPLPPPKLVPPSHSPPRHLPSPPASEIPPPPRHLPSPPASERPSTPPSDSEHPSPPPPGHPKRREQPPPPGSKRPTPSPPSPSDSKRPVHPSPPSPPEETLPPPKPSPDPLPSNSSSPPTLLPPSSVVSPPSPPRKSVSGPDNPSPNNPTPVTDNSSSSGISIAAVVGVSIGVALVLLTLIGVVVCCLKKRKKRLSTIGGGYVMPTPMESSSPRSDSALLKTQSSAPLVGNRSSN…
A.thaliana	At1G10620	AtPERK11	MDKVQQQADLFGKTISPFVASQPTNVGGFTDQKIIGGSETTQPPATSPPSPPSPDTQTSPPPATAAQPPPNQPPNTTPPPTPPSSPPPSITPPPSPPQPQPPPQSTPTGDSPVVIPFPKPQLPPPSLFPPPSLVNQLPDPRPNDNNILEPINNPISLPSPPSTPFSPPSQENSGSQGSPPLSSLLPPMLPLNPNSPGNPLQPLDSPLGGESNRVPSSSSSPSPPSLSGSNNHSGGSNRHNANSNGDGGTSQQSNESNYTEKTVIGIGIAGVLVILFIAGVFFVRRKQKKGSSSPRSNQYLPPANVSVNTEGFIHYRQKPGNGNSSAQNSSPDTNSLGNPKHGRGTPDSAVIGTSKIHFTYEELSQITEGFCKSFVVGEGGFGCVYKGILFEGKPVAIKQ…
A.thaliana	At1G23540	AtPERK12	MSDLGESPSSSPPAPPADTAPPPETPSENSALPPVDSSPPSPPADSSSTPPLSEPSTPPPDSQLPPLPSILPPLTDSPPPPSDSSPPVDSTPSPPPPTSNESPSPPEDSETPPAPPNESNDNNPPPSQDLQSPPPSSPSPNVGPTNPESPPLQSPPAPPASDPTNSPPASPLDPTNPPPIQPSGPATSPPANPNAPPSPFPTVPPKTPSSGPVVSPSLTSPSKGTPTPNQGNGDGGGGGGGYQGKTMVGMAVAGFAIMALIGVVFLVRRKKKRNIDSYNHSQYLPHPNFSVKSDGFLYGQDPGKGYSSGPNGSMYNNSQQQQSSMGNSYGTAGGGYPHHQMQSSGTPDSAILGSGQTHFSYEELAEITQGFARKNILGEGGFGCVYKGTLQDGKVVAVK…
A.thaliana	At1G70460	AtPERK13	MSDSPTSSPPAPSADSAPPPDTSSDGSAAPPPTDSAPPPSPPADSSPPPALPSLPPAVFSPPPTVSSPPPPPLDSSPPPPPDLTPPPSSPPPPDAPPPIPIVFPPPIDSPPPESTNSPPPPEVFEPPPPPADEDESPPAPPPPEQLPPPASSPQGGPKKPKKHHPGPATSPPAPSAPATSPPAPPNAPPRNSSHALPPKSTAAGGPLTSPSRGVPSSGNSVPPPANSGGGYQGKTMAGFAIAGFAVIALMAVVFLVRRKKKRNIDAYSDSQYLPPSNFSIKSDGFLYGQNPTKGYSGPGGYNSQQQSNSGNSFGSQRGGGGYTRSGSAPDSAVMGSGQTHFTYEELTDITEGFSKHNILGEGGFGCVYKGKLNDGKLVAVKQLKVGSGQGDREFKAEVE…
A.thaliana	At4G32710	AtPERK14	MSLSPSSSPAPATSPPAMSLPPADSVPDTSSPPAPPLSPLPPPLSSPPPLPSPPPLSAPTASPPPLPVESPPSPPIESPPPPLLESPPPPPLESPSPPSPHVSAPSGSPPLPFLPAKPSPPPSSPPSETVPPGNTISPPPRSLPSESTPPVNTASPPPPSPPRRRSGPKPSFPPPINSSPPNPSPNTPSLPETSPPPKPPLSTTPFPSSSTPPPKKSPAAVTLPFFGPAGQLPDGTVAPPIGPVIEPKTSPAESISPGTPQPLVPKSLPVTTSYHRSSAGFLFGGVIVGALLLILLGLLFVFYRATRNRNNNSSSAHHQSKTPSKVQHHRGGNAGTNQAHVITMPPPIHAKYISSGGCDTKENNSVAKNISMPSGMFSYEELSKATGGFSEENLLGEGG…
A.thaliana	At1G52290	AtPERK15	MSTDTIPSLSSPPAPEFPSTTPDTATSPAPSQPSIIGPSSLAPFPETTTNIDGGSRNVALTGLITGVVLGATFVLLGVCIFVCFYKRKKRKLKKKKKEDIEASINRDSLDPKDDSNNLQQWSSSEIGQNLFTYEDLSKATSNFSNTNLLGQGGFGYVHRGVLVDGTLVAIKQLKSGSGQGEREFQAEIQTISRVHHRHLVSLLGYCITGAQRLLVYEFVPNKTLEFHLHEKERPVMEWSKRMKIALGAAKGLAYLHEDCNPKTIHRDVKAANILIDDSYEAKLADFGLARSSLDTDTHVSTRIMGTFGYLAPEYASSGKLTEKSDVFSIGVVLLELITGRRPVDKSQPFADDDSIVDWAKPLMIQALNDGNFDGLVDPRLENDFDINEMTRMVACAAAS…
O.sativa	LOC_Os01g12720	OsPERK1	MSSPSSPPPANQTATPPPANQTAAPPPASNNSSSPPAPGSLSPPSLTPPAAPSPPSTTPSSPAAAAAASSSGLTTPVVVGIVVGGLVVLLLVTILLVCLFKKKKRHHHHHPPPPPPPHLLHYYGHPPPPPPPPPPFKGDHYGGVYQNWQQNGPPPPPDHVLKKVPSHPSPPPPPAPLNVHSGGSGSNYSGGDNSQPLVSPGAALGFSRCTFTYEDLSAATDGFSDANLLGQGGFGYVHKGVLPNGTEVAVKQLRDGSGQGEREFQAEVEIISRVHHKHLVTLVGYCISGGKRLLVYEYVPNNTLELHLHGRGRPTMEWPTRLRIALGAAKGLAYLHEDCHPKIIHRDIKSANILLDARFEAKVADFGLAKLTSDNNTHVSTRVMGTFGYLAPEYASSGQ…
O.sativa	LOC_Os03g16260	OsPERK2	MWARFWYSKPAERARPAAFVPPPPPPTPPQYVPPEEPSAFAKLYAVAGDVVGRAKALLTTGGPVTPSDDGQRVRRALAQLTAPPSDPAPAAPQKDSSSGLSSTAVVWIIVAAGVVGAVLALCVLTLWIRRCRRQRRRRRQAQPFPLPPPIYNPNPYYKGDLPPQPFVAQQPPSDHYFIQHQHPTPPQTSGTFSDAGSERPHSIDILTELPTGGSLSYDQLAAATDGFSPDNVIGQGGFGCVYRGTLQDGTEVAIKKLKTESKQGDREFRAEVEIITRVHHRNLVSLVGFCISGNERLLVYEFVPNKTLDTHLHGNKGPPLDWQQRWKIAVGSARGLAYLHDDCSPKIIHRDVKASNILLDHDFEPKVADFGLAKYQPGNHTHVSTRIMGTFGYIAPEFL…
O.sativa	LOC_Os03g38710	OsPERK3	MARPAAFVPPPPQYVPPEEPSAFARLYDVVDRAKAALVTITGGPTTVHGVVVISSGHGQRARRAVTEIITTAPASDPAPAAPQTGSPSFLNSVAVKVAAGVVGLVLGLCVLALWIRRWRRRRRRQQAQPLPLPPPMLYNPNPYYKGDQPPLPFVFMQQHHHHPTAPQTSGGTFSDAGSERPHSISIDGGSLSYDQLAAATGGFSPDNVIGQGGFGCVYRGRLQDGTEVAIKKLKTESKQGDREFRAEADIITRVHHRNLVSLVGYCISGNDRLLVYEFVPNKTLDTHLHGDKWPPLDWQQRWKIAVGSARGLAYLHDDCSPKIIHRDVKASNILLDHGFEPKVADFGLAKYQPGNHTHVSTRIMGTFGYIAPEFLSSGKLTDKADVFAFGVVLLELITG…
O.sativa	LOC_Os03g56470	OsPERK4	MSIVPPPKSSPPLMAASPSPTNSSSSSSPAPSVSPPPAPSNPHGGGGGAPPPSPARVPSPPSRSSGGGSGSEDVARSALASARRGGYNAMVEIVFAAVGAAALLVLLVAACLCCSRKTAPRRKRKKKPHNPVTHFDADTSGSKGGGGRDTSGPKPPPPPPWLAEPRAAPSTSDAAGMSKGTFTYEQLAAATGGFAEENLVGQGGFGYVHKGVLAGGKAVAVKQLKSGSGQGEREFQAEVDIISRVHHRHLVSLVGYCIAGARRVLVYEFVPNKTLEFHLHGKGLPVMPWPTRLRIALGSAKGLAYLHEDCHPRIIHRDIKSANILLDNNFEAKVADFGLAKLTSDNNTHVSTRVMGTFGYLAPEYASSGKLTEKSDVFSYGVMLLELVTGRRPIDAGAA…
O.sativa	LOC_Os05g01040	OsPERK5	MSPTSPLSSHHPSSGSGASANVGSSLDPSFKTNYSAGSPKLKACMSDISMGNSRFFTYQELYQITDAFSAHNLLGEGGFGSVYKGHLPDGKQVAVKQLKDGGGQGEREFQAEVEIISRVHHRHLVSLVGYCISNNQRLLVYDFVPNNTLHYHLHGQGRPVLDWSARVKIAAGAARGIAYLHEDCHPRIIHRDIKSSNILLDNNFEAHVADFGLARLALDAVTHVTTRVMGTFGYMAPEYASSGKLTERSDVFSFGVVLLELITGRKPVDASRPLGDESLVEWARPLLTQAIETGNLEELVDPRLERNFNEAEMFRMIEAAAACVRYSASRRPRMSQVVRALDSLADIDLTNGVQPGQSELFNVANTAEVRMFQRMVLGNHDDSSDMSQYGWSSSRQ
O.sativa	LOC_Os06g29080	OsPERK6	MSSESDQAPSPSSPSSSSSSSSGNGSNKAPPPEESDNSSSNGSSSSSPTPPSSQSSDSDSGGGSSSPSQGSSSPSPPPPSGSSSESHSSPPPAPPQSSSSSSSSSSSGGGSKSSPEAPSPPSESSGNGGGGGGGGRSSPPPNWSPPPQQQQQHQSGGSTPSPPPSPSSNQPPPSSGSSASSSEPSPPRSSPPPSPPQSSGGNNGQPPKPSGGQQQAPPQSPPSAANQSVVFIPVPVASNSPPGMLPPPQVIDATPSGAISSTNFPGGRNSTAGSSNTSLSQQQHTTVSSTAQASSSGHIAAAIAGAAVTGLLCAIVAIYLIVSSRRKKKMDGLVYHYDGNNYFVPSSQFGGSSRNHHPPPSAIMLNSGGASADGGGYYNSGTFSGGEGTGPAGSKSRFS…
O.sativa	LOC_Os07g04520	OsPERK7	MADFYSPSHASRRLSTSITFAGGLDVTSELVIAAVAAALLLVLLFAACACCSWCCRRRSATQRWQNHHAAAFGYQGNTTAYYYHHTGGARPQWAATKTGAPSTPPNMMMHPTNMTGPHVVVRPPLVPPPPPPVPAGLDENAFGYDELAAATGGFSEGNMLGQGGFGYVYRGVLGDGKEVAVKQLSAGGGQGEREFQAEVDMISRVHHRHLVPLVGYCIAGAQRLLVYDFVPNRTLEHHLHEKGLPVMKWTTRLRIAVGSAKGLAYLHEECNPRIIHRDIKSANILLDNNFEPLVADFGMAKLTSENVTHVSTRVMGTFGYLAPEYASSGKLTDKSDVFSYGVMLLELLTGRRPADRSSYGADCLVDWARQALPRAMAAGGGGGYDDIVDPRLRGEYDRA…
O.sativa	LOC_Os10g01560	OsPERK8	MAASPESSPSSANSTTPSAPSPSSSLSKSPSPPSPSSPPPPASTNAPPKSAGGVSSSTQAQPSSESSSESTTTPSAPAERKSGGSSRGESGRYRGDVTAGVFVGLFVVAMVAVLAGVVAIVVCCCIKITKKKKRPPPPNMPFFTDEKGNVYYATGGLPPMWQQHGSSNYSIPPPPPPGWHMSSSAGGFSGEMGMGYSSGPYGPALPPPSPNVALGFSKSSFSYEELAAATSGFSAANLLGQGGFGYVYKGVLAGNGKEVAVKQLKSGSGQGEREFQAEVDIISRVHHRHLVSLVGYCIAANQRMLVYEFVPNGTLEHHLYRGGNGDRVLDWSARHRIALGSAKGLAYLHEDCHPRIIHRDIKAANILLDANYEAMVADFGLAKLTTDTNTHVSTRVMGT…
G.max	Glyma.01G093100	GmPERK1	MSAASPSPATSTAAPPLQTPPSSNNTSPSPSTATTPPLQQTPPSTSPPQQPASPPPSTPSPANPPPSSPPSSPPPPMSGTPPPLVPPPSPPPSPPPSTPAAQPAVPPSSPPPPPSPSPSVPSSPPPSNPRNNTSPPPSPPPQPPAPPPQPPAPPANNTSPPPQRNSPPPPAATPPRTSPPQTSPSPPAAPPPRNSTRLPPPVNSPPPPVDAPPPRSSSPPAPAPSTPPSRTSPPPTPSSQPAPPSNSTPRSSPPSPPSITNLAPSPPSRILSSPPPPPAQNGTENSSPDGGGDGIGIGGVVAISVVAGFLLLGFIGVLIWCMRRKKRKVLVSGDYVMPSTLASSPESDSSFFKTHSSAPLVQSGSGSDVVYTPSEPGGLGHSRSWFSYEELIKATNGFS…
G.max	Glyma.01G175000	GmPERK2	MSSPHNSSPDNETPDNSTPDDADNSSSPSSQSPPPSSPPPSSPPPSSPPPSSPPPSSPPPSSSSSPPPSSPPPSSSSSPPSPSPPTSNNPSPPSPNGSSQSPSPPGSSRSPPSFESPSPPHKSLDSPPSSRNSGSGSDSGSRDSNGGGGDDSSKAIVGAVLGIGSVLLILVIVCVVCSRKKKKNRMYYYAGEQSMGKGNNNNYYNSGQHPNYYGGPHGDHVVRMQQNGMGPGGGGWGAPPPPPPMMMSSAEFSSNYSTGPAPLPPPSPNLALGLKGGTFTYEELAAATNGFNDANLIGQGGFGYVHKGVLPSGKEVAVKSLKAGSGQGEREFQAEIDIISRVHHRHLVSLVGYSISGGQRMLVYEFIPNNTLEYHLHGKGRPTMDWPTRMRIAIGSAKG…
G.max	Glyma.02G057700	GmPERK3	MSSPHNSAPHNSSPDNSTPDDATPNNSIPDNSTPDNSIPDNSTPDNSTSNKSAPHNSTPDNATPDNSTPNNSNKSHKSSSVSPPSMEGQSTPTSGKDSSNKSLSNEKSLGSNNDSSNKVAMGAGIGVGFILLVLVIVCFIWSCRKKKRKQKYYYPNPSHGKASNYYNSGQHPLPSWQAGNSGPHGGDHVMRIQQQQMGMGMGMGGMGPHSGGWGAPPPHMMNSGEMMSSNYSLGMSSSSPGLSLALNANGGTFTYEELAAATKGFANENIIGQGGFGYVHKGILPNGKEVAVKSLKAGSGQGEREFQAEIDIISRVHHRHLVSLVGYCICGGQRMLVYEFVPNSTLEHHLHGKGMPTMDWPTRMKIALGSAKGLAYLHEDCSPRIIHRDIKASNVLLDQ…
G.max	Glyma.02G129300	GmPERK4	MSAVSPSPSTSTAAPPPQTSPSANTTSPPPSTVTTPPPQQTPSSTSSPQQPASPPPTTPSPANPPPSPPSPPPSSPPPSMSGTPPPLVPPPSPPPSPPSSPPPSSPAAPPPVPPSSPPPPSPSAPVPPNPPNNTSPPPSQPPQSPAPPPQPPAPPPQPPAPPPQPPAPPPNNTSPSPPRNSPPSPAATPPRASPPQNSPSPPAVPPPRNSTRSPPSANSPPPPVNAPPPRSSAPPAPEPSTPPSRTSTPPTPSSQPAPTSNSTPRSSPPSPPSTTNLAPPPPSRVLSSPLPSPAQNGTKNPSPDGGGDGIGTGGVVAISVVAGFLLLGFIGVLIWCMRRQKRKLPVSGGYVMPSTLASSPESDSSFFKTHSSAPLVQSGSGSDVVYTPSDPGGLGNSRS…
G.max	Glyma.04G013300	GmPERK5	MASNSDKDSPTPPSPDSSSSQSPPSSPPPSQDSSSPPPSSQDNSSPPPSSPPPSSPPPSSSPPPSPPPPSSNDQKSPPPPSDSSSSPPSPPPPPPPDKDSGSHRSPPPPPHSRHEFSPPPPPNHRLSPPKSSSSGSSDGLKDSESHSLSMPVIIGIAAGAGILLLLLLVVVCACSRRKKRSQPSVSYYANQPSDDGYYKRPRGGQNQYGYNNNGEHVLNIPPPPGAGWGAAPQPPQMISSDMSNSSFSGSHGPVLPPPHPTVALGFNQSSFTYDELSAATGGFSQRNLLGQGGFGYVHKGVLPNGKEIAVKSLKSTGGQGDREFQAEVDIISRVHHRHLVSLVGYCMSESKKLLVYEFVPKGTLEFHLHGKGRPVMDWNTRLKIAIGSAKGLAYLHEDC…
G.max	Glyma.04G080100	GmPERK6	MFAVAYYSPAASPPLPPFDITPPPSPSMYPTPPAPPVTPPPSAVTPLPLTEPLLPSPSPVSLPPPFPLSPSTPTAASQPPPLPFATAPATTTFPPFAVALSPPTPTATFPPALPEMPSRPPATVATVTVPPPFMTEPTLVTPWFPALQSSAPEVNLPSTTRSGSLPVAVNVQKPSIFHVSSGLIVGFVIGAIVFVFVFTVGSVLRWNRKKNKHKNLSTPHWSHVIRVPSNPKLPPRPLTEGGGASCSFNSVSVKAIPNNAPRGAFGPVNGIFTYDELLLATKCFSESNLLGEGGFGYVYKGVLPCGKEIAVKQLKSGSQQGEREFQAEVATINRVHHKHLVEFVGYSDTRAERLLVYEFVPNNTLEFHLHGNPAIIHRDIKASNILLDFKFEPKVSDFG…
G.max	Glyma.06G081800	GmPERK7	MLAVAPYSPAAPPPLSLLFDITPPPSPSMYPTPPAPPVTPPPETLLVQDSPPPSSVTPLPLTEPLLPSPSPESLPPPLPSSTVTPSPPTPTAESQPPPFPFATAPAPTTFPPFAVAPSPPTPTATFPPALPEMPPATAATVTVPSPPQHPPFMTEPTLATPWFPALPASAPEVNFPSTARGGSLPVAVDVQKPSTFHVSSGLIFGLVIAAIVFVFVFTVGSVLRWNRKKNKHNNLSTPHYKESSPSLGSKGSHVIRVSPNPTLPPPPPLTEGGGASGSFNSVSVKAIPNHAPRGAFGPANGIFTYDELLVATKCFSESNLLGEGGFGYVYKGVLPCGKEIAVKQLKSGSQQGEREFQAEVETISRVHHKHLVEFVGYCVTRAERLLVYEFVPNNTLEFH…
G.max	Glyma.07G085600	GmPERK8	MSTAPAPSSPPPTNGTAPPPSTPSAPPPATPSAPPPSTPSSPPPATPSSPPPATPSSPPPATPSSPPPSTPSSPPPATPSASPPSTPSASPPPSTPTTPSTSPPSTSPPSPPSHSPPSPPSGGGGGSTPSPPSRSSPSPPSGSRPTTPSSSSSSISTGVVVGIAVGAVAVLLVLSILCICCRKKKRRRDEEYYAPPPQPPRGPKDDAYGGPPRQWQHNVPPPQDHVVSMMPPKPSPPPAPPAYAAQPPPPPPPFIISSGGSGSNYSGGEFLPPPSPGIALGFSKSTFTYEELARATDGFSDANLLGQGGFGYVHRGILPNGKEVAVKQLKAGSGQGEREFQAEVEIISRVHHKHLVSLVGYCITGSQRLLVYEFVPNNTLEFHLHGRGRPTMDWPTRLR…
G.max	Glyma.08G256200	GmPERK9	MTSTNPSPNASPVAVPPALGGILSPPPSSSSPTNSSKSPSPPNSPQPNQTQTPNSPAPSSPSAPPPSPPSPPQAVPVTPPPSISLSPPPTLPPPSPPDSPPPLPPASPPSPPATTAPPPAETPPSLPNLSPPSPPDGSPPPQSPPTTIPPPSRPVSPSPPPPANVPRPPSTSTPPQKQSPPKTTPSHASPPSVSESPPKPPSSDVHPPSTLPSDTSGSSPPATLPDPPTNTTAAQGPTVSLPSLPTEKPTARPTNDGTNSMSSNNTPSHSGGLSTGGSVAIGIVVGFTVLSLVMAVWFVQKKKKKGTGSRGGYAAASPFTSSHNSGTLFLRSQSPANFLGSGSGSDFVYSPSEPGGVSSSRSWFTYEELIQATNGFSAQNLLGEGGFGCVYKGLLIDGR…
G.max	Glyma.08G286600	GmPERK10	MSTKHTEEDNDSSYLTIPNKDKRKQKSSHDNDKESAPSPKPPDLDTQESAPSNSPPPSPPPPPPQLKLPILSPPRLKPSSISLLSPPSKDLSGSPSWSPPPPPSRSPSPPSSLSLLSSSSPPPSPSSPPPPPSSPPPPPPPSSPPPPPSSPAPPQSVPLRNNGNPSPPPPYYPRKQSPPQFHAPPPPSSLPRNAPSNDSTPRTSDKPRSGHHGKHGGATSSHTNSTGSSPNQTSSDDNSEKYIGYTLIGIFAVALVALAVSLVFVFKKKKSRGDAHVTPYMPPLNIHVKSGVNGHYYVQQPIPSPPLANNYGNGNASMHHLGASFDSAQFKSAQIVFTYEMVMEMTNAFSTQNVIGEGGFGCVYKGWLPDGKAVAVKQLKAGGRQGEREFKAEVEIISR…
G.max	Glyma.09G191300	GmPERK11	MSTAPAPSSPPANNGTAPPPSTPATPSAPPPATPSAPPPSTPSSPPPATPSSPPPATPSSPPPATPSSPPPATPSSPPPSTPSASPPPSTPTTPSTSPPSPPSTSPPSPPSGGSTPSPPSRSSPSPPSGSSPTTPSPPSSSSSSISTGVVVGIAVGAVAVLLVLSILCICCRKKKRRRDEEYHAPPPQQQQPPRGPKDGAYGGPPGQWQHNVPPPQDHVVSMMPPKPSPPPAPPAYAGQPPPPPPPFISSSGGSGSNNSGGEFLPPPSPGISLGFSKSTFTYEELARATDGFSDANLLGQGGFGYVHRGILPNGKEVAVKQLKAGSGQGEREFQAEVEIISRVHHKHLVSLVGYCITGSQRLLVYEFVPNNTLEFHLHGKGRPTMDWPTRLRIALGSAK…
G.max	Glyma1G067200	GmPERK12	MSSPHNSSPDDSSPDNATPDNSTPDDSDNSSPPSQSPPPSSPPPSSPPPSSPPPSSPPPSSPPPSSPPPSSPPPLSPPPSSSSSPPPSPSPPTSNSPSPPSPNGSSQSPSPPGSSHSPPSFESPSPPHKSLDSPPSSRNSGSGSGSSNGGGNDSGGDGSSKAIVGAVLGVGSVLLILVIVCVVCNRKKKKKNTNTWNHNNYYNSGQHPSYYGGPHGDHVVRMQQNGMGPGGGGGWGAPPPPPMMMNSADFSSNYSTGPPPLPPPSPTLALGLKGGTFSYEELAAATNGFNDANLIGQGGFGYVHKGVLPSGKEVAVKSLKAGSGQGEREFQAEIDIISRVHHRHLVSLVGYSISGGQRMLVYEFIPNNTLEYHLHGKGRPTMDWATRMRIAIGSAKGLA…
G.max	Glyma6G096900	GmPERK13	MSAPSPSSSPAPPPELSSSAPPSSTSPLPLPSPSPSLSPANPLPAPPPQSPASISSPPATLPPPHSSSPSPPSTTTISSSAPPPPPTTRKNPFDSHHSTPSHTSGLAPPPPSAQNSGPGSSSGTSAVAIVGVLTGVLLLGFIGIAIWCLRRQKERVSKSGAYDLPPESDMPLHKIRSSAPLIERASGGNTPPGLGNSRTLFAYEELLKATNDFSTKNLLGEGGFGCVYKGSLPDGREVAVKQLKIEGSKGEREFKAEVEIISRIHHRHLVSLVGYCISDNRRLLVYDYVPNDTLYFHLHGEGRPVLDWTKRVKIAAGAARGIAYLHEDCNPRIIHRDIKSANILLHYNFEARISDFGLAKLAVDANTHVTTRVVGTFGYVAPEYVSSGKFTEKSDVYSF…
G.max	Glyma6G140700	GmPERK14	MSSPHNSAPHNSTPDNSSPDDATPDNSIPDNSTPDDATPDNSIPDNFTPDNSTPDNSTPDNSNGSHKSSSMSPPSMERHNTPTSGKDSPNKSLNAKSSGSNNDSGDKAAMGAGIGVGFVLLVLVIVCFIWRCKKKKRKQKYYYPDPSQGKASNYYNSGQHPLPSWQAGSGPHGGDHVMRVQQQQGMGMGMGMGMGMGMGPHSGGWGAPPHPMMSSGEMSSNYSLGMSSSSPGLSLALNANGGTFTYEELAAATKGFANENIIGQGGFGYVHKGILPNGKEVAVKSLKAGSGQGEREFQAEIEIISRVHHRHLVSLVGYCICGGQRMLVYEFVPNSTLEHHLHGKGMPTMDWPTRMRIALGSAKGLAYLHEDCSPRIIHRDIKASNVLLDQSFEAKVSDF…
G.max	Glyma8G138700	GmPERK15	MSPPPSKYLSPPPSPRPPPLPLPSPSLRPPSPLPPSPPPPSLPPPSSPPPPQSQSVPLRNGNPSPPPPPPYYPRKQWPPPLQPLSSPPQFRAPPPPDRPSSRRNAPSNDSTQGTSEKSRSGHHKHGVASHTNSTGSSPNQTSSGDNSGKYVGYTLAGIFAVALVAVAVALVFVFKKKKSRRDAYTTPYMPPFKIHVKSGANGHYYVQQPIPSPPLANNYGNGNMSMQHLGASFDSAQFKSVQIVFTYEMVMEMTNAFSTQNVIGEGGFGCVYKGWLPDGKTVAVKQLKAGSGQGEREFKAEVEIISRVHHRHLVALVGYCICEQQRILIYEYVPNGTLHHHLHESGMPVLDWAKRLKIAIGAAKGLAYLHEDCSQKIIHRDIKSANILLDNAYEAQVAD…
G.max	Glyma8G280200	GmPERK16	MASANPSPNASPVAVPPALGAILSPPPSSSSPTNTSTPPSPPSSSQPNQTQTQTQTPNSPAPSSPSDPSAPPPSPPQAVPLTPPPSISLSPPPSSTPPPTLPPPSPPDSPPPLPPASPTPPVTTSPPSPPVTTSPPSPPATTSPPPAETPPSLPNLSPPSPPAGSPPPQSPPTTIPPPSRPISPSPPPPANFPRPPTTRTPPEKENPPKTTPSHASPPSVSETPPKPPSSDVPPPSTLPSTPPSDPSGSSPPASLPDPPTNKTVVGGPKVSLPSLPTEKPTARPTNDGTNSMSSNNTPSHSGGLSTGGSVAIGIVVGFIVLSLLVMAVWFAQKKKKKGTGSRGSYAAPSPFTSSHNSGTLFLRPQSPANFLGSGSGSDFVYSPSEPGGVSSSRSWFTYE…
T. aestivum	TraesCS1A02G127900	TaPERK1	MSSPTAAPAPTTPPAPPANATAPPPATPSAPPPAIPSPSPPAPANPPPVSVPPPAAPAASPPAPSSTPATPSAPSPSPPATPSPPSDTPSSPSPEGRSPPSPAGGGRSPSTPGHNNPSPKSPPHSSGGGGGGGGSGVSTSVVVGVAVGGFVLLLLATFVCLCCLRKKRRRQPPPPHYGYPPPPPPQYKEDHYGATYQNWQNNAPPPPPDHVVKMHPSPPPAYANRPPQAPPPPPPPMINNSGGSGSNYSGGEILPPPSPGTALGFTNSKSTFTYDELVRATDGFSDANLLGQGGFGYVHKGVLPNGKEIAVKQLKLGSGQGEREFQAEVEIISRVHHKHLVSLVGYCISGGKRLLVYEFVTNNTLEFHLHGKGRPTLEWPIRLRIALGAAKGLAYIHED…
T. aestivum	TraesCS1B02G147000	TaPERK2	MFCLTAEDHYGATYQNWQNNAPPPPPDHVVKMHPSPPPAYANRPPQAPPPPPPPMINSSGGSVSNYSGGEILPPPSPGTALGFSNSKSTFTYDELVRATDGFSDANLLGQGGFGYVHKGVLPNGKEIAVKQLKLGSGQGEREFQAEVEIISRVHHKHLVSLVGYCISGGKRLLVYEFVTNNTLEFHLHGKGRPTLEWPIRLRIALGAAKGLAYIHEDCHPKIIHRDIKSSNILLDFKFEAKVADFGLAKFTSDNNTHVSTRVMGTFGYLAPEYASSGKLTEKSDVFSFGVMLLELITGRRPVDSTQTYMDDSLVDWARPLLMRALEDGNYDELVDARLGKDFNPNEIARMIACAAACVRHSARRRPRMSQVVRALEGDVSLEDLNEGVRPGHSRFFGSY…
T. aestivum	TraesCS1D02G004300	TaPERK3	MAAKAPAPSARSRALASASAPAPASSRRPNATPAADTAAPSTSATTSPPPSSPPSAPPPKLAASPPPASPPPTPPAALPTPKPAPSTSTPPPTTTSPPAPPPKRSPAAAPPPTAPAPRPTPPAPAPRTAPTSQSPAASPPAHAAPHAKPSPPPAAGHHPQLPTPATAVDPANQHGRSPNKSSTQSAGERGRKASPSPGSSNGGASNGVVIAVGAVLAFLVVTLIAAAVLYTKKRRRGRDDYRAGFRSPPYSSELPPSVPSGGGSANAAMSSSADPSVHTNYSAGSPRLKACVSDMSVGNSRFFTYQEMYQITDGFSPRNLLGEGGFGSVYKGRLPEGKDVAVKQLRDGSGQGEREFQAEVEIISRVHHRHLVSLVGYCIANSQRLLVYDFVSNDTLHYH…
T. aestivum	TraesCS1D02G126300	TaPERK4	MSSPTAAPAPTTPPAPPANATAPPPATPSAPPPAIPSPSPPAPANPPPASVPPPAAPAASPPAPSSTPATPSAPSPSPPATPSPPSDTPSPPSPEGRAPPSPGGGGRSPFTPGHNNPSPKSPPHSSGGGGSGVSTSVVVGVAVGGFVLLLLATFVCLCCLRKKRRRQPPPPHYGYPPPPPPQYKEDHYGATYQNWQNNAPPPPDHVVKMHPSPPPAYANRPPQAPPPPPPPMINSSGGSGSNYSGGEILPPPSPGTALGFTNSKSTFTYDELVRATDGFSDANLLGQGGFGYVHKGVLPNGKEIAVKQLKLGSGQGEREFQAEVEIISRVHHKHLVSLVGYCISGGKRLLVYEFVTNNTLEFHLHGEGRPTLEWPIRLRIALGAAKGLAYIHEDCHPKI…
T. aestivum	TraesCS2A02G418200	TaPERK5	MGRRRQALHGAALSLLLLAAAAHAQQTDPGDAAALNAVFAKLGQKALSSWNISGDPCTGAATDNTNIDNNPPFNPAIKCECSGGNASVCRVTRLKIYALDAVGPIPEELRNLTALTNLDLSQNYLTGPLPSFIGELTRMQYMSFGINALSGPLPKELGNLTDLVSLSVSSNNFSGSLPSELGNLAKLEQLYIDSAGFSGPLPSSLSKLTKMKTLWASDNDFTGQIPDYIGSWNLTDLRFQGNSFQGPLPATLSNLVQLTNLRIGDILNGSSSSLAFISNMTSLNSLVLRNCRISDTLLSVNFSKFTSLNLLDLSFNNITGQVPQTLLNLNSLGFLFLGNNSLSGSLPSSVGPMLKNLDFSYNQLTGNVPSWGNSQLNLVANNFGADISSNSGLPTGLDC…
T. aestivum	TraesCS2A02G418300	TaPERK6	MKLLHGAALALLLLAAAAHAQRTPRTHAGDAAALNAVFAKLGQKASSSWNISGNLCTGAAIDDTDIDNDPNFNPAIKCLCSTGNASLCRITRLKIYALDAVGPIPEELWNLTSLTNLNLAQNYLTGPIPSFIGKLAQMQYLSMGINALSGPLPKELGNLTNLVSLGIGSNKFNGSLPLELGNLVKLEQMYIDSAGLSGPLPASLSRLTKMKILWASDNDFTGQIPDYIGSWSLTELRFQGNSFEGPIPATLSNLAQLTSLRIGDILNGSSSSLAFVNNMTSLSTLVLRNCRISDKLSSIDFSKLTSLNLLDLSFNNITGQVPQTLLNLKLLNFLFLGNNSLSGNLPSSIGSSLKNLDFSYNQLSGTVPSWAKDSQLNLVTNNFVADSSSNSVLPTGWGC…
T. aestivum	TraesCS2A02G418400	TaPERK7	MGPPSPRWSSCLRHGSVLLLPLLLTALSSSWRAAAQAQAPPPPPSQTDPTEAAAVNAILGKLGLSAPASWNISGNPCSGAATDDTPLDDNPNFNPAIKCDCTDQNGTLCHVTRLKINSLDAAGPIPEELRNLTHLIKLDFRKNSLTGPLPAFIGELTALKYITVGTNALSGPVPKELWNLTDLVSVALGSNHFNGSLPDELGKLTKLQQLYIDSNDFTGPLPEALSQLTNLSTLWASDNSFTGQIPDFLGSLTNMTQLRLQGNSFQGPIPRSLSNLIKLTSLRIGDIVNGSSSMEFVGNMTSLGELVLRNSKISDTLASVDFSKFVNLTLLDLSFNNITGQMPRSIFDLPMLSYLFLGNNSLSGSLPATKSPLLANLDFSYNHLSGSFPSWVTQKNLQL…
T. aestivum	TraesCS2B02G437200	TaPERK8	MGRRRQVLHGAALSLLLLAAVADAQQTDPGDAAALNAVFAKLGQKALSSWNISGDPCTGAATDNTNIDNNPPFNPAIKCECTGGNASVCRVTRLKIYALDAVGPIPEELRNLTALTNLDLSQNYLTGPLPSFIGELTRMQYMSFGINALSGPLPKELRNLTDLVSLSVSSNNFSGSLPSELGDLAKLEQLYIDSAGFSGPLPSSLSKLTKMKTLWASDNDFTGQIPDYIGTWNLTDLRFQGNSFQGPLPATLSNLIQLTSLRIGDIVNGSSSSLAFISNMTSLNTLVLRNCRISDTLLSVNFSKFTSLNLLDLSFNNITGQVPQTLLNLNSLGFLFLGNNSLSGSLPSSVGSMLKNLDFSYNQLTGSVPSWARNSQLNLVANNFGADISSNSALPTGLD…
T. aestivum	TraesCS2B02G437300	TaPERK9	MKLLLGAALTLPLLLLTAAAHAQRSPRTHLGDAAALNAVFAKLGQKASSSWNISGNLCTGAATDDTDIDNDPNFNPAIKCLCSTGNASVCRITRLKIYALDAVGPIPEELWNLTSLTNLNLAQNYLTGPIPSFIEKLDQMQYLSLGINALSGPLPKELGNLTNLVSLGIGSNKFNGSLPSELGNLAKLEQMYIDSAGLSGPLPASLSSLTKMKILWASDNDFTGQIPDYIGSWSLTELRFQGNSFEGPIPATLSNLAQLTSLRIGDILNGSSSSLAFVNNMTSLSTLVLRNCRISDKLSSIDFSKLTSLDLLDLSFNNITGQVPQTLLNLNSLKFLFLGNNSLSGNLPSSIGSSLKNLDFSYNQLSGTVPSWAKDSQLNLVTNNFVADSSSNSVLPTGW…
T. aestivum	TraesCS2D02G415600	TaPERK10	MGRRSRLLHGAALSLLLLAAAAHAQQTDPGDAAALNAVFAKLGQKALPSWNISGDPCTGAATDNTNIDNNPPFNPAIKCECTGGNASVCRVTRLKIYALDAVGSIPEELRNLTALTNLDLSQNYLTGPLPSFIGELTRMQYMSFGINALSGPLPKELGNLTDLVSLSVSSNNFSGSLPSELGNLAKLEQLYIDSAGFSGPLPSTLSKLTKMKTLWASDNDFTGQIPDYIGSWNLTDLRFQGNSFQGPLPATLSNLVQLTSLRIGDIVNGSSSSLAFISNMTSLNTLVLRNCRISDTLLSVNFSKFTSLNLLDLSFNNITGQVPQTLLNLNSLGFLFLGNNSLSGSLPSSVGPMLKNLDFSYNQLTGSVPSWARNSQLNLVANNFGADISSNSALPTGLD…
T. aestivum	TraesCS2D02G415700	TaPERK11	MSSQLSNVKWSLGQSTVFQAPAELAVCRNLAQNYLTGPIPSFIGNLAQMQYLSLGINALSGPLPKELGNLTNLVSLGIGSNKFNGSLPSELGNLAKLEQMYIDSAGLTGPLPASLSKLTKMKILWASDNDFTGQIPDYIGSWSLTELRFQGNSFEGPIPATLSNLAQLTSLRIGDILNGSSSSLAFVNNMTSLSTLVLRNCRISDKLSSIDFSKLTSLNLLDLSFNNITGQVPQTLLNLKLLNFLFLGNNSLSGNLPSSIGSSLKNLDFSYNQLSGTVPSWAKDSQLNLVTNNFVADSSSNSVLPTGWGCLQRNTPCFLGSPQSSSFAVDSGSRRPVSGSDNSFYESDDASLGPASFYVTGAQTWGVSNVGRFMDAQNGSYIIYSSRQFLNTLDTELFR…
T. aestivum	TraesCS2D02G415800	TaPERK12	MGRPSPGWSSCLRHGPVLLLPLLLSALCSSWRAAAQAQAPPPPPQTEPTEAAAVNAILGKLGLSAPASWNISGNPCSGAATDDTPLDDNPNFNPAIKCDCTDQNGTLCHVTRLKINSLDAAGPIPEELRNLTHLIKLDFRKNSLTGLLPAFIGELTSLKYITVGTNALSGPVPKELWNLTDLVSLALGSNHFNGSLPDELGKLTKLQQLYIDSNDFTGPLPAALSQLTNLSTLWASDNSFTGQIPDFLGSLTNMTQLRLQGNSFQGPIPRSLSNLIKLTSLRIGDIVNGSSSMAFVGNMTSLGELVLRNSKISDTLASVDFSKFVNLTLLDLSFNNITGQMPQSIFDLPMLSYLFLGNNSLSGSLPATKSPLLANLDFSYNHLSGSFPSWVSQKNLQLN…
T. aestivum	TraesCS3A02G003900	TaPERK13	MASSPSPSPGATKASPADSVAPATSSPFSPAPVKLPNDTPADPPAAPPAPSAAVPPQTPESPPPPSPSPPPDPVASPPPVPVASPPPTPPATMPPAQVPPPPAPAADPPKQSPLRPPAPAASPPPPKSTSPPPSPPDRSTAPPVPRSPPPRHPGSPPPPTEPQAPPPSVSPIIKPPTSPSPTPVDPTTPTAPTTPSPPSTPGFGPPSVPTSPTTTPPTPIAPNIPQVPSWQDSRPSPSSGGLSNGAKAGIGIVVAILVLSLIGAGCWYKKKRRRMTGYHAGFVMPSPSPSASPQVLLGHSEKTKTNYSAGSPEFKDTMSEYSMGNCRFFTYEEMHNITNGFSDQNLLGEGGFGSVYKGCLPEGREVAIKKLKDGSGQGEREFQAEVEIISRVHHRHLVS…
T. aestivum	TraesCS3A02G152200	TaPERK14	MSSPPAAPGPASPPGNRTAPPPASAPPATNSTPPSPPAPPPSSPLPPPSTPAATPPSPGATPATPSLPPPTAPGVPAAPSPPSTTPSPPTDRPTPSAQASPPPPTSSALNTATVAGIAVGGLIALLLASLLCFCMFKKKRRHHPHHPPPPPPPHHLHYYGHPPPPPPPPPFKGDQYGWQHNAPPPPPDHVVKMNSHPSTKQPPPPVNVNSSGSGSHFSGGGENRPLQSPFGNALSFSKCTFTYEELAVATNEFADANLLGQGGFGFVHKGVLPDGTEVAVKQLRDGSGQGEREFQAEVEIISRVHHKHLVTLVGYCISEDKRLLVYEFVPNNTLEFHLHGRRGPTMDWPSRLRIALGSAKGLAYLHEDCHPKIIHRDIKASNILLDYRCEAKVADFGLA…
T. aestivum	TraesCS3A02G229800	TaPERK15	MPRILVESVEHLATAPVVGGPPPPPPKSSASPPTPARSSPPPPTPPPKSPPPSSPPPASSGNNQSANLPPGSPPAKKSPASSPPPPASPPPSTPPASRSPPPSSPPPSPPSQQSSPPPAQSTPPSPGVSTRPSPGATTSPSQQSPPKATTSPPASPPPSQPKNPAPATPTPSPPLNAKSATKPPAGAGTSPPPIETPGTPTSVPAAAGQVPAAPGTPSAASLLLPSSIMPASRPPPGTWQSPPGPAVARASPPSLAPPARALGENLPIGVIVGVAVAGFLMALASLFIVACLSDRGKKRRPPMRKRGTMVVPARAPDSYPPSNGPAASPSDTNSYEFTGYKSCFMYDELAGITGGFSAANVIGEGGFGKVYMGTLGDGRRVAVKQLKAGGGQGEKEFRA…
T. aestivum	TraesCS3A02G278100	TaPERK16	MGGYADPFMPPQPASSSSYAVPQGGHGQPQPAPRPPGCPYSSSASAPPVSTSYHSLPPAASPPPVSSPPPASPPPEPLPSPPPALPSSPPPPALSPPPPDAPPPSLPPPSPSPSPPPAEVQAPPPPMAADQPRVQPRVYPSPPPPSLPPPPPVVLSPPAPPPSHPPSPSPTPAPAPAPTPVAVYSPPPPRIASPPPPPRHHFKPHYAPPRSPGRPHSNSTRSNGSGKNIEISRETATTIVAIAGLAMLSFIGATIWLVKKKRRRAEPPSALPTQQQPAPPPPPPNYIPSSAGSSLASDGFYLRSPGYPFMRSSTGSHGFPYSPADSGIGYSRMLFTPENLAGISNDFSDENLLGEGGFGCVYKGILPDGRPVAIKKLKIGNGQGEREFRAEVDTISRVH…
T. aestivum	TraesCS3A02G290300	TaPERK17	MSGPSPPVTPVSPPAPDAGETPRVTPAPTPPVVTPVSPPPPDAAGTPPPPDASGTPPVTPPPPDAAATPPPPVNPPPPDGASTPPPVNPPVNPPPPPRPTPTPNPPPVTPSPPPPRPTPTPPNPTPVTPSPPPPRPTPTPTPTPTPSRPPPSSPPPPTNVPRSSPPLPDATPPPPEDVPSSPPPPNDAPAAAAPPPSPLTLSPPPPPQSASAPSTSAKSSSSSGTAVGVGVAVGTVVLLGLAAALIFCFVSRRRRLRRPETRADFFYDPRQPTTPLQQSHALSTPSSTPPLMHSWAQSSGGGDPGGPPLPAMTGGTLGYDELAAAADGFSEANLLGQGGFGHVYKGTVNGQEVAIKKLRAGSGQGHREFRAEVDIISRVHHKNLVSLVGFCIHAEQRLL…
T. aestivum	TraesCS3B02G008600	TaPERK18	MASSPSPSPGATKASPAASVAPATSSPASPAPVKLPNETPADPPAAPPAPSAAVPPQTPESPPPPSPSPPPDPTASPPPVPVASPPPAALPPPSPPTAVPPPPAPAADPPKQSPLRPPAPAASPPPPKTTSPPPSPPDRSTAPPVARSPPPRHPGSPPPPTEPQAPPPSVSPIIKPPTSPSPTSPTVPATPTAPSPPSTPGFGPPSVPSAPTTTPPTPIGPNMPQDPSWQDSGPSPSSRGLNDGAKAGIGVVVVILVLSLLGAGCWYKKKRRRMTGYHAGFVMPSPSPSASPQVLLGGHSEKTKANYSAGSPEFKDTMSEYSMGNCRFFTYEEMHNITNGFSDQNLLGEGGFGSVYKGCLPEGREVAIKKLKDGSGQGEREFQAEVEIISRVHHRHLVS…
T. aestivum	TraesCS3B02G179300	TaPERK19	MSSPPAAPGPASPPGNRTAPPPASAPPATNSTPPSPPAPAASSPPPSSPLPPPSTPAAPPPSSGTTPATPSLPPPTAPGAPAAPSPPSTTPSPPTDRPTPSAQASPPPPSSALNTATVAGIAVGGLIALLLASLLCFCMLKKKRRHHPHHPPPPPPPHHLHYYGHPPPPPPPPPFKGDQYGWQHNAPPPPPDHVVKMNSHPSSKPPPPPVNVNSSGSGSHFSGGGENRPLQSPFGNALSFSKCTFTYEELAVATNEFSDANLLGQGGFGFVHKGVLPDGTEVAIKQLRDGSGQGEREFQAEVEIISRVHHKHLVTLVGYCISEDKRLLVYEFVPNNTLEFHLHGRRGPTMDWPSRLRIALGSAKGLAYLHEDCHPKIIHRDIKASNILLDYRCEAKVAD…
T. aestivum	TraesCS3B02G259100	TaPERK20	MPRVFVESVEHLANAPAVGGPPAPPPQPSASPPPQARPSPPPPTPPPKSPPPSSPPPASSGNNQSPNLPPGSPPPEKSPASSPPPPASPPPSTPPASRSPPPSSPPPSPPSQQSSPPPAQSTPPSPGVSTRPSPGATTSPSQQSPPKATTSPPASPSPSQPKNPAPATPTPSPPLNAESATKPPTGAGTSPPPLETPGTPTSVPAAAGQVPAAPGTPSSSSLLPPSGIMPASGRPPGSWQSPPGPAAARASPPSLAPPARALGENLPIGVIVGVAVAGFLMALASLFMVACLSDWGKKRRPPMRKRRTMVVLAPAPDSYPPSNGPVAPPSDTNSYEFTGYKSCFTYGELVGITGGFSSANMIGEGGFGKVYMGALGDGRRVAVKQLKVGGGQGEKEFRA…
T. aestivum	TraesCS3B02G312300	TaPERK21	MGGYADPFMPPQPASSSSYAVPQGGHGQPQPQPAPRPPGCPYSSSASAPPVSTSYHSLPPAASPPPVSSPPPASPPPETLPSPPPALPSSPPPPALSPPPPDAPPPSLPPPSPSPSPPPAEVQAPPPPMAADQPRVQPRVYPSPPPPSLPPPPPVVLSPPAPPPSHPPSPSPTPAPAPAPTPVAAYSPPPPRIASPPPPPRHHTKPHYAPPRSPGRPHSNSTRSNGSGKNIEISRETATTIVAIAGLAMLSFIGATIWLVKKKRRRAEPPSALPIQQQPAPPPPPPNYIPSSAGSSLASDGFYLRSPGYPFMRSSTGSHGFPYSPADSGIGYSRMLFTPENLAGISNDFSDENLLGEGGFGCVYKGILPDGRPVAIKKLKIGNGQGEREFRAEVDTISR…
T. aestivum	TraesCS3B02G325100	TaPERK22	MSSSPPPDAGGSPPVTPSPTPPVTPVTPSPTPPVTPVTPSPPDNPVVTPPVAPVNSPPPPDTSMFNPPPPVTPSPPPPEATPPPPVTPSPPPPVAIPPTPVTPSPPPPPPVAIPPSPVTAPPPPPPVAIPPSLPPQVAAVPPTTAKPPTIVNPPAPEPSVQPPVNSPPPPPPSPPPPRPPTRPNPTPVTPSPPPPRTTPTPNPTPATPSPPPPRPTPTPTPTPTPTPPRPPPSSPAPPTDVPRSFPPPPDATPPPPEDVPYSPPAPNDAPAEQAPPPSALTWSPPPPPLSTDVPATLAKSSSSSRTTVGLGVGVAVGAVVLLGLAAVIFFFLARRRRRPRVPPSGTPADFFYDPRQPTTPLQQSHPLSTPSSTPPLMHSWAQSSGGDPGGPPLPAMTGG…
T. aestivum	TraesCS3D02G005400	TaPERK23	SAHYSKPNFCSGHSEKTKTNYSAGSPEFKDTMSEYSMGNCRFFTYEEMHNITNGFSDQNLLGEGGFGSVYKGCLPEGREVAIKKLKDGSGQGEREFQAEVEIISRVHHRHLVSLVGYCISGDQRLLVYDFVPNDTLHYHLHGRGVPVLEWPARVKISAGSAKGIAYLHEDCHPRIIHRDIKSSNILLDNNFEAQVADFGLARLAMDFATHVTTRVMGTFGYMAPEYASSGKLTEKSDVFSFGVVLLELITGRKPVDASNPLGDESLVEWARPLLTQALETGNVGELLDPRLDKNFNEVELFHMIEAAAACIRHSAPRRPRMSQVVRALDSLTDVDLTNGVQPGMSEMFNAPNTAEIRLFQRMAFGSQDFTTDFTQSSSWNSSRQGGDVDASGGPRHPQS…
T. aestivum	TraesCS3D02G160000	TaPERK24	MSSSPPAAPGPASPPGNRTAPPPASAPPATNSTPPSPPAPPASAPPPSSPVPPPSTPAAPPPSSGTTPATPSLPPPTAPGAPAAPSPPSTTPSPPTDRPTPSAQASPPPPSSALNTATVAGIAVGGLIALLLASLLCFCMLKKKRRHHPHHPPPPPPPHHLHYYGHPPPPPPPPPFKGDQYGWQHNAPPPPPDHVVKMNSHPSTKLPPPPVNVNSSGSGSHFSGGGENRPLQSPFGNALSFSKCTFTYEELAVATNEFSDANLLGQGGFGFVHKGVLPDGTEVAVKQLRDGSGQGEREFQAEVEIISRVHHKHLVTLVGYCISEDKRLLVYEFVPNNTLEFHIHGRRGPTMDWPSRLRIALGSAKGLAYLHEDCHPKIIHRDIKASNILLDYRCEAKVA…
T. aestivum	TraesCS3D02G278400	TaPERK25	MGGYADPFMPPQPASSSSYAVPQGGHGQPQPQPAPRPPGCPYSSSASAPPVSTSYHSLPPAASPPPVSSPPPASPPPEPLPSPPPALPSSPPPPALSPPPPDAPPPSLPPPSPSPSPPPAEVQAPPPPXXXXXXXXXXXVYPSPPPPSLPPPPPVVLSPPAPPPSHPPSPSPTPAPAPAPTPVAVYSPPPPRVASPPPPRHHTKPHYAPPRSPGRSHLNSTRSNGSGKNIEISRETATTIVAIAGLAMLSFIGATIWLVKKKRRRAEPPSALPTQQQPAPPPPPPNYIPSSAGSSLASDGFYLRSPGYPFMRSSTGSHGFPYSPADSGIGYSRMLFTPENLAGISNDFSDENLLGEGGFGCVYKGILPDGRPVAIKKLKIGNGQGEREFRAEVDTISRV…
T. aestivum	TraesCS3D02G290100	TaPERK26	MHSWAQSSGGGDPGGPPLPAMTGGTLGYDELAAAADGFSEANLLGQGGFGHVYKGTVNGQEVAIKKLRAGSGQGHREFRAEVDIISRVHHKNLVSLVGFCIHAEQRLLVYEYVPNKTLESHLHHVSGSGRATLDWPRRWKIAVGSAKGLAYLHEDCHPKIIHRDIKAANILLDYNYEPKVADFGLAKCQEAEHTAVSTRVMGTFGYLAPEYYATGKVTDRSDVYSFGVMLLELITGRKPIMASSDHQPETLATWAKPLLTKALEEENYEELIDPELGTNYDAYDMARLVACAAAAVRQTARSRPRMAQIVRYLEGELSAEDLNGGMAPGQSAMHRSGGGNTDEVRRLRRMAFGPGTGTAGGTISEYASSEMSARTSEYGLNPSSEYTASSAADTEDMTD…
T. aestivum	TraesCS4A02G077500	TaPERK27	MDDSPLSRGPLGPLLGSGPLDPSSSAADSDGSGGSSSADSDSSGGSSSSGSPPSPSSPQSSTQSTPPPGSSDSAPSPPSPSQSPPPATPAGTSGPPPAQVSPPGSNAIPSPQAPKSNGGGGGGGGSSESGGGSKGGGGSSGRGKGGSKQDDSPPVEAVVVGVVIGVLVFALLLCIAACVCCARRKKKKPPMAMPFYTDQHGNVYYANNMPSPWQQSGGPVDGHGGVGWHPQYPLGQGPLSEEMIMSGSQGTGSSMPPPSPAIFGSQSSFTYEELASATGGFSKANLLGQGGFGYVYKGLLPGSGKEVAVKQLKAGSGQGEREFQAEVEIISRVHHRHLVSLVGYCIAGASQRLLVYEFVANDTLERHLHGKGLPVMDWPKRLAIALGSAKGLAYLHEDC…
T. aestivum	TraesCS4A02G449700	TaPERK28	MKFMTFGINALSGPLPKELGNLKNLIKLGLGGNNFSGSLPSELGNLAKLEELYIDSSGLSGPLPSSLSQLTKMKKLWASDNDFTGQIPDYIGTWSSLTELRFQGNSFQGPIPATLSNLGQLASLRIGDILNGSSSSLAFISNLTSLNTLVLRNCRISDKLVSIDFSKFASLNLLDLSFNNITGQVPQTLLNLNSLAFLFLGNNSLSGSLPSSVGSLLKTLDFSYNQLSGSIPSWAKNSQLNLVANNFVADSSSNSVLPAGWGCLQRNTPCFLDSPKSSSFAVDSGKSIVGPDNSVYEPDRASLGAASLYVTGAPTWGVSNVGKFMEANNGSYIIHSPGQFLNTLEPELFQNARMSPSSLRYYGIGLENGNYTVTLLFAEFDFPDTQSWKSRGRRVFDIY…
T. aestivum	TraesCS4B02G233600	TaPERK29	MDDSPLSRGPLAPLLGSGPLDPSSSAAADSDGSGGSSSGASDSSGESSSSGSPPSPSGPQSSTQSTPPPGSEESAPSPPSPSLSPPPATPAGTSGSPPGQSSPPGSNAIPSPQAPKSNGGGGGSSESGGGSKGGGGSKGKGGSKQDGSPPVEAVVVGVVIGVLVFALLLCIAACVCCARRRKKKRPPMAMPFYTDQHGNVYYANNMPSPWQQSGGPSDGHGGVGWHLQYPPGQGPLSEEMTMSGSQGSGSSMPPPPPAIFGSQSSFTYEELASATGGFSKANLLGQGGFGYVYKGVLPGSGKEVAVKQLKAGSGQGEREFQAEVEIISRVHHRHLVSLVGYCIAGSSQRLLVYEFVANDTLEHHLHGKGVPVMDWRKRLAIALGSAKGLAYLHEDCNPR…
T. aestivum	TraesCS5A02G411300	TaPERK30	MSSNSSSAAPPPPSKSSPPPSAAPPPSPSISNSSSPAPSSSNDPSPPPAPPKSNGAPASPARVPSPPAQSSRGSGDSSRSSQTSAHRVSPNTTAEIIFAAAGAAMLLALLIAACVCCSRRTAPRRRRKPHNPMHFYADTSGNKAGSTYYTGGPQPQCQSGTGAGPSTSTSRPPGAAWPLPPGMNSGVYSSPRDQPTSPPAPQETLGLGRGTFTYEELAAATGGFSQSNLLGQGGFGYVHKGVLPSGRAVAVKQLKSGSGQGEREFQAEVDIIGRVHHRHLVSLVGHCIAGASRMLVYEFVPNKTLEFHLHGEGLPPMAWPTRLRIALGAAKGLAYLHEDCHPRIIHRDIKSANILLDNNFEAMVADFGLAKLTYDGITHVSTRVMGTFGYLAPEYASSG…
T. aestivum	TraesCS5B02G415000	TaPERK31	MSSNSSSAAPPPPSKSSPPPSAAQPPSPGSSPSTSNSSSPAPSSSNDPSPPPAPPKSRGAPVPPGRNPSPPAQPSRGSDESSRSSSQASHRVSSNTTAEIIFAAAGAAMLLALLIAACVCCSRRTAPRRRRKPHNPMHFYADTSGNKGKTATLSRSPSIALACPVVLFLLLLICVRVVNHHCHGVATTASSTYYTGGPQPQWQSGTGAGPSTSTFDPPGGPWHNSGVHSSPRDQPTSPPAPHETLGLGRGTFTYEELAAATGGFSQANLLGQGGFGYVHKGVLPSGRAVAVKQLKSGSGQGEREFQAEVDIIGRVHHRHLVSLVGHCIAGTSRMLVYEFVPNKTLEFHLHGEGSPAMAWATRLRIALGAAKGLAYLHEDCHPRIIHRDIKSANILLDNN…
T. aestivum	TraesCS7A02G038600	TaPERK32	MREMRLFMILHGAALLLLLAAVAHAQQTRTTDPADAAALHAVFAKLGQKAGPQWNISGDPCTGAAIDNTNIDNNDIFKAAIKCEVCTGGNTSVCRITRLKIYALDAVGPIPEELRNLTALTDLDLGQNYLTGPLPSFIGELTAMKSMTFGINALSGPVPKELGNLKNLIKLGLGGNNFSGSLPTELGNLAKLEELYIDSSGLSGPLPSSLFQLTKMKKLWASDNDFTGKIPDYIGSWSSLTELRFQGNSFQGPIPATLSNLSQLASLRIGDILSGSSSSLAFINNLTSLNTLVLRNCRISDKLVSIDFSKFTSLNLLDLSFNNITGQVPQTLLNLNSLAFLFLGNNSLSGSLPSSVGPLLKNLDFSYNQLSGSIPSWAKDSQLNLVANNFVADSSSNSV…
T. aestivum	TraesCS7A02G231900	TaPERK33	MRTLLQAKGGGRGAGAGAADAAADAVDTVTGTTPPPSSTDDSPPPPASDPPPSPSSSSSPPPPSPSSPSDPPPSPSSPPPSPPLAPPPSPAASSPPPPEVSPPPPPVASPPPPPDAFPPPPPSPVSAAPPPADAAPPPPDNAPLPPDNAAAPPPSPTQAAPPTQSQAKPPSSKASPPPAAEEPTASPVVDATPPPKQPAVDYAPPPSARTSSSATAHSPPASAVTPPTADRSVTAPAPPSTGGGMSSGATAGVAVVAVIAFLCFAGVFVCLTKRRKRKYSDQYYPGFAAPPYTPQHMSGEAPFLRVPSAPGSGNFSQPGMSAMMSQSYGNQQQQQQQQYQYQQQPPPPQFASANYSSTMGSQGPARSMATSGDLSVGNSKSFSFDELYEITGGFSRDKL…
T. aestivum	TraesCS7B02G130400	TaPERK34	MRTLLQAKGGGRGPGGGAAEAADEAADAVDTVTGTITPPPSSTDDSPPPPTPDSSSDPPPSPSSSSSPPPPSPSAPSDPPPSPSSPPPSQPLAPPPSPAASSPPPPEALPPPPPVASPPPPPDALPPPPPSPVSAAPPPADTAAPPPPDNAPPPPDNAAAPPTSPTQAPPPSQSQAKPPSSKASPPPAAEEPTASPVVNATPPPKQSAVDYAPPPSARTSSSATAHSPPASAVTPPTADRSVTAPAPPSTGGGMSSGATAGVAVVAVIAFLCFAGVFVCLTKRRKRKYSDQYYPGFAAPPYTPQHMSGEAPFLRVPSAPGSGNFSQPGMSAMMSQSYGNQQQQQQYQYQQQPPPPQFASANYSSTMGSQGPARSVATSGDLSVGNSKSFSFDELYEITG…
T. aestivum	TraesCS7D02G034800	TaPERK35	MRLFMILHAVALLLLLAAVAHAQQTMRTDPADAAALHAVFAKLGQKAGPQWNISGDPCTGAAIDNTNIDNNDIFKAAIKCEVCTGGNTSVCRITRLKIYALDAVGPIPEELRNLTALTDLDLGQNYLTGPLPSFIGELTDMKFMTFGINALSGPVPKELGNLKNLIKLGLGGNNFSGSLPSELGNLAKLEELYIDSSGLSGPLPSSLSQLTKMKKVWASDNDFTGQIPDYIGSWSSLTELRLQGNSFQGPIPATLSNLGQLASLRIGDILNGSSSSLAFVNNLTSLNTLVLRNCRISDKLVSIDFSKFTSLNLLDLSFNNITGQVPQTLLNLNSLAFLFLGNNSLSGSLPSSVGPLLKNLDFSYNLLSGSIPSWAKNSQLNLVANNFVADSSSNSVLPA…
T. aestivum	TraesCS7D02G232700	TaPERK36	MPRLAPSPGSSSEDSSDDRSDGSKSKSKSKAPPPRRSSRSSGSSSDENGDDSSSPSPPSSDDEDGGSRSSSSSSDSQDSSPSDSKSSQSSRRSPPPSKSKSSPSPSSSPSRPSSSRNGGKSDSSPPPPTDESSGDGEDTDSSPPPKRSSPPEQSEDSEPSPSSSSSRSPPPRSSPPPPPGWNGNVDQAGSSPPDGSQPPPSPSRSPPPPPAPANHSVVFIVNSHPGAPPGLVSIAPPGTVGVMSAQLPGAQGGATGAGGMQAAGSSASTSSTNGAGGSAASASAQQLHSSQVNGQVVAAIAGASVAGLLFIIVAIFFIVTRRRRKMMGGMVYHSDGSRSYYMHSGQLTGSNHPSGAFYGPPPPGASGGFSYGSSTPGPTDSFRGAGYPSGSMESKSSFS…
T. aestivum	TraesCSU02G104700	TaPERK37	MRTLLQAKGGGRGGGGGGGGGAADAAADAVDTVTGTITPPPSSTDDSPPPPASDSSSDPPPSPSSSSSPPPPTPSSPSDPPPAPSSPPPSPPLAPPPSPAASSPPPPEALPPPPPVASPPPPPDALPPPPPSPVSAAPPPADAAPPPPDNTPPPPDNAAAPPPSSTQAPPPSQSQAKPPSSKASPPPAAEEPTASPVVDATPPPKKSAVDYAPPPSARTSSSATAHSPPASAVTPPTADRSVTAPAPPSTGGMSSGATAGVAVVAVIAFLCFAGVFVCLTKRRKRKYSDQYYPGFAAPPYTPQHMSGEAPFLRVPSAPGSGNFSQPGMSAMMSQSYGNQQQQQQYQYQQQPPPPQFASANYSSTMGSQGPARSVATSGDLSVGNSKSFSFDELYEITGG…
