# Supplementary material for: Genome-Wide Analysis and Characterization of the Proline-Rich Extensin-like Receptor Kinases (PERKs) Gene Family Reveals Their Role in Different Developmental Stages and Stress Conditions in Wheat (Triticum aestivum L.)
Source: Plants (Basel). 2022 Feb 11;11(4):496. doi: 10.3390/plants11040496 (PMC8880425; doi:10.3390/plants11040496)
Supplement: Supplementary file 1 [file plants-11-00496-s001.zip › sup/Table S3.xls]

## Sheet: Sheet1
Table S3. Ratio of Ka/Ks and distribution of duplicate wheat PERK genes.
Duplicated TaPERK gene pairs	Identity (%)	Ka	Ks	Ka_Ks	Duplication time (Mya)	Duplication type	Types of selection
TaPERK1/TaPERK2	61	5.88494	0.501982	11.7234	38.614	WGD or segmental	Positive selection
TaPERK14/TaPERK24	99	0.0110947	0.130841	0.0847957	10.0647	WGD or segmental	Purify selection
TaPERK27/TaPERK29	100	0.0259676	0.0947118	0.274175	7.28552	WGD or segmental	Purify selection
TaPERK30/TaPERK31	100	0.0382352	0.0885136	0.43197	6.80874	WGD or segmental	Purify selection
TaPERK17/TaPERK26	86	2.81471	0.869672	3.23652	66.8979	WGD or segmental	Positive selection
TaPERK7/TaPERK12	100	0.00927434	0.0725765	0.127787	5.58281	WGD or segmental	Purify selection
TaPERK32/TaPERK35	99	0.00832429	0.053018	0.157009	4.07831	WGD or segmental	Purify selection
TaPERK8/TaPERK10	81	0.00874741	0.0602917	0.145085	4.63782	WGD or segmental	Purify selection
TaPERK9/TaPERK11	50	0.00320982	2.31318	0.00138762	177.937	WGD or segmental	Purify selection
TaPERK15/TaPERK20	100	0.0400297	0.0987184	0.405494	7.59372	WGD or segmental	Purify selection
TaPERK34/TaPERK37	65	0.0127477	0.112911	0.112901	8.68544	WGD or segmental	Purify selection
TaPERK13/TaPERK23	86	0.0251799	0.144032	0.174821	11.0794	WGD or segmental	Purify selection
TaPERK16/TaPERK21	42	0.00403611	0.110698	0.0364606	8.51521	WGD or segmental	Purify selection
