# Supplementary material for: Genome-Wide Analysis and Characterization of the Proline-Rich Extensin-like Receptor Kinases (PERKs) Gene Family Reveals Their Role in Different Developmental Stages and Stress Conditions in Wheat (Triticum aestivum L.)
Source: Plants (Basel). 2022 Feb 11;11(4):496. doi: 10.3390/plants11040496 (PMC8880425; doi:10.3390/plants11040496)
Supplement: Supplementary file 1 [file plants-11-00496-s001.zip › sup/Table S4.xls]

## Sheet: Sheet1
Table S4. Orthologous relationships of TaPERK genes with other PERK genes in B. distachyon, Ae. tauschii, T. dicoccoides, O. sativa and A. thaliana.
T. aestivum (AABBDD)		B. distachyon (BB)
Chromosome	Gene name	Chromosome	Gene ID
1A	TaPERK1	2	BRADI_2g31990v3
2A	TaPERK5	5	BRADI_5g21870v3
2A	TaPERK6	5	BRADI_5g21870v3
2A	TaPERK7	5	BRADI_5g21857v3
3A	TaPERK13	2	BRADI_2g00900v3
3A	TaPERK14	2	BRADI_2g07560v3
3A	TaPERK15	2	BRADI_2g44830v3
3A	TaPERK16	2	BRADI_2g49240v3
3A	TaPERK17	2	BRADI_2g49945v3
4A	TaPERK28	5	BRADI_5g21870v3
5A	TaPERK30	1	BRADI_1g07010v3
7A	TaPERK32	5	BRADI_5g21870v3
7A	TaPERK33	1	BRADI_1g42294v3
1B	TaPERK2	2	BRADI_2g31990v3
2B	TaPERK8	5	BRADI_5g21870v3
2B	TaPERK9	5	BRADI_5g21870v3
3B	TaPERK18	2	BRADI_2g00900v3
3B	TaPERK19	2	BRADI_2g07560v3
3B	TaPERK20	2	BRADI_2g44830v3
3B	TaPERK21	2	BRADI_2g49240v3
3B	TaPERK22	2	BRADI_2g49945v3
5B	TaPERK31	1	BRADI_1g07010v3
7B	TaPERK34	1	BRADI_1g42294v3
1D	TaPERK3	2	BRADI_2g40080v3
1D	TaPERK4	2	BRADI_2g31990v3
2D	TaPERK10	5	BRADI_5g21870v3
2D	TaPERK11	5	BRADI_5g21870v3
2D	TaPERK12	5	BRADI_5g21857v3
3D	TaPERK23	2	BRADI_2g00900v3
3D	TaPERK24	2	BRADI_2g07560v3
3D	TaPERK25	2	BRADI_2g49240v3
3D	TaPERK26	2	BRADI_2g49945v3
7D	TaPERK35	5	BRADI_5g21870v3
7D	TaPERK36	1	BRADI_1g42180v3
Un	TaPERK37	1	BRADI_1g42294v3
T. aestivum (AABBDD)		Ae. tauschii (DD)
Chromosome	Gene name	Chromosome	Gene ID
1A	TaPERK1	1	AET1Gv20316600
2A	TaPERK7	2	AET2Gv20923800
3A	TaPERK13	3	AET3Gv20011700
3A	TaPERK14	3	AET3Gv20345600
3A	TaPERK15	3	AET3Gv20563100
3A	TaPERK16	3	AET3Gv20666600
3A	TaPERK17	3	AET3Gv20685300
4A	TaPERK27	3	AET3Gv20685300
5A	TaPERK30	4	AET4Gv20588000
7A	TaPERK32	5	AET5Gv20944400
7A	TaPERK33	7	AET7Gv20084000
1B	TaPERK2	1	AET1Gv20316600
3B	TaPERK18	3	AET3Gv20011700
3B	TaPERK19	3	AET3Gv20345600
3B	TaPERK20	3	AET3Gv20563100
3B	TaPERK21	3	AET3Gv20666600
3B	TaPERK22	3	AET3Gv20685300
4B	TaPERK29	4	AET4Gv20588000
5B	TaPERK31	5	AET5Gv20944400
7B	TaPERK34	7	AET7Gv20573600
1D	TaPERK3	1	AET1Gv20001400
1D	TaPERK4	1	AET1Gv20316600
2D	TaPERK12	2	AET2Gv20923800
3D	TaPERK23	3	AET3Gv20011700
3D	TaPERK24	3	AET3Gv20345600
3D	TaPERK25	3	AET3Gv20345600
3D	TaPERK26	3	AET3Gv20666600
7D	TaPERK35	7	AET7Gv20573600
7D	TaPERK36	7	AET7Gv20084000
Un	TaPERK37	7	AET7Gv20575000
T. aestivum (AABBDD)		T. dicoccoides (AABB)
Chromosome	Gene name	Chromosome	Gene ID
1A	TaPERK1	1A	TRIDC1AG018440
1A	TaPERK1	1B	TRIDC1BG023210
2A	TaPERK5	2A	TRIDC2AG060370
2A	TaPERK5	2B	TRIDC2BG063830
2A	TaPERK7	2A	TRIDC2AG060400
2A	TaPERK7	2B	TRIDC2BG063840
3A	TaPERK13	3A	TRIDC3AG002440
3A	TaPERK14	3A	TRIDC3AG020460
3A	TaPERK14	3B	TRIDC3BG030860
3A	TaPERK15	3A	TRIDC3AG034390
3A	TaPERK15	3B	TRIDC3BG038810
3A	TaPERK16	3A	TRIDC3AG041280
3A	TaPERK16	3B	TRIDC3BG046550
3A	TaPERK17	3A	TRIDC3AG042790
4A	TaPERK27	4A	TRIDC4AG009650
4A	TaPERK27	4B	TRIDC4BG041120
4A	TaPERK28	4A	TRIDC4AG066640
5A	TaPERK30	5A	TRIDC5AG059550
5A	TaPERK30	5B	TRIDC5BG063720
7A	TaPERK32	7A	TRIDC7AG003750
7A	TaPERK33	7B	TRIDC7BG020570
7A	TaPERK33	7A	TRIDC7AG029830
1B	TaPERK2	1B	TRIDC1BG023210
1B	TaPERK2	1A	TRIDC1AG018440
2B	TaPERK8	2B	TRIDC2BG063830
2B	TaPERK8	2A	TRIDC2AG060370
3B	TaPERK18	3A	TRIDC3AG002440
3B	TaPERK19	3B	TRIDC3BG030860
3B	TaPERK19	3A	TRIDC3AG020460
3B	TaPERK20	3A	TRIDC3AG034390
3B	TaPERK20	3B	TRIDC3BG038810
3B	TaPERK21	3B	TRIDC3BG046550
3B	TaPERK21	3A	TRIDC3AG041280
3B	TaPERK22	3B	TRIDC3BG048810
3B	TaPERK22	3A	TRIDC3AG042790
4B	TaPERK29	4B	TRIDC4BG041120
4B	TaPERK29	4A	TRIDC4AG009650
5B	TaPERK31	5B	TRIDC5BG063720
5B	TaPERK31	5A	TRIDC5AG059550
7B	TaPERK34	7B	TRIDC7BG020570
7B	TaPERK34	7A	TRIDC7AG029830
1D	TaPERK3	1B	TRIDC1BG000450
1D	TaPERK4	1A	TRIDC1AG018440
1D	TaPERK4	1B	TRIDC1BG023210
2D	TaPERK10	2B	TRIDC2BG063830
2D	TaPERK10	2A	TRIDC2AG060370
2D	TaPERK12	2B	TRIDC2BG063840
2D	TaPERK12	2A	TRIDC2AG060400
3D	TaPERK23	3A	TRIDC3AG002440
3D	TaPERK23	3B	TRIDC3BG001050
3D	TaPERK24	3B	TRIDC3BG030860
3D	TaPERK24	3A	TRIDC3AG020460
3D	TaPERK25	3A	TRIDC3AG041280
3D	TaPERK25	3B	TRIDC3BG046550
3D	TaPERK26	3B	TRIDC3BG048810
3D	TaPERK26	3A	TRIDC3AG042790
7D	TaPERK35	7A	TRIDC7AG003750
7D	TaPERK36	7B	TRIDC7BG020670
7D	TaPERK36	7A	TRIDC7AG029920
Un	TaPERK37	7B	TRIDC7BG020570
Un	TaPERK37	7A	TRIDC7AG029830
T. aestivum (AABBDD)		O. sativa
Chromosome	Gene name	Chromosome	Gene ID
1A	TaPERK1	5	Os05g0218400
2A	TaPERK5	4	Os04g0616300
2A	TaPERK5	4	Os04g0616600
2A	TaPERK5	4	Os04g0616500
2A	TaPERK5	4	Os04g0616400
2A	TaPERK5	4	Os04g0616700
2A	TaPERK6	4	Os04g0616300
2A	TaPERK6	4	Os04g0616600
2A	TaPERK6	4	Os04g0616500
2A	TaPERK6	4	Os04g0616400
2A	TaPERK6	4	Os04g0616700
2A	TaPERK7	4	Os04g0616200
3A	TaPERK13	1	Os01g0110500
3A	TaPERK15	3	Os03g0568800
3A	TaPERK16	1	Os01g0738300
3A	TaPERK17	1	Os01g0750600
4A	TaPERK27	3	Os03g0226901
4A	TaPERK28	4	Os04g0616300
4A	TaPERK28	4	Os04g0616600
4A	TaPERK28	4	Os04g0616500
4A	TaPERK28	4	Os04g0616400
4A	TaPERK28	4	Os04g0616700
7A	TaPERK32	4	Os04g0616300
7A	TaPERK32	4	Os04g0616600
7A	TaPERK32	4	Os04g0616500
7A	TaPERK32	4	Os04g0616400
7A	TaPERK32	4	Os04g0616700
7A	TaPERK33	6	Os06g0488050
1B	TaPERK2	5	Os05g0218400
2B	TaPERK8	4	Os04g0616300
2B	TaPERK8	4	Os04g0616600
2B	TaPERK8	4	Os04g0616500
2B	TaPERK8	4	Os04g0616400
2B	TaPERK8	4	Os04g0616700
2B	TaPERK9	4	Os04g0616300
2B	TaPERK9	4	Os04g0616600
2B	TaPERK9	4	Os04g0616500
2B	TaPERK9	4	Os04g0616400
2B	TaPERK9	4	Os04g0616700
3B	TaPERK18	1	Os01g0110500
3B	TaPERK20	3	Os03g0568800
3B	TaPERK21	1	Os01g0738300
3B	TaPERK22	1	Os01g0750600
4B	TaPERK29	3	Os03g0226901
7B	TaPERK34	6	Os06g0488050
1D	TaPERK3	5	Os05g0100700
1D	TaPERK4	5	Os05g0218400
2D	TaPERK10	4	Os04g0616300
2D	TaPERK10	4	Os04g0616600
2D	TaPERK10	4	Os04g0616400
2D	TaPERK10	4	Os04g0616700
2D	TaPERK11	4	Os04g0616300
2D	TaPERK11	4	Os04g0616600
2D	TaPERK11	4	Os04g0616500
2D	TaPERK11	4	Os04g0616400
2D	TaPERK11	4	Os04g0616700
2D	TaPERK12	4	Os04g0616200
3D	TaPERK23	1	Os01g0110500
3D	TaPERK25	1	Os01g0738300
3D	TaPERK26	1	Os01g0750600
7D	TaPERK35	4	Os04g0616300
7D	TaPERK35	4	Os04g0616500
7D	TaPERK35	4	Os04g0616400
7D	TaPERK35	4	Os04g0616700
7D	TaPERK36	6	Os06g0486000
Un	TaPERK37	6	Os06g0488050
T. aestivum (AABBDD)		A. thaliana
Chromosome	Gene name	Chromosome	Gene ID
1A	TaPERK1	1	At1G52290
1A	TaPERK1	3	At3G24540
1A	TaPERK1	3	At3G24550
2A	TaPERK5	1	At1G56145
2A	TaPERK5	1	At1G56120
2A	TaPERK5	1	At1G56140
2A	TaPERK5	1	At1G56130
2A	TaPERK6	1	At1G56145
2A	TaPERK6	1	At1G56120
2A	TaPERK6	1	At1G56140
2A	TaPERK6	1	At1G56130
2A	TaPERK7	1	At1G56145
2A	TaPERK7	1	At1G56120
2A	TaPERK7	1	At1G56140
2A	TaPERK7	1	At1G56130
3A	TaPERK13	5	At5G38560
3A	TaPERK14	1	At1G52290
3A	TaPERK14	3	At3G24540
3A	TaPERK14	3	At3G24550
3A	TaPERK15	1	At1G10620
3A	TaPERK15	1	At1G23540
3A	TaPERK15	1	At1G70450
3A	TaPERK15	1	At1G70460
3A	TaPERK16	1	At1G26150
3A	TaPERK16	1	At1G68690
4A	TaPERK28	1	At1G56145
4A	TaPERK28	1	At1G56120
4A	TaPERK28	1	At1G56140
4A	TaPERK28	1	At1G56130
7A	TaPERK32	1	At1G56145
7A	TaPERK32	1	At1G56120
7A	TaPERK32	1	At1G56140
7A	TaPERK32	1	At1G56130
7A	TaPERK33	5	At5G38560
1B	TaPERK2	1	At1G52290
1B	TaPERK2	3	At3G24540
1B	TaPERK2	3	At3G24550
2B	TaPERK8	1	At1G56145
2B	TaPERK8	1	At1G56120
2B	TaPERK8	1	At1G56140
2B	TaPERK8	1	At1G56130
2B	TaPERK9	1	At1G56145
2B	TaPERK9	1	At1G56120
2B	TaPERK9	1	At1G56140
2B	TaPERK9	1	At1G56130
3B	TaPERK18	5	At5G38560
3B	TaPERK19	1	At1G52290
3B	TaPERK19	3	At3G24540
3B	TaPERK19	3	At3G24550
3B	TaPERK20	1	At1G10620
3B	TaPERK20	1	At1G23540
3B	TaPERK20	1	At1G70450
3B	TaPERK20	1	At1G70460
3B	TaPERK21	1	At1G26150
3B	TaPERK21	1	At1G68690
7B	TaPERK34	5	At5G38560
1D	TaPERK3	5	At5G38560
1D	TaPERK4	1	At1G52290
1D	TaPERK4	3	At3G24540
1D	TaPERK4	3	At3G24550
2D	TaPERK10	1	At1G56145
2D	TaPERK10	1	At1G56120
2D	TaPERK10	1	At1G56140
2D	TaPERK10	1	At1G56130
2D	TaPERK11	1	At1G56145
2D	TaPERK11	1	At1G56120
2D	TaPERK11	1	At1G56140
2D	TaPERK11	1	At1G56130
2D	TaPERK12	1	At1G56145
2D	TaPERK12	1	At1G56120
2D	TaPERK12	1	At1G56140
2D	TaPERK12	1	At1G56130
3D	TaPERK23	5	At5G38560
3D	TaPERK24	1	At1G52290
3D	TaPERK24	3	At3G24540
3D	TaPERK24	3	At3G24550
3D	TaPERK25	1	At1G26150
3D	TaPERK25	1	At1G68690
7D	TaPERK35	1	At1G56145
7D	TaPERK35	1	At1G56120
7D	TaPERK35	1	At1G56140
7D	TaPERK35	1	At1G56130
Un	TaPERK37	5	At5G38560
