# Supplementary material for: Genome-Wide Analysis and Characterization of the Proline-Rich Extensin-like Receptor Kinases (PERKs) Gene Family Reveals Their Role in Different Developmental Stages and Stress Conditions in Wheat (Triticum aestivum L.)
Source: Plants (Basel). 2022 Feb 11;11(4):496. doi: 10.3390/plants11040496 (PMC8880425; doi:10.3390/plants11040496)
Supplement: Supplementary file 1 [file plants-11-00496-s001.zip › sup/Table S5.xls]

## Sheet: Sheet1
Table S5. Domain organization of TaPERK genes predicted using pfam with default parameters.
Protein name	aln start	aln-end	envelope start	envelope end	hmm-acc	hmm name	hmm start	hmm end	hmm length	bit score	evalue
TaPERK1	289	557	285	557	PF07714.17	Pkinase_Tyr	6	259	259	151.34	2.8e-44
TaPERK1	286	489	284	556	PF00069.25	Pkinase	3	202	264	150.25	6.6e-44
TaPERK2	107	375	103	375	PF07714.17	Pkinase_Tyr	6	259	259	152.47	1.3e-44
TaPERK2	104	307	102	374	PF00069.25	Pkinase	3	202	264	151.33	3.1e-44
TaPERK3	319	587	316	588	PF07714.17	Pkinase_Tyr	5	258	259	153.05	8.5e-45
TaPERK3	319	521	315	587	PF00069.25	Pkinase	5	203	264	152.69	1.2e-44
TaPERK4	284	552	280	552	PF07714.17	Pkinase_Tyr	6	259	259	150.11	6.7e-44
TaPERK4	281	484	279	551	PF00069.25	Pkinase	3	202	264	150.20	6.8e-44
TaPERK5	688	949	685	952	PF00069.25	Pkinase	4	259	264	170.99	3.1e-50
TaPERK5	689	952	685	952	PF07714.17	Pkinase_Tyr	5	259	259	163.77	4.6e-48
TaPERK5	415	601	414	601	PF11721.8	Malectin	2	165	165	140.95	3.7e-41
TaPERK6	686	943	683	949	PF00069.25	Pkinase	4	255	264	167.49	3.6e-49
TaPERK6	687	949	683	950	PF07714.17	Pkinase_Tyr	5	258	259	161.46	2.3e-47
TaPERK6	416	601	414	601	PF11721.8	Malectin	3	165	165	131.80	2.4e-38
TaPERK7	708	971	706	974	PF00069.25	Pkinase	3	259	264	160.11	6.5e-47
TaPERK7	710	974	706	974	PF07714.17	Pkinase_Tyr	5	259	259	156.11	9.9e-46
TaPERK7	438	624	437	624	PF11721.8	Malectin	2	165	165	137.33	4.8e-40
TaPERK8	687	948	684	951	PF00069.25	Pkinase	4	259	264	168.42	1.9e-49
TaPERK8	688	950	684	951	PF07714.17	Pkinase_Tyr	5	258	259	159.72	7.8e-47
TaPERK8	416	602	415	602	PF11721.8	Malectin	2	165	165	143.19	7.7e-42
TaPERK9	688	945	685	951	PF00069.25	Pkinase	4	255	264	167.70	3.1e-49
TaPERK9	689	951	685	952	PF07714.17	Pkinase_Tyr	5	258	259	161.92	1.7e-47
TaPERK9	418	603	416	603	PF11721.8	Malectin	3	165	165	132.74	1.3e-38
TaPERK10	689	950	686	953	PF00069.25	Pkinase	4	259	264	168.86	1.4e-49
TaPERK10	690	953	686	953	PF07714.17	Pkinase_Tyr	5	259	259	160.32	5.1e-47
TaPERK10	416	602	415	602	PF11721.8	Malectin	2	165	165	143.73	5.2e-42
TaPERK11	597	855	594	860	PF00069.25	Pkinase	4	256	264	168.14	2.3e-49
TaPERK11	598	860	594	861	PF07714.17	Pkinase_Tyr	5	258	259	162.09	1.5e-47
TaPERK11	327	512	325	512	PF11721.8	Malectin	3	165	165	132.95	1.1e-38
TaPERK12	707	970	705	973	PF00069.25	Pkinase	3	259	264	157.47	4.2e-46
TaPERK12	709	973	705	973	PF07714.17	Pkinase_Tyr	5	259	259	155.41	1.6e-45
TaPERK12	437	623	436	623	PF11721.8	Malectin	2	165	165	135.36	2e-39
TaPERK13	342	549	341	613	PF00069.25	Pkinase	2	205	264	153.73	5.7e-45
TaPERK13	345	613	341	614	PF07714.17	Pkinase_Tyr	5	258	259	152.73	1.1e-44
TaPERK14	258	526	254	526	PF07714.17	Pkinase_Tyr	6	259	259	159.38	1e-46
TaPERK14	255	523	253	525	PF00069.25	Pkinase	3	259	264	155.92	1.2e-45
TaPERK15	359	627	356	629	PF07714.17	Pkinase_Tyr	4	257	259	156.93	5.6e-46
TaPERK15	359	561	356	628	PF00069.25	Pkinase	4	202	264	156.81	6.6e-46
TaPERK16	351	566	347	619	PF07714.17	Pkinase_Tyr	5	206	259	147.49	4.2e-43
TaPERK16	348	549	347	590	PF00069.25	Pkinase	2	200	264	147.53	4.5e-43
TaPERK17	333	600	329	602	PF07714.17	Pkinase_Tyr	5	257	259	155.12	2e-45
TaPERK17	330	553	329	600	PF00069.25	Pkinase	2	221	264	153.97	4.9e-45
TaPERK18	342	546	341	613	PF00069.25	Pkinase	2	202	264	153.22	8.2e-45
TaPERK18	345	612	341	614	PF07714.17	Pkinase_Tyr	5	257	259	151.58	2.4e-44
TaPERK19	261	530	257	530	PF07714.17	Pkinase_Tyr	5	259	259	158.09	2.5e-46
TaPERK19	259	527	257	529	PF00069.25	Pkinase	3	259	264	155.93	1.2e-45
TaPERK20	359	628	356	629	PF07714.17	Pkinase_Tyr	4	258	259	156.76	6.3e-46
TaPERK20	358	564	356	628	PF00069.25	Pkinase	3	207	264	155.79	1.4e-45
TaPERK21	350	551	349	592	PF00069.25	Pkinase	2	200	264	148.22	2.7e-43
TaPERK21	353	568	349	621	PF07714.17	Pkinase_Tyr	5	206	259	147.96	3e-43
TaPERK22	416	684	413	686	PF07714.17	Pkinase_Tyr	4	257	259	155.12	2e-45
TaPERK22	414	637	413	684	PF00069.25	Pkinase	2	221	264	152.87	1e-44
TaPERK23	56	261	55	327	PF00069.25	Pkinase	2	203	264	155.02	2.3e-45
TaPERK23	59	327	55	328	PF07714.17	Pkinase_Tyr	5	258	259	154.07	4.1e-45
TaPERK24	262	531	258	531	PF07714.17	Pkinase_Tyr	5	259	259	157.20	4.6e-46
TaPERK24	260	528	258	530	PF00069.25	Pkinase	3	259	264	156.00	1.2e-45
TaPERK25	352	567	348	620	PF07714.17	Pkinase_Tyr	5	206	259	147.49	4.2e-43
TaPERK25	349	550	348	591	PF00069.25	Pkinase	2	200	264	147.53	4.5e-43
TaPERK26	42	311	38	313	PF07714.17	Pkinase_Tyr	5	257	259	155.37	1.7e-45
TaPERK26	39	264	38	311	PF00069.25	Pkinase	2	221	264	154.59	3.1e-45
TaPERK27	285	555	281	556	PF07714.17	Pkinase_Tyr	5	258	259	157.01	5.3e-46
TaPERK27	282	495	281	555	PF00069.25	Pkinase	2	209	264	152.07	1.8e-44
TaPERK28	547	807	545	812	PF00069.25	Pkinase	3	256	264	167.21	4.4e-49
TaPERK28	548	812	545	813	PF07714.17	Pkinase_Tyr	4	258	259	164.12	3.6e-48
TaPERK28	281	463	278	463	PF11721.8	Malectin	4	165	165	132.25	1.8e-38
TaPERK29	282	551	278	553	PF07714.17	Pkinase_Tyr	5	257	259	156.61	7e-46
TaPERK29	279	492	278	552	PF00069.25	Pkinase	2	209	264	155.27	1.9e-45
TaPERK30	227	498	224	498	PF07714.17	Pkinase_Tyr	4	259	259	145.89	1.3e-42
TaPERK30	225	427	224	497	PF00069.25	Pkinase	2	200	264	143.32	8.6e-42
TaPERK31	267	537	264	538	PF07714.17	Pkinase_Tyr	4	258	259	147.11	5.5e-43
TaPERK31	265	467	264	537	PF00069.25	Pkinase	2	200	264	146.55	8.9e-43
TaPERK32	689	951	687	954	PF00069.25	Pkinase	3	258	264	164.94	2.2e-48
TaPERK32	690	954	687	955	PF07714.17	Pkinase_Tyr	4	258	259	161.65	2e-47
TaPERK32	424	606	421	606	PF11721.8	Malectin	4	165	165	133.11	9.6e-39
TaPERK33	397	666	394	667	PF07714.17	Pkinase_Tyr	4	258	259	151.25	3e-44
TaPERK33	395	597	394	662	PF00069.25	Pkinase	2	200	264	149.41	1.2e-43
TaPERK34	404	673	401	674	PF07714.17	Pkinase_Tyr	4	258	259	151.22	3.1e-44
TaPERK34	402	604	401	669	PF00069.25	Pkinase	2	200	264	149.39	1.2e-43
TaPERK35	686	948	684	951	PF00069.25	Pkinase	3	258	264	164.95	2.2e-48
TaPERK35	687	951	684	952	PF07714.17	Pkinase_Tyr	4	258	259	161.66	2e-47
TaPERK35	421	603	418	603	PF11721.8	Malectin	4	165	165	131.07	4.1e-38
TaPERK36	413	629	410	683	PF07714.17	Pkinase_Tyr	4	206	259	154.32	3.5e-45
TaPERK36	411	615	410	682	PF00069.25	Pkinase	2	202	264	152.19	1.7e-44
TaPERK37	403	672	400	673	PF07714.17	Pkinase_Tyr	4	258	259	151.22	3.1e-44
TaPERK37	401	603	400	668	PF00069.25	Pkinase	2	200	264	149.39	1.2e-43
