# Supplementary material for: Genome-Wide Analysis and Characterization of the Proline-Rich Extensin-like Receptor Kinases (PERKs) Gene Family Reveals Their Role in Different Developmental Stages and Stress Conditions in Wheat (Triticum aestivum L.)
Source: Plants (Basel). 2022 Feb 11;11(4):496. doi: 10.3390/plants11040496 (PMC8880425; doi:10.3390/plants11040496)
Supplement: Supplementary file 1 [file plants-11-00496-s001.zip › sup/Table S6.xls]

## Sheet: Sheet1
Table S6. Cis-regulatory elements present in the TaPERK gene promoter region.
Gene ID	Cis-element	Sequence	Position	Length	Species	Function
TaPERK1	chs-Unit 1 m1	ACCTAACCCGC	1639	10	Hordeum vulgare	part of a light responsive element
TaPERK1	MBS	CAACTG	1345	6	Arabidopsis thaliana	MYB binding site involved in drought-inducibility
TaPERK1	CGTCA-motif	CGTCA	1174	5	Hordeum vulgare	cis-acting regulatory element involved in the MeJA-responsiveness
TaPERK1	CGTCA-motif	CGTCA	1249	5	Hordeum vulgare	cis-acting regulatory element involved in the MeJA-responsiveness
TaPERK1	CGTCA-motif	CGTCA	1430	5	Hordeum vulgare	cis-acting regulatory element involved in the MeJA-responsiveness
TaPERK1	ABRE	ACGTG	157	5	Arabidopsis thaliana	cis-acting element involved in the abscisic acid responsiveness
TaPERK1	ABRE	ACGTG	446	5	Arabidopsis thaliana	cis-acting element involved in the abscisic acid responsiveness
TaPERK1	ABRE	GCCGCGTGGC	720	9	Oryza sativa	cis-acting element involved in the abscisic acid responsiveness
TaPERK1	ABRE	ACGTG	1498	5	Arabidopsis thaliana	cis-acting element involved in the abscisic acid responsiveness
TaPERK1	ABRE	ACGTG	1533	5	Arabidopsis thaliana	cis-acting element involved in the abscisic acid responsiveness
TaPERK1	ABRE	GCCGCGTGGC	1562	9	Oryza sativa	cis-acting element involved in the abscisic acid responsiveness
TaPERK1	GC-motif	CCCCCG	1825	6	Zea mays	enhancer-like element involved in anoxic specific inducibility
TaPERK1	GC-motif	CCCCCG	1970	6	Zea mays	enhancer-like element involved in anoxic specific inducibility
TaPERK1	ARE	AAACCA	852	6	Zea mays	cis-acting regulatory element essential for the anaerobic induction
TaPERK1	ARE	AAACCA	1503	6	Zea mays	cis-acting regulatory element essential for the anaerobic induction
TaPERK1	CAT-box	GCCACT	1629	6	Arabidopsis thaliana	cis-acting regulatory element related to meristem expression
TaPERK1	AT-rich sequence	TAAAATACT	931	9	Pisum sativum	element for maximal elicitor-mediated activation (2copies)
TaPERK1	G-Box	CACGTT	157	6	Pisum sativum	cis-acting regulatory element involved in light responsiveness
TaPERK1	G-Box	CACGTT	1497	6	Pisum sativum	cis-acting regulatory element involved in light responsiveness
TaPERK1	G-Box	TCCACATGGCA	1660	10	Triticum aestivum	cis-acting regulatory element involved in light responsiveness
TaPERK1	Sp1	GGGCGG	1967	6	Oryza sativa	light responsive element
TaPERK1	G-box	TACGTG	446	6	Arabidopsis thaliana	cis-acting regulatory element involved in light responsiveness
TaPERK1	G-box	CACGTC	1532	6	Zea mays	cis-acting regulatory element involved in light responsiveness
TaPERK1	LTR	CCGAAA	763	6	Hordeum vulgare	cis-acting element involved in low-temperature responsiveness
TaPERK1	LTR	CCGAAA	791	6	Hordeum vulgare	cis-acting element involved in low-temperature responsiveness
TaPERK1	TGACG-motif	TGACG	1174	5	Hordeum vulgare	cis-acting regulatory element involved in the MeJA-responsiveness
TaPERK1	TGACG-motif	TGACG	1249	5	Hordeum vulgare	cis-acting regulatory element involved in the MeJA-responsiveness
TaPERK1	TGACG-motif	TGACG	1430	5	Hordeum vulgare	cis-acting regulatory element involved in the MeJA-responsiveness
TaPERK1	P-box	CCTTTTG	102	7	Oryza sativa	gibberellin-responsive element
TaPERK1	P-box	CCTTTTG	241	7	Oryza sativa	gibberellin-responsive element
TaPERK2	TGACG-motif	TGACG	56	5	Hordeum vulgare	cis-acting regulatory element involved in the MeJA-responsiveness
TaPERK2	TGACG-motif	TGACG	65	5	Hordeum vulgare	cis-acting regulatory element involved in the MeJA-responsiveness
TaPERK2	TGACG-motif	TGACG	305	5	Hordeum vulgare	cis-acting regulatory element involved in the MeJA-responsiveness
TaPERK2	TGACG-motif	TGACG	359	5	Hordeum vulgare	cis-acting regulatory element involved in the MeJA-responsiveness
TaPERK2	TGACG-motif	TGACG	645	5	Hordeum vulgare	cis-acting regulatory element involved in the MeJA-responsiveness
TaPERK2	TGACG-motif	TGACG	1006	5	Hordeum vulgare	cis-acting regulatory element involved in the MeJA-responsiveness
TaPERK2	TGACG-motif	TGACG	1214	5	Hordeum vulgare	cis-acting regulatory element involved in the MeJA-responsiveness
TaPERK2	CGTCA-motif	CGTCA	56	5	Hordeum vulgare	cis-acting regulatory element involved in the MeJA-responsiveness
TaPERK2	CGTCA-motif	CGTCA	65	5	Hordeum vulgare	cis-acting regulatory element involved in the MeJA-responsiveness
TaPERK2	CGTCA-motif	CGTCA	305	5	Hordeum vulgare	cis-acting regulatory element involved in the MeJA-responsiveness
TaPERK2	CGTCA-motif	CGTCA	359	5	Hordeum vulgare	cis-acting regulatory element involved in the MeJA-responsiveness
TaPERK2	CGTCA-motif	CGTCA	645	5	Hordeum vulgare	cis-acting regulatory element involved in the MeJA-responsiveness
TaPERK2	CGTCA-motif	CGTCA	1006	5	Hordeum vulgare	cis-acting regulatory element involved in the MeJA-responsiveness
TaPERK2	CGTCA-motif	CGTCA	1214	5	Hordeum vulgare	cis-acting regulatory element involved in the MeJA-responsiveness
TaPERK2	LTR	CCGAAA	1769	6	Hordeum vulgare	cis-acting element involved in low-temperature responsiveness
TaPERK2	TCT-motif	TCTTAC	1117	6	Arabidopsis thaliana	part of a light responsive element
TaPERK2	G-box	CACGAC	418	6	Zea mays	cis-acting regulatory element involved in light responsiveness
TaPERK2	G-box	CACGTC	508	6	Zea mays	cis-acting regulatory element involved in light responsiveness
TaPERK2	Sp1	GGGCGG	539	6	Oryza sativa	light responsive element
TaPERK2	Sp1	GGGCGG	1048	6	Oryza sativa	light responsive element
TaPERK2	GC-motif	CCCCCG	524	6	Zea mays	enhancer-like element involved in anoxic specific inducibility
TaPERK2	GC-motif	CCCCCG	738	6	Zea mays	enhancer-like element involved in anoxic specific inducibility
TaPERK2	GC-motif	CCCCCG	1828	6	Zea mays	enhancer-like element involved in anoxic specific inducibility
TaPERK2	CAT-box	GCCACT	846	6	Arabidopsis thaliana	cis-acting regulatory element related to meristem expression
TaPERK2	TGA-element	AACGAC	661	6	Brassica oleracea	auxin-responsive element
TaPERK2	G-Box	CACGTT	1169	6	Pisum sativum	cis-acting regulatory element involved in light responsiveness
TaPERK2	G-Box	CACGTT	1518	6	Pisum sativum	cis-acting regulatory element involved in light responsiveness
TaPERK2	O2-site	GATGACATGG	1319	9	Zea mays	cis-acting regulatory element involved in zein metabolism regulation
TaPERK2	Box 4	ATTAAT	1394	6	Petroselinum crispum	part of a conserved DNA module involved in light responsiveness
TaPERK2	I-box	cGATAAGGCG	81	9	Zea mays	part of a light responsive element
TaPERK2	GT1-motif	GGTTAA	1287	6	Arabidopsis thaliana	light responsive element
TaPERK2	ABRE	ACGTG	508	5	Arabidopsis thaliana	cis-acting element involved in the abscisic acid responsiveness
TaPERK2	ABRE	GCCGCGTGGC	621	9	Oryza sativa	cis-acting element involved in the abscisic acid responsiveness
TaPERK2	ABRE	ACGTG	1169	5	Arabidopsis thaliana	cis-acting element involved in the abscisic acid responsiveness
TaPERK2	ABRE	AACCCGG	1249	7	Arabidopsis thaliana	cis-acting element involved in the abscisic acid responsiveness
TaPERK2	ABRE	ACGTG	1519	5	Arabidopsis thaliana	cis-acting element involved in the abscisic acid responsiveness
TaPERK2	ABRE	GCCGCGTGGC	1583	9	Oryza sativa	cis-acting element involved in the abscisic acid responsiveness
TaPERK2	ARE	AAACCA	1456	6	Zea mays	cis-acting regulatory element essential for the anaerobic induction
TaPERK2	ARE	AAACCA	1524	6	Zea mays	cis-acting regulatory element essential for the anaerobic induction
TaPERK3	CAT-box	GCCACT	1163	6	Arabidopsis thaliana	cis-acting regulatory element related to meristem expression
TaPERK3	ATCT-motif	AATCTAATCC	1714	9	Pisum sativum	part of a conserved DNA module involved in light responsiveness
TaPERK3	TGACG-motif	TGACG	165	5	Hordeum vulgare	cis-acting regulatory element involved in the MeJA-responsiveness
TaPERK3	TGACG-motif	TGACG	390	5	Hordeum vulgare	cis-acting regulatory element involved in the MeJA-responsiveness
TaPERK3	TGACG-motif	TGACG	1788	5	Hordeum vulgare	cis-acting regulatory element involved in the MeJA-responsiveness
TaPERK3	TC-rich repeats	GTTTTCTTAC	1206	9	Nicotiana tabacum	cis-acting element involved in defense and stress responsiveness
TaPERK3	TCCC-motif	TCTCCCT	1732	7	Spinacia oleracea	part of a light responsive element
TaPERK3	MBS	CAACTG	9	6	Arabidopsis thaliana	MYB binding site involved in drought-inducibility
TaPERK3	MBS	CAACTG	1267	6	Arabidopsis thaliana	MYB binding site involved in drought-inducibility
TaPERK3	TCA-element	CCATCTTTTT	283	9	Nicotiana tabacum	cis-acting element involved in salicylic acid responsiveness
TaPERK3	I-box	GTATAAGGCC	633	9	Larix laricina	part of a light responsive element
TaPERK3	Sp1	GGGCGG	492	6	Oryza sativa	light responsive element
TaPERK3	GC-motif	CCCCCG	1947	6	Zea mays	enhancer-like element involved in anoxic specific inducibility
TaPERK3	ABRE	ACGTG	792	5	Arabidopsis thaliana	cis-acting element involved in the abscisic acid responsiveness
TaPERK3	GATA-motif	GATAGGG	1751	7	Pisum sativum	part of a light responsive element
TaPERK3	CGTCA-motif	CGTCA	165	5	Hordeum vulgare	cis-acting regulatory element involved in the MeJA-responsiveness
TaPERK3	CGTCA-motif	CGTCA	390	5	Hordeum vulgare	cis-acting regulatory element involved in the MeJA-responsiveness
TaPERK3	CGTCA-motif	CGTCA	1788	5	Hordeum vulgare	cis-acting regulatory element involved in the MeJA-responsiveness
TaPERK3	G-box	TACGTG	791	6	Arabidopsis thaliana	cis-acting regulatory element involved in light responsiveness
TaPERK4	G-box	CACGTC	573	6	Zea mays	cis-acting regulatory element involved in light responsiveness
TaPERK4	G-box	GCCACGTGGA	961	9	Arabidopsis thaliana	cis-acting regulatory element involved in light responsiveness
TaPERK4	G-box	CACGTG	963	6	Arabidopsis thaliana	cis-acting regulatory element involved in light responsiveness
TaPERK4	G-box	CACGTC	1296	6	Zea mays	cis-acting regulatory element involved in light responsiveness
TaPERK4	G-box	CACGTC	1742	6	Zea mays	cis-acting regulatory element involved in light responsiveness
TaPERK4	P-box	CCTTTTG	564	7	Oryza sativa	gibberellin-responsive element
TaPERK4	ARE	AAACCA	1516	6	Zea mays	cis-acting regulatory element essential for the anaerobic induction
TaPERK4	ABRE	ACGTG	304	5	Arabidopsis thaliana	cis-acting element involved in the abscisic acid responsiveness
TaPERK4	ABRE	ACGTG	574	5	Arabidopsis thaliana	cis-acting element involved in the abscisic acid responsiveness
TaPERK4	ABRE	CACGTG	963	6	Arabidopsis thaliana	cis-acting element involved in the abscisic acid responsiveness
TaPERK4	ABRE	ACGTG	964	5	Arabidopsis thaliana	cis-acting element involved in the abscisic acid responsiveness
TaPERK4	ABRE	ACGTG	1297	5	Arabidopsis thaliana	cis-acting element involved in the abscisic acid responsiveness
TaPERK4	ABRE	ACGTG	1511	5	Arabidopsis thaliana	cis-acting element involved in the abscisic acid responsiveness
TaPERK4	ABRE	GCCGCGTGGC	1575	9	Oryza sativa	cis-acting element involved in the abscisic acid responsiveness
TaPERK4	ABRE	ACGTG	1742	5	Arabidopsis thaliana	cis-acting element involved in the abscisic acid responsiveness
TaPERK4	CAT-box	GCCACT	725	6	Arabidopsis thaliana	cis-acting regulatory element related to meristem expression
TaPERK4	GC-motif	CCCCCG	1480	6	Zea mays	enhancer-like element involved in anoxic specific inducibility
TaPERK4	GC-motif	CCCCCG	1825	6	Zea mays	enhancer-like element involved in anoxic specific inducibility
TaPERK4	chs-CMA2a	TCACTTGA	663	8	Petroselinum crispum	part of a light responsive element
TaPERK4	G-Box	CACGTT	304	6	Pisum sativum	cis-acting regulatory element involved in light responsiveness
TaPERK4	G-Box	TCCACATGGCA	793	10	Triticum aestivum	cis-acting regulatory element involved in light responsiveness
TaPERK4	G-Box	CACGTGAAA	960	9	Pisum sativum	cis-acting regulatory element involved in light responsiveness
TaPERK4	G-Box	CACGTG	963	6	Pisum sativum	cis-acting regulatory element involved in light responsiveness
TaPERK4	G-Box	CACGTT	1510	6	Pisum sativum	cis-acting regulatory element involved in light responsiveness
TaPERK4	G-Box	TCCACATGGCA	1664	10	Triticum aestivum	cis-acting regulatory element involved in light responsiveness
TaPERK4	MBS	CAACTG	774	6	Arabidopsis thaliana	MYB binding site involved in drought-inducibility
TaPERK4	CGTCA-motif	CGTCA	79	5	Hordeum vulgare	cis-acting regulatory element involved in the MeJA-responsiveness
TaPERK4	CGTCA-motif	CGTCA	378	5	Hordeum vulgare	cis-acting regulatory element involved in the MeJA-responsiveness
TaPERK4	CGTCA-motif	CGTCA	984	5	Hordeum vulgare	cis-acting regulatory element involved in the MeJA-responsiveness
TaPERK4	CGTCA-motif	CGTCA	1355	5	Hordeum vulgare	cis-acting regulatory element involved in the MeJA-responsiveness
TaPERK4	CGTCA-motif	CGTCA	1453	5	Hordeum vulgare	cis-acting regulatory element involved in the MeJA-responsiveness
TaPERK4	TGACG-motif	TGACG	79	5	Hordeum vulgare	cis-acting regulatory element involved in the MeJA-responsiveness
TaPERK4	TGACG-motif	TGACG	378	5	Hordeum vulgare	cis-acting regulatory element involved in the MeJA-responsiveness
TaPERK4	TGACG-motif	TGACG	984	5	Hordeum vulgare	cis-acting regulatory element involved in the MeJA-responsiveness
TaPERK4	TGACG-motif	TGACG	1355	5	Hordeum vulgare	cis-acting regulatory element involved in the MeJA-responsiveness
TaPERK4	TGACG-motif	TGACG	1453	5	Hordeum vulgare	cis-acting regulatory element involved in the MeJA-responsiveness
TaPERK4	LTR	CCGAAA	1268	6	Hordeum vulgare	cis-acting element involved in low-temperature responsiveness
TaPERK4	Sp1	GGGCGG	1477	6	Oryza sativa	light responsive element
TaPERK5	Sp1	GGGCGG	176	6	Oryza sativa	light responsive element
TaPERK5	Sp1	GGGCGG	660	6	Oryza sativa	light responsive element
TaPERK5	Box 4	ATTAAT	860	6	Petroselinum crispum	part of a conserved DNA module involved in light responsiveness
TaPERK5	MSA-like	(T/C)C(T/C)AACGG(T/C)(T/C)A	615	8.5	Catharanthus roseus	cis-acting element involved in cell cycle regulation
TaPERK5	CGTCA-motif	CGTCA	234	5	Hordeum vulgare	cis-acting regulatory element involved in the MeJA-responsiveness
TaPERK5	CGTCA-motif	CGTCA	1186	5	Hordeum vulgare	cis-acting regulatory element involved in the MeJA-responsiveness
TaPERK5	G-box	TACGTG	156	6	Arabidopsis thaliana	cis-acting regulatory element involved in light responsiveness
TaPERK5	G-box	CACGTC	464	6	Zea mays	cis-acting regulatory element involved in light responsiveness
TaPERK5	G-box	CACGAC	608	6	Zea mays	cis-acting regulatory element involved in light responsiveness
TaPERK5	G-box	CACGAC	1099	6	Zea mays	cis-acting regulatory element involved in light responsiveness
TaPERK5	G-box	CACGTC	1592	6	Zea mays	cis-acting regulatory element involved in light responsiveness
TaPERK5	AT-rich element	ATAGAAATCAA	106	10	Glycine max	binding site of AT-rich DNA binding protein (ATBP-1)
TaPERK5	TGACG-motif	TGACG	234	5	Hordeum vulgare	cis-acting regulatory element involved in the MeJA-responsiveness
TaPERK5	TGACG-motif	TGACG	1186	5	Hordeum vulgare	cis-acting regulatory element involved in the MeJA-responsiveness
TaPERK5	MBS	CAACTG	444	6	Arabidopsis thaliana	MYB binding site involved in drought-inducibility
TaPERK5	MBS	CAACTG	590	6	Arabidopsis thaliana	MYB binding site involved in drought-inducibility
TaPERK5	MBS	CAACTG	1072	6	Arabidopsis thaliana	MYB binding site involved in drought-inducibility
TaPERK5	GARE-motif	TCTGTTG	731	7	Brassica oleracea	gibberellin-responsive element
TaPERK5	ABRE	ACGTG	156	5	Arabidopsis thaliana	cis-acting element involved in the abscisic acid responsiveness
TaPERK5	ABRE	ACGTG	465	5	Arabidopsis thaliana	cis-acting element involved in the abscisic acid responsiveness
TaPERK5	ABRE	ACGTG	1592	5	Arabidopsis thaliana	cis-acting element involved in the abscisic acid responsiveness
TaPERK5	circadian	CAAAGATATC	757	9	Lycopersicon esculentum	cis-acting regulatory element involved in circadian control
TaPERK5	CAT-box	GCCACT	238	6	Arabidopsis thaliana	cis-acting regulatory element related to meristem expression
TaPERK6	GATA-motif	AAGGATAAGG	748	9	Solanum tuberosum	part of a light responsive element
TaPERK6	G-Box	CACGTT	1016	6	Pisum sativum	cis-acting regulatory element involved in light responsiveness
TaPERK6	G-Box	CACGTG	1597	6	Pisum sativum	cis-acting regulatory element involved in light responsiveness
TaPERK6	CAT-box	GCCACT	522	6	Arabidopsis thaliana	cis-acting regulatory element related to meristem expression
TaPERK6	CAT-box	GCCACT	677	6	Arabidopsis thaliana	cis-acting regulatory element related to meristem expression
TaPERK6	CAT-box	GCCACT	765	6	Arabidopsis thaliana	cis-acting regulatory element related to meristem expression
TaPERK6	CAT-box	GCCACT	819	6	Arabidopsis thaliana	cis-acting regulatory element related to meristem expression
TaPERK6	ABRE	ACGTG	1017	5	Arabidopsis thaliana	cis-acting element involved in the abscisic acid responsiveness
TaPERK6	ABRE	CGTACGTGCA	1085	10	Hordeum vulgare	cis-acting element involved in the abscisic acid responsiveness
TaPERK6	ABRE	ACGTG	1088	5	Arabidopsis thaliana	cis-acting element involved in the abscisic acid responsiveness
TaPERK6	ABRE	CACGTG	1597	6	Arabidopsis thaliana	cis-acting element involved in the abscisic acid responsiveness
TaPERK6	ABRE	ACGTG	1598	5	Arabidopsis thaliana	cis-acting element involved in the abscisic acid responsiveness
TaPERK6	ABRE	ACGTG	1861	5	Arabidopsis thaliana	cis-acting element involved in the abscisic acid responsiveness
TaPERK6	G-box	TACGTG	1087	6	Arabidopsis thaliana	cis-acting regulatory element involved in light responsiveness
TaPERK6	G-box	CACGAC	1206	6	Zea mays	cis-acting regulatory element involved in light responsiveness
TaPERK6	G-box	ACACGTGT	1596	8	Brassica napus	cis-acting regulatory element involved in light responsiveness
TaPERK6	G-box	CACGTG	1597	6	Arabidopsis thaliana	cis-acting regulatory element involved in light responsiveness
TaPERK6	G-box	CACGTC	1861	6	Zea mays	cis-acting regulatory element involved in light responsiveness
TaPERK6	TGACG-motif	TGACG	201	5	Hordeum vulgare	cis-acting regulatory element involved in the MeJA-responsiveness
TaPERK6	TGACG-motif	TGACG	295	5	Hordeum vulgare	cis-acting regulatory element involved in the MeJA-responsiveness
TaPERK6	CGTCA-motif	CGTCA	201	5	Hordeum vulgare	cis-acting regulatory element involved in the MeJA-responsiveness
TaPERK6	CGTCA-motif	CGTCA	295	5	Hordeum vulgare	cis-acting regulatory element involved in the MeJA-responsiveness
TaPERK6	GA-motif	ATAGATAA	1005	8	Arabidopsis thaliana	part of a light responsive element
TaPERK6	GA-motif	ATAGATAA	1884	8	Arabidopsis thaliana	part of a light responsive element
TaPERK6	TCA-element	CCATCTTTTT	1151	9	Nicotiana tabacum	cis-acting element involved in salicylic acid responsiveness
TaPERK6	TC-rich repeats	ATTCTCTAAC	1638	9	Nicotiana tabacum	cis-acting element involved in defense and stress responsiveness
TaPERK6	I-box	gGATAAGGTG	750	9	Zea mays	part of a light responsive element
TaPERK6	P-box	CCTTTTG	664	7	Oryza sativa	gibberellin-responsive element
TaPERK6	P-box	CCTTTTG	964	7	Oryza sativa	gibberellin-responsive element
TaPERK6	P-box	CCTTTTG	1577	7	Oryza sativa	gibberellin-responsive element
TaPERK6	TGA-element	AACGAC	431	6	Brassica oleracea	auxin-responsive element
TaPERK6	O2-site	GATGATGTGG	1104	9	Zea mays	cis-acting regulatory element involved in zein metabolism regulation
TaPERK6	GT1-motif	GGTTAA	265	6	Arabidopsis thaliana	light responsive element
TaPERK6	chs-Unit 1 m1	ACCTAACCCGG	1872	10	Zea mays	part of a light responsive element
TaPERK6	ACE	GCGACGTACC	1440	9	Petroselinum crispum	cis-acting element involved in light responsiveness
TaPERK6	Sp1	GGGCGG	114	6	Oryza sativa	light responsive element
TaPERK7	CGTCA-motif	CGTCA	67	5	Hordeum vulgare	cis-acting regulatory element involved in the MeJA-responsiveness
TaPERK7	CGTCA-motif	CGTCA	142	5	Hordeum vulgare	cis-acting regulatory element involved in the MeJA-responsiveness
TaPERK7	CGTCA-motif	CGTCA	697	5	Hordeum vulgare	cis-acting regulatory element involved in the MeJA-responsiveness
TaPERK7	CGTCA-motif	CGTCA	711	5	Hordeum vulgare	cis-acting regulatory element involved in the MeJA-responsiveness
TaPERK7	CGTCA-motif	CGTCA	722	5	Hordeum vulgare	cis-acting regulatory element involved in the MeJA-responsiveness
TaPERK7	CGTCA-motif	CGTCA	1979	5	Hordeum vulgare	cis-acting regulatory element involved in the MeJA-responsiveness
TaPERK7	TCT-motif	TCTTAC	227	6	Arabidopsis thaliana	part of a light responsive element
TaPERK7	TCT-motif	TCTTAC	1133	6	Arabidopsis thaliana	part of a light responsive element
TaPERK7	Sp1	GGGCGG	37	6	Oryza sativa	light responsive element
TaPERK7	ABRE	CACGTG	446	6	Arabidopsis thaliana	cis-acting element involved in the abscisic acid responsiveness
TaPERK7	ABRE	ACGTG	447	5	Arabidopsis thaliana	cis-acting element involved in the abscisic acid responsiveness
TaPERK7	ABRE	ACGTG	684	5	Arabidopsis thaliana	cis-acting element involved in the abscisic acid responsiveness
TaPERK7	GT1-motif	GGTTAA	1090	6	Arabidopsis thaliana	light responsive element
TaPERK7	LAMP-element	CTTTATCA	927	8	Pisum sativum	part of a light responsive element
TaPERK7	LTR	CCGAAA	388	6	Hordeum vulgare	cis-acting element involved in low-temperature responsiveness
TaPERK7	LTR	CCGAAA	637	6	Hordeum vulgare	cis-acting element involved in low-temperature responsiveness
TaPERK7	G-box	CACGTG	446	6	Arabidopsis thaliana	cis-acting regulatory element involved in light responsiveness
TaPERK7	G-box	CACGAC	484	6	Zea mays	cis-acting regulatory element involved in light responsiveness
TaPERK7	G-box	CACGAC	1177	6	Zea mays	cis-acting regulatory element involved in light responsiveness
TaPERK7	ARE	AAACCA	958	6	Zea mays	cis-acting regulatory element essential for the anaerobic induction
TaPERK7	ARE	AAACCA	1214	6	Zea mays	cis-acting regulatory element essential for the anaerobic induction
TaPERK7	MBS	CAACTG	1310	6	Arabidopsis thaliana	MYB binding site involved in drought-inducibility
TaPERK7	TCA-element	TCAGAAGAGG	1498	9	Brassica oleracea	cis-acting element involved in salicylic acid responsiveness
TaPERK7	Box 4	ATTAAT	1228	6	Petroselinum crispum	part of a conserved DNA module involved in light responsiveness
TaPERK7	G-Box	CACGTG	446	6	Pisum sativum	cis-acting regulatory element involved in light responsiveness
TaPERK7	G-Box	CACGTT	683	6	Pisum sativum	cis-acting regulatory element involved in light responsiveness
TaPERK7	TGACG-motif	TGACG	67	5	Hordeum vulgare	cis-acting regulatory element involved in the MeJA-responsiveness
TaPERK7	TGACG-motif	TGACG	142	5	Hordeum vulgare	cis-acting regulatory element involved in the MeJA-responsiveness
TaPERK7	TGACG-motif	TGACG	697	5	Hordeum vulgare	cis-acting regulatory element involved in the MeJA-responsiveness
TaPERK7	TGACG-motif	TGACG	711	5	Hordeum vulgare	cis-acting regulatory element involved in the MeJA-responsiveness
TaPERK7	TGACG-motif	TGACG	722	5	Hordeum vulgare	cis-acting regulatory element involved in the MeJA-responsiveness
TaPERK7	TGACG-motif	TGACG	1979	5	Hordeum vulgare	cis-acting regulatory element involved in the MeJA-responsiveness
TaPERK8	TCA-element	CCATCTTTTT	1325	9	Nicotiana tabacum	cis-acting element involved in salicylic acid responsiveness
TaPERK8	TCA-element	TCAGAAGAGG	1946	9	Brassica oleracea	cis-acting element involved in salicylic acid responsiveness
TaPERK8	MBS	CAACTG	1078	6	Arabidopsis thaliana	MYB binding site involved in drought-inducibility
TaPERK8	ABRE	ACGTG	785	5	Arabidopsis thaliana	cis-acting element involved in the abscisic acid responsiveness
TaPERK8	ABRE	ACGTG	1377	5	Arabidopsis thaliana	cis-acting element involved in the abscisic acid responsiveness
TaPERK8	ABRE	ACGTG	1613	5	Arabidopsis thaliana	cis-acting element involved in the abscisic acid responsiveness
TaPERK8	ABRE	CACGTG	1712	6	Arabidopsis thaliana	cis-acting element involved in the abscisic acid responsiveness
TaPERK8	ABRE	ACGTG	1713	5	Arabidopsis thaliana	cis-acting element involved in the abscisic acid responsiveness
TaPERK8	ABRE	ACGTG	1866	5	Arabidopsis thaliana	cis-acting element involved in the abscisic acid responsiveness
TaPERK8	G-Box	CACGTG	1712	6	Pisum sativum	cis-acting regulatory element involved in light responsiveness
TaPERK8	G-box	CACGTC	784	6	Zea mays	cis-acting regulatory element involved in light responsiveness
TaPERK8	G-box	CACGAC	1111	6	Zea mays	cis-acting regulatory element involved in light responsiveness
TaPERK8	G-box	CACGTC	1377	6	Zea mays	cis-acting regulatory element involved in light responsiveness
TaPERK8	G-box	CACGTC	1613	6	Zea mays	cis-acting regulatory element involved in light responsiveness
TaPERK8	G-box	CACGTG	1712	6	Arabidopsis thaliana	cis-acting regulatory element involved in light responsiveness
TaPERK8	G-box	CACGAC	1824	6	Zea mays	cis-acting regulatory element involved in light responsiveness
TaPERK8	G-box	CACGTC	1866	6	Zea mays	cis-acting regulatory element involved in light responsiveness
TaPERK8	Sp1	GGGCGG	555	6	Oryza sativa	light responsive element
TaPERK8	Sp1	GGGCGG	987	6	Oryza sativa	light responsive element
TaPERK8	GT1-motif	GGTTAA	831	6	Arabidopsis thaliana	light responsive element
TaPERK8	LTR	CCGAAA	964	6	Hordeum vulgare	cis-acting element involved in low-temperature responsiveness
TaPERK8	GC-motif	CCCCCG	1221	6	Zea mays	enhancer-like element involved in anoxic specific inducibility
TaPERK9	CGTCA-motif	CGTCA	1541	5	Hordeum vulgare	cis-acting regulatory element involved in the MeJA-responsiveness
TaPERK9	GC-motif	CCCCCG	593	6	Zea mays	enhancer-like element involved in anoxic specific inducibility
TaPERK9	G-box	CACGAC	182	6	Zea mays	cis-acting regulatory element involved in light responsiveness
TaPERK9	G-box	CACGTG	265	6	Arabidopsis thaliana	cis-acting regulatory element involved in light responsiveness
TaPERK9	G-box	TACGTG	1052	6	Arabidopsis thaliana	cis-acting regulatory element involved in light responsiveness
TaPERK9	I-box	gGATAAGGTG	1335	9	Zea mays	part of a light responsive element
TaPERK9	ABRE	CACGTG	265	6	Arabidopsis thaliana	cis-acting element involved in the abscisic acid responsiveness
TaPERK9	ABRE	ACGTG	266	5	Arabidopsis thaliana	cis-acting element involved in the abscisic acid responsiveness
TaPERK9	ABRE	ACGTG	1052	5	Arabidopsis thaliana	cis-acting element involved in the abscisic acid responsiveness
TaPERK9	ATC-motif	AGTAATCT	425	8	Spinacia oleracea	part of a conserved DNA module involved in light responsiveness
TaPERK9	Sp1	GGGCGG	496	6	Oryza sativa	light responsive element
TaPERK9	Sp1	GGGCGG	977	6	Oryza sativa	light responsive element
TaPERK9	O2-site	GATGACATGG	1300	9	Zea mays	cis-acting regulatory element involved in zein metabolism regulation
TaPERK9	MBS	CAACTG	1148	6	Arabidopsis thaliana	MYB binding site involved in drought-inducibility
TaPERK9	LTR	CCGAAA	1284	6	Hordeum vulgare	cis-acting element involved in low-temperature responsiveness
TaPERK9	ARE	AAACCA	1482	6	Zea mays	cis-acting regulatory element essential for the anaerobic induction
TaPERK9	TCCC-motif	TCTCCCT	31	7	Spinacia oleracea	part of a light responsive element
TaPERK9	TGACG-motif	TGACG	1541	5	Hordeum vulgare	cis-acting regulatory element involved in the MeJA-responsiveness
TaPERK9	G-Box	CACGTG	265	6	Pisum sativum	cis-acting regulatory element involved in light responsiveness
TaPERK10	G-box	TACGTG	81	6	Arabidopsis thaliana	cis-acting regulatory element involved in light responsiveness
TaPERK10	G-box	CACGTC	398	6	Zea mays	cis-acting regulatory element involved in light responsiveness
TaPERK10	G-box	CACGTC	1567	6	Zea mays	cis-acting regulatory element involved in light responsiveness
TaPERK10	G-box	CACGTG	1666	6	Arabidopsis thaliana	cis-acting regulatory element involved in light responsiveness
TaPERK10	G-box	CACGAC	1811	6	Zea mays	cis-acting regulatory element involved in light responsiveness
TaPERK10	G-box	CACGTC	1853	6	Zea mays	cis-acting regulatory element involved in light responsiveness
TaPERK10	Box 4	ATTAAT	798	6	Petroselinum crispum	part of a conserved DNA module involved in light responsiveness
TaPERK10	TGA-element	AACGAC	1710	6	Brassica oleracea	auxin-responsive element
TaPERK10	GARE-motif	TCTGTTG	669	7	Brassica oleracea	gibberellin-responsive element
TaPERK10	ABRE	ACGTG	81	5	Arabidopsis thaliana	cis-acting element involved in the abscisic acid responsiveness
TaPERK10	ABRE	ACGTG	399	5	Arabidopsis thaliana	cis-acting element involved in the abscisic acid responsiveness
TaPERK10	ABRE	ACGTG	1567	5	Arabidopsis thaliana	cis-acting element involved in the abscisic acid responsiveness
TaPERK10	ABRE	CACGTG	1666	6	Arabidopsis thaliana	cis-acting element involved in the abscisic acid responsiveness
TaPERK10	ABRE	ACGTG	1667	5	Arabidopsis thaliana	cis-acting element involved in the abscisic acid responsiveness
TaPERK10	ABRE	ACGTG	1853	5	Arabidopsis thaliana	cis-acting element involved in the abscisic acid responsiveness
TaPERK10	MBS	CAACTG	524	6	Arabidopsis thaliana	MYB binding site involved in drought-inducibility
TaPERK10	AT-rich element	ATAGAAATCAA	31	10	Glycine max	binding site of AT-rich DNA binding protein (ATBP-1)
TaPERK10	CGTCA-motif	CGTCA	497	5	Hordeum vulgare	cis-acting regulatory element involved in the MeJA-responsiveness
TaPERK10	CGTCA-motif	CGTCA	661	5	Hordeum vulgare	cis-acting regulatory element involved in the MeJA-responsiveness
TaPERK10	G-Box	CACGTG	1666	6	Pisum sativum	cis-acting regulatory element involved in light responsiveness
TaPERK10	circadian	CAAAGATATC	695	9	Lycopersicon esculentum	cis-acting regulatory element involved in circadian control
TaPERK10	TGACG-motif	TGACG	497	5	Hordeum vulgare	cis-acting regulatory element involved in the MeJA-responsiveness
TaPERK10	TGACG-motif	TGACG	661	5	Hordeum vulgare	cis-acting regulatory element involved in the MeJA-responsiveness
TaPERK10	TCA-element	CCATCTTTTT	128	9	Nicotiana tabacum	cis-acting element involved in salicylic acid responsiveness
TaPERK10	TCA-element	TCAGAAGAGG	1932	9	Brassica oleracea	cis-acting element involved in salicylic acid responsiveness
TaPERK10	TCCC-motif	TCTCCCT	150	7	Spinacia oleracea	part of a light responsive element
TaPERK11	TGA-element	AACGAC	282	6	Brassica oleracea	auxin-responsive element
TaPERK11	TGA-element	AACGAC	470	6	Brassica oleracea	auxin-responsive element
TaPERK11	RY-element	CATGCATG	476	8	Helianthus annuus	cis-acting regulatory element involved in seed-specific regulation
TaPERK11	CAT-box	GCCACT	617	6	Arabidopsis thaliana	cis-acting regulatory element related to meristem expression
TaPERK11	CAT-box	GCCACT	1784	6	Arabidopsis thaliana	cis-acting regulatory element related to meristem expression
TaPERK11	P-box	CCTTTTG	509	7	Oryza sativa	gibberellin-responsive element
TaPERK11	P-box	CCTTTTG	1135	7	Oryza sativa	gibberellin-responsive element
TaPERK11	AE-box	AGAAACTT	581	8	Arabidopsis thaliana	part of a module for light response
TaPERK11	Sp1	GGGCGG	374	6	Oryza sativa	light responsive element
TaPERK11	Sp1	GGGCGG	812	6	Oryza sativa	light responsive element
TaPERK11	G-box	CACGTG	439	6	Arabidopsis thaliana	cis-acting regulatory element involved in light responsiveness
TaPERK11	G-box	TACGTG	1260	6	Arabidopsis thaliana	cis-acting regulatory element involved in light responsiveness
TaPERK11	G-box	ACACGTGT	1609	8	Brassica napus	cis-acting regulatory element involved in light responsiveness
TaPERK11	G-box	CACGTG	1610	6	Arabidopsis thaliana	cis-acting regulatory element involved in light responsiveness
TaPERK11	TC-rich repeats	ATTCTCTAAC	1643	9	Nicotiana tabacum	cis-acting element involved in defense and stress responsiveness
TaPERK11	GA-motif	ATAGATAA	1878	8	Arabidopsis thaliana	part of a light responsive element
TaPERK11	TCA-element	CCATCTTTTT	1324	9	Nicotiana tabacum	cis-acting element involved in salicylic acid responsiveness
TaPERK11	AuxRR-core	GGTCCAT	892	7	Nicotiana tabacum	cis-acting regulatory element involved in auxin responsiveness
TaPERK11	G-Box	CACGTG	439	6	Pisum sativum	cis-acting regulatory element involved in light responsiveness
TaPERK11	G-Box	CACGTG	1610	6	Pisum sativum	cis-acting regulatory element involved in light responsiveness
TaPERK11	LAMP-element	CTTTATCA	1680	8	Pisum sativum	part of a light responsive element
TaPERK11	GC-motif	CCCCCG	815	6	Zea mays	enhancer-like element involved in anoxic specific inducibility
TaPERK11	LTR	CCGAAA	1081	6	Hordeum vulgare	cis-acting element involved in low-temperature responsiveness
TaPERK11	chs-Unit 1 m1	ACCTAACCCGG	1866	10	Zea mays	part of a light responsive element
TaPERK11	MBS	CAACTG	1708	6	Arabidopsis thaliana	MYB binding site involved in drought-inducibility
TaPERK11	ABRE	CACGTG	439	6	Arabidopsis thaliana	cis-acting element involved in the abscisic acid responsiveness
TaPERK11	ABRE	ACGTG	440	5	Arabidopsis thaliana	cis-acting element involved in the abscisic acid responsiveness
TaPERK11	ABRE	CGTACGTGCA	1258	9	Hordeum vulgare	cis-acting element involved in the abscisic acid responsiveness
TaPERK11	ABRE	ACGTG	1261	5	Arabidopsis thaliana	cis-acting element involved in the abscisic acid responsiveness
TaPERK11	ABRE	CACGTG	1610	6	Arabidopsis thaliana	cis-acting element involved in the abscisic acid responsiveness
TaPERK11	ABRE	ACGTG	1611	5	Arabidopsis thaliana	cis-acting element involved in the abscisic acid responsiveness
TaPERK11	O2-site	GATGACATGG	215	9	Zea mays	cis-acting regulatory element involved in zein metabolism regulation
TaPERK12	ABRE	CACGTG	335	6	Arabidopsis thaliana	cis-acting element involved in the abscisic acid responsiveness
TaPERK12	ABRE	ACGTG	336	5	Arabidopsis thaliana	cis-acting element involved in the abscisic acid responsiveness
TaPERK12	ABRE	ACGTG	536	5	Arabidopsis thaliana	cis-acting element involved in the abscisic acid responsiveness
TaPERK12	ABRE	CGTACGTGCA	539	10	Hordeum vulgare	cis-acting element involved in the abscisic acid responsiveness
TaPERK12	ABRE	ACGTG	541	5	Arabidopsis thaliana	cis-acting element involved in the abscisic acid responsiveness
TaPERK12	ABRE	GACACGTACGT	542	10	Oryza sativa	cis-acting element involved in the abscisic acid responsiveness
TaPERK12	ABRE	ACGTG	546	5	Arabidopsis thaliana	cis-acting element involved in the abscisic acid responsiveness
TaPERK12	P-box	CCTTTTG	1597	7	Oryza sativa	gibberellin-responsive element
TaPERK12	LAMP-element	CTTTATCA	779	8	Pisum sativum	part of a light responsive element
TaPERK12	TCT-motif	TCTTAC	121	6	Arabidopsis thaliana	part of a light responsive element
TaPERK12	TCT-motif	TCTTAC	1209	6	Arabidopsis thaliana	part of a light responsive element
TaPERK12	Box 4	ATTAAT	1297	6	Petroselinum crispum	part of a conserved DNA module involved in light responsiveness
TaPERK12	G-box	CACGTG	335	6	Arabidopsis thaliana	cis-acting regulatory element involved in light responsiveness
TaPERK12	G-box	TACGTG	541	6	Arabidopsis thaliana	cis-acting regulatory element involved in light responsiveness
TaPERK12	G-box	TACGTG	545	6	Arabidopsis thaliana	cis-acting regulatory element involved in light responsiveness
TaPERK12	LTR	CCGAAA	277	6	Hordeum vulgare	cis-acting element involved in low-temperature responsiveness
TaPERK12	LTR	CCGAAA	493	6	Hordeum vulgare	cis-acting element involved in low-temperature responsiveness
TaPERK12	CGTCA-motif	CGTCA	36	5	Hordeum vulgare	cis-acting regulatory element involved in the MeJA-responsiveness
TaPERK12	CGTCA-motif	CGTCA	563	5	Hordeum vulgare	cis-acting regulatory element involved in the MeJA-responsiveness
TaPERK12	CGTCA-motif	CGTCA	574	5	Hordeum vulgare	cis-acting regulatory element involved in the MeJA-responsiveness
TaPERK12	AuxRR-core	GGTCCAT	731	7	Nicotiana tabacum	cis-acting regulatory element involved in auxin responsiveness
TaPERK12	TGACG-motif	TGACG	36	5	Hordeum vulgare	cis-acting regulatory element involved in the MeJA-responsiveness
TaPERK12	TGACG-motif	TGACG	563	5	Hordeum vulgare	cis-acting regulatory element involved in the MeJA-responsiveness
TaPERK12	TGACG-motif	TGACG	574	5	Hordeum vulgare	cis-acting regulatory element involved in the MeJA-responsiveness
TaPERK12	G-Box	CACGTG	335	6	Pisum sativum	cis-acting regulatory element involved in light responsiveness
TaPERK12	G-Box	CACGTT	535	6	Pisum sativum	cis-acting regulatory element involved in light responsiveness
TaPERK12	AE-box	AGAAACAA	413	8	Arabidopsis thaliana	part of a module for light response
TaPERK12	MBS	CAACTG	1378	6	Arabidopsis thaliana	MYB binding site involved in drought-inducibility
TaPERK12	ARE	AAACCA	420	6	Zea mays	cis-acting regulatory element essential for the anaerobic induction
TaPERK12	ARE	AAACCA	441	6	Zea mays	cis-acting regulatory element essential for the anaerobic induction
TaPERK12	ARE	AAACCA	810	6	Zea mays	cis-acting regulatory element essential for the anaerobic induction
TaPERK13	ABRE	GCAACGTGTC	1296	9	Hordeum vulgare	cis-acting element involved in the abscisic acid responsiveness
TaPERK13	ABRE	GCCGCGTGGC	1340	9	Oryza sativa	cis-acting element involved in the abscisic acid responsiveness
TaPERK13	ABRE	AACCCGG	1800	7	Arabidopsis thaliana	cis-acting element involved in the abscisic acid responsiveness
TaPERK13	GT1-motif	GGTTAA	814	6	Arabidopsis thaliana	light responsive element
TaPERK13	I-box	gGATAAGGTG	452	9	Zea mays	part of a light responsive element
TaPERK13	TCT-motif	TCTTAC	136	6	Arabidopsis thaliana	part of a light responsive element
TaPERK13	TGACG-motif	TGACG	881	5	Hordeum vulgare	cis-acting regulatory element involved in the MeJA-responsiveness
TaPERK13	3-AF1 binding site	TAAGAGAGGAA	1208	10	Solanum tuberosum	light responsive element
TaPERK13	G-box	CACGAC	388	6	Zea mays	cis-acting regulatory element involved in light responsiveness
TaPERK13	Box 4	ATTAAT	831	6	Petroselinum crispum	part of a conserved DNA module involved in light responsiveness
TaPERK13	CAT-box	GCCACT	741	6	Arabidopsis thaliana	cis-acting regulatory element related to meristem expression
TaPERK13	GC-motif	CCCCCG	1830	6	Zea mays	enhancer-like element involved in anoxic specific inducibility
TaPERK13	O2-site	GATGA(C/T)(A/G)TG(A/G)	451	8	Zea mays	cis-acting regulatory element involved in zein metabolism regulation
TaPERK13	CGTCA-motif	CGTCA	881	5	Hordeum vulgare	cis-acting regulatory element involved in the MeJA-responsiveness
TaPERK13	P-box	CCTTTTG	439	7	Oryza sativa	gibberellin-responsive element
TaPERK13	Sp1	GGGCGG	1079	6	Oryza sativa	light responsive element
TaPERK13	ARE	AAACCA	930	6	Zea mays	cis-acting regulatory element essential for the anaerobic induction
TaPERK13	ARE	AAACCA	1573	6	Zea mays	cis-acting regulatory element essential for the anaerobic induction
TaPERK13	AE-box	AGAAACAA	1616	8	Arabidopsis thaliana	part of a module for light response
TaPERK13	TC-rich repeats	GTTTTCTTAC	136	9	Nicotiana tabacum	cis-acting element involved in defense and stress responsiveness
TaPERK13	TC-rich repeats	ATTCTCTAAC	1415	9	Nicotiana tabacum	cis-acting element involved in defense and stress responsiveness
TaPERK14	CGTCA-motif	CGTCA	824	5	Hordeum vulgare	cis-acting regulatory element involved in the MeJA-responsiveness
TaPERK14	CGTCA-motif	CGTCA	1177	5	Hordeum vulgare	cis-acting regulatory element involved in the MeJA-responsiveness
TaPERK14	CGTCA-motif	CGTCA	1574	5	Hordeum vulgare	cis-acting regulatory element involved in the MeJA-responsiveness
TaPERK14	TCT-motif	TCTTAC	974	6	Arabidopsis thaliana	part of a light responsive element
TaPERK14	TCCC-motif	TCTCCCT	1234	7	Spinacia oleracea	part of a light responsive element
TaPERK14	TATC-box	TATCCCA	1317	7	Oryza sativa	cis-acting element involved in gibberellin-responsiveness
TaPERK14	G-Box	CACGTG	918	6	Pisum sativum	cis-acting regulatory element involved in light responsiveness
TaPERK14	G-Box	CACGTG	1591	6	Pisum sativum	cis-acting regulatory element involved in light responsiveness
TaPERK14	chs-CMA1a	TTACTTAA	976	8	Daucus carota	part of a light responsive element
TaPERK14	GC-motif	CCCCCG	1506	6	Zea mays	enhancer-like element involved in anoxic specific inducibility
TaPERK14	TCA-element	CCATCTTTTT	1105	9	Nicotiana tabacum	cis-acting element involved in salicylic acid responsiveness
TaPERK14	TGACG-motif	TGACG	824	5	Hordeum vulgare	cis-acting regulatory element involved in the MeJA-responsiveness
TaPERK14	TGACG-motif	TGACG	1177	5	Hordeum vulgare	cis-acting regulatory element involved in the MeJA-responsiveness
TaPERK14	TGACG-motif	TGACG	1574	5	Hordeum vulgare	cis-acting regulatory element involved in the MeJA-responsiveness
TaPERK14	TC-rich repeats	GTTTTCTTAC	970	9	Nicotiana tabacum	cis-acting element involved in defense and stress responsiveness
TaPERK14	G-box	CACGTG	918	6	Arabidopsis thaliana	cis-acting regulatory element involved in light responsiveness
TaPERK14	G-box	CACGAC	1501	6	Zea mays	cis-acting regulatory element involved in light responsiveness
TaPERK14	G-box	CACGTC	1575	6	Zea mays	cis-acting regulatory element involved in light responsiveness
TaPERK14	G-box	CACGTG	1591	6	Arabidopsis thaliana	cis-acting regulatory element involved in light responsiveness
TaPERK14	I-box	cGATAAGGCG	1038	9	Zea mays	part of a light responsive element
TaPERK14	ABRE	CACGTG	918	6	Arabidopsis thaliana	cis-acting element involved in the abscisic acid responsiveness
TaPERK14	ABRE	ACGTG	919	5	Arabidopsis thaliana	cis-acting element involved in the abscisic acid responsiveness
TaPERK14	ABRE	GCCGCGTGGC	1244	9	Oryza sativa	cis-acting element involved in the abscisic acid responsiveness
TaPERK14	ABRE	GCCGCGTGGC	1568	9	Oryza sativa	cis-acting element involved in the abscisic acid responsiveness
TaPERK14	ABRE	ACGTG	1576	5	Arabidopsis thaliana	cis-acting element involved in the abscisic acid responsiveness
TaPERK14	ABRE	CGCACGTGTC	1589	9	Hordeum vulgare	cis-acting element involved in the abscisic acid responsiveness
TaPERK14	ABRE	CACGTG	1591	6	Arabidopsis thaliana	cis-acting element involved in the abscisic acid responsiveness
TaPERK14	ABRE	ACGTG	1592	5	Arabidopsis thaliana	cis-acting element involved in the abscisic acid responsiveness
TaPERK14	P-box	CCTTTTG	450	7	Oryza sativa	gibberellin-responsive element
TaPERK14	CAT-box	GCCACT	214	6	Arabidopsis thaliana	cis-acting regulatory element related to meristem expression
TaPERK14	CAT-box	GCCACT	1294	6	Arabidopsis thaliana	cis-acting regulatory element related to meristem expression
TaPERK14	ACE	GCGACGTACC	1935	9	Petroselinum crispum	cis-acting element involved in light responsiveness
TaPERK14	Sp1	GGGCGG	1557	6	Oryza sativa	light responsive element
TaPERK14	Sp1	GGGCGG	1830	6	Oryza sativa	light responsive element
TaPERK15	O2-site	GATGA(C/T)(A/G)TG(A/G)	1290	8	Zea mays	cis-acting regulatory element involved in zein metabolism regulation
TaPERK15	ARE	AAACCA	219	6	Zea mays	cis-acting regulatory element essential for the anaerobic induction
TaPERK15	AT-rich sequence	TAAAATACT	638	9	Pisum sativum	element for maximal elicitor-mediated activation (2copies)
TaPERK15	CGTCA-motif	CGTCA	39	5	Hordeum vulgare	cis-acting regulatory element involved in the MeJA-responsiveness
TaPERK15	AE-box	AGAAACAA	1928	8	Arabidopsis thaliana	part of a module for light response
TaPERK15	TGA-element	AACGAC	1482	6	Brassica oleracea	auxin-responsive element
TaPERK15	TGA-element	AACGAC	1771	6	Brassica oleracea	auxin-responsive element
TaPERK15	TGA-element	AACGAC	1972	6	Brassica oleracea	auxin-responsive element
TaPERK15	G-Box	CACGTT	319	6	Pisum sativum	cis-acting regulatory element involved in light responsiveness
TaPERK15	ABRE	ACGTG	319	5	Arabidopsis thaliana	cis-acting element involved in the abscisic acid responsiveness
TaPERK15	I-box	cGATAAGGCG	1255	9	Zea mays	part of a light responsive element
TaPERK15	LTR	CCGAAA	1213	6	Hordeum vulgare	cis-acting element involved in low-temperature responsiveness
TaPERK15	LTR	CCGAAA	1310	6	Hordeum vulgare	cis-acting element involved in low-temperature responsiveness
TaPERK15	Sp1	GGGCGG	1657	6	Oryza sativa	light responsive element
TaPERK15	Sp1	GGGCGG	1785	6	Oryza sativa	light responsive element
TaPERK15	Sp1	GGGCGG	1857	6	Oryza sativa	light responsive element
TaPERK15	TGACG-motif	TGACG	39	5	Hordeum vulgare	cis-acting regulatory element involved in the MeJA-responsiveness
TaPERK15	TCA-element	CCATCTTTTT	139	9	Nicotiana tabacum	cis-acting element involved in salicylic acid responsiveness
TaPERK16	G-box	CACGTC	53	6	Zea mays	cis-acting regulatory element involved in light responsiveness
TaPERK16	ABRE	ACGTG	54	5	Arabidopsis thaliana	cis-acting element involved in the abscisic acid responsiveness
TaPERK16	GC-motif	CCCCCG	1220	6	Zea mays	enhancer-like element involved in anoxic specific inducibility
TaPERK16	GC-motif	CCCCCG	1380	6	Zea mays	enhancer-like element involved in anoxic specific inducibility
TaPERK16	CGTCA-motif	CGTCA	713	5	Hordeum vulgare	cis-acting regulatory element involved in the MeJA-responsiveness
TaPERK16	CGTCA-motif	CGTCA	765	5	Hordeum vulgare	cis-acting regulatory element involved in the MeJA-responsiveness
TaPERK16	CGTCA-motif	CGTCA	988	5	Hordeum vulgare	cis-acting regulatory element involved in the MeJA-responsiveness
TaPERK16	TC-rich repeats	GTTTTCTTAC	247	9	Nicotiana tabacum	cis-acting element involved in defense and stress responsiveness
TaPERK16	TC-rich repeats	GTTTTCTTAC	452	9	Nicotiana tabacum	cis-acting element involved in defense and stress responsiveness
TaPERK16	LTR	CCGAAA	32	6	Hordeum vulgare	cis-acting element involved in low-temperature responsiveness
TaPERK16	TCA-element	CCATCTTTTT	1267	9	Nicotiana tabacum	cis-acting element involved in salicylic acid responsiveness
TaPERK16	Pc-CMA2c	GCCCACGCA	1737	9	Pisum sativum	part of a light responsive element
TaPERK16	MBS	CAACTG	908	6	Arabidopsis thaliana	MYB binding site involved in drought-inducibility
TaPERK16	chs-Unit 1 m1	ACCTAACCCGG	866	10	Zea mays	part of a light responsive element
TaPERK16	Sp1	GGGCGG	1117	6	Oryza sativa	light responsive element
TaPERK16	Sp1	GGGCGG	1163	6	Oryza sativa	light responsive element
TaPERK16	Sp1	GGGCGG	1217	6	Oryza sativa	light responsive element
TaPERK16	Sp1	GGGCGG	1664	6	Oryza sativa	light responsive element
TaPERK16	Sp1	GGGCGG	1742	6	Oryza sativa	light responsive element
TaPERK16	Sp1	GGGCGG	1885	6	Oryza sativa	light responsive element
TaPERK16	Sp1	GGGCGG	1981	6	Oryza sativa	light responsive element
TaPERK16	AuxRR-core	GGTCCAT	1359	7	Nicotiana tabacum	cis-acting regulatory element involved in auxin responsiveness
TaPERK16	TGA-element	AACGAC	1111	6	Brassica oleracea	auxin-responsive element
TaPERK16	ARE	AAACCA	806	6	Zea mays	cis-acting regulatory element essential for the anaerobic induction
TaPERK16	CAT-box	GCCACT	1731	6	Arabidopsis thaliana	cis-acting regulatory element related to meristem expression
TaPERK16	CAT-box	GCCACT	1931	6	Arabidopsis thaliana	cis-acting regulatory element related to meristem expression
TaPERK16	O2-site	GATGACATGG	373	9	Zea mays	cis-acting regulatory element involved in zein metabolism regulation
TaPERK16	O2-site	GATGACATGG	578	9	Zea mays	cis-acting regulatory element involved in zein metabolism regulation
TaPERK16	TGACG-motif	TGACG	713	5	Hordeum vulgare	cis-acting regulatory element involved in the MeJA-responsiveness
TaPERK16	TGACG-motif	TGACG	765	5	Hordeum vulgare	cis-acting regulatory element involved in the MeJA-responsiveness
TaPERK16	TGACG-motif	TGACG	988	5	Hordeum vulgare	cis-acting regulatory element involved in the MeJA-responsiveness
TaPERK17	MBS	CAACTG	14	6	Arabidopsis thaliana	MYB binding site involved in drought-inducibility
TaPERK17	CGTCA-motif	CGTCA	1514	5	Hordeum vulgare	cis-acting regulatory element involved in the MeJA-responsiveness
TaPERK17	CGTCA-motif	CGTCA	1679	5	Hordeum vulgare	cis-acting regulatory element involved in the MeJA-responsiveness
TaPERK17	GATA-motif	AAGATAAGATT	1683	10	Arabidopsis thaliana	part of a light responsive element
TaPERK17	Sp1	GGGCGG	874	6	Oryza sativa	light responsive element
TaPERK17	Sp1	GGGCGG	1135	6	Oryza sativa	light responsive element
TaPERK17	G-box	CACGTC	1952	6	Zea mays	cis-acting regulatory element involved in light responsiveness
TaPERK17	ARE	AAACCA	1462	6	Zea mays	cis-acting regulatory element essential for the anaerobic induction
TaPERK17	TGA-element	AACGAC	1235	6	Brassica oleracea	auxin-responsive element
TaPERK17	GC-motif	CCCCCG	448	6	Zea mays	enhancer-like element involved in anoxic specific inducibility
TaPERK17	GC-motif	CCCCCG	863	6	Zea mays	enhancer-like element involved in anoxic specific inducibility
TaPERK17	GC-motif	CCCCCG	877	6	Zea mays	enhancer-like element involved in anoxic specific inducibility
TaPERK17	CAT-box	GCCACT	561	6	Arabidopsis thaliana	cis-acting regulatory element related to meristem expression
TaPERK17	CAT-box	GCCACT	1401	6	Arabidopsis thaliana	cis-acting regulatory element related to meristem expression
TaPERK17	CAT-box	GCCACT	1975	6	Arabidopsis thaliana	cis-acting regulatory element related to meristem expression
TaPERK17	Box 4	ATTAAT	1478	6	Petroselinum crispum	part of a conserved DNA module involved in light responsiveness
TaPERK17	TCA-element	TCAGAAGAGG	1038	9	Brassica oleracea	cis-acting element involved in salicylic acid responsiveness
TaPERK17	TCA-element	CCATCTTTTT	1295	9	Nicotiana tabacum	cis-acting element involved in salicylic acid responsiveness
TaPERK17	TCA-element	CCATCTTTTT	1312	9	Nicotiana tabacum	cis-acting element involved in salicylic acid responsiveness
TaPERK17	ABRE	ACGTG	1953	5	Arabidopsis thaliana	cis-acting element involved in the abscisic acid responsiveness
TaPERK17	TGACG-motif	TGACG	1514	5	Hordeum vulgare	cis-acting regulatory element involved in the MeJA-responsiveness
TaPERK17	TGACG-motif	TGACG	1679	5	Hordeum vulgare	cis-acting regulatory element involved in the MeJA-responsiveness
TaPERK18	TGACG-motif	TGACG	538	5	Hordeum vulgare	cis-acting regulatory element involved in the MeJA-responsiveness
TaPERK18	TGACG-motif	TGACG	616	5	Hordeum vulgare	cis-acting regulatory element involved in the MeJA-responsiveness
TaPERK18	TC-rich repeats	ATTCTCTAAC	1325	9	Nicotiana tabacum	cis-acting element involved in defense and stress responsiveness
TaPERK18	G-box	CACGTC	509	6	Zea mays	cis-acting regulatory element involved in light responsiveness
TaPERK18	AE-box	AGAAACAA	1509	8	Arabidopsis thaliana	part of a module for light response
TaPERK18	AE-box	AGAAACAA	1556	8	Arabidopsis thaliana	part of a module for light response
TaPERK18	Sp1	GGGCGG	7	6	Oryza sativa	light responsive element
TaPERK18	Sp1	GGGCGG	300	6	Oryza sativa	light responsive element
TaPERK18	Sp1	GGGCGG	762	6	Oryza sativa	light responsive element
TaPERK18	TGA-element	AACGAC	560	6	Brassica oleracea	auxin-responsive element
TaPERK18	AuxRR-core	GGTCCAT	575	7	Nicotiana tabacum	cis-acting regulatory element involved in auxin responsiveness
TaPERK18	GT1-motif	GGTTAAT	853	7	Avena sativa	light responsive element
TaPERK18	GT1-motif	GGTTAA	854	6	Arabidopsis thaliana	light responsive element
TaPERK18	GT1-motif	GGTTAA	970	6	Arabidopsis thaliana	light responsive element
TaPERK18	ARE	AAACCA	1103	6	Zea mays	cis-acting regulatory element essential for the anaerobic induction
TaPERK18	ARE	AAACCA	1490	6	Zea mays	cis-acting regulatory element essential for the anaerobic induction
TaPERK18	MBS	CAACTG	231	6	Arabidopsis thaliana	MYB binding site involved in drought-inducibility
TaPERK18	TCCC-motif	TCTCCCT	263	7	Spinacia oleracea	part of a light responsive element
TaPERK18	CGTCA-motif	CGTCA	538	5	Hordeum vulgare	cis-acting regulatory element involved in the MeJA-responsiveness
TaPERK18	CGTCA-motif	CGTCA	616	5	Hordeum vulgare	cis-acting regulatory element involved in the MeJA-responsiveness
TaPERK18	ABRE	ACGTG	509	5	Arabidopsis thaliana	cis-acting element involved in the abscisic acid responsiveness
TaPERK18	ABRE	GCCGCGTGGC	1236	9	Oryza sativa	cis-acting element involved in the abscisic acid responsiveness
TaPERK19	chs-CMA2a	TCACTTGA	580	8	Petroselinum crispum	part of a light responsive element
TaPERK19	P-box	CCTTTTG	155	7	Oryza sativa	gibberellin-responsive element
TaPERK19	P-box	CCTTTTG	1285	7	Oryza sativa	gibberellin-responsive element
TaPERK19	LTR	CCGAAA	1571	6	Hordeum vulgare	cis-acting element involved in low-temperature responsiveness
TaPERK19	Box II -like sequence	TCCGTGTACCA	414	10	Oryza sativa	cis-acting regulatory element
TaPERK19	TATC-box	TATCCCA	601	7	Oryza sativa	cis-acting element involved in gibberellin-responsiveness
TaPERK19	O2-site	GTTGACGTGA	272	9	Zea mays	cis-acting regulatory element involved in zein metabolism regulation
TaPERK19	O2-site	GATGACATGG	500	9	Zea mays	cis-acting regulatory element involved in zein metabolism regulation
TaPERK19	O2-site	GATGATGTGG	1223	9	Zea mays	cis-acting regulatory element involved in zein metabolism regulation
TaPERK19	GT1-motif	GGTTAA	1020	6	Arabidopsis thaliana	light responsive element
TaPERK19	GT1-motif	GGTTAA	1116	6	Arabidopsis thaliana	light responsive element
TaPERK19	Sp1	GGGCGG	1709	6	Oryza sativa	light responsive element
TaPERK19	Sp1	GGGCGG	1864	6	Oryza sativa	light responsive element
TaPERK19	G-box	CACGTC	425	6	Zea mays	cis-acting regulatory element involved in light responsiveness
TaPERK19	G-box	ACACGTG(G/t)CACC	475	10.5	Lycopersicon esculentum	cis-acting regulatory element involved in light responsiveness
TaPERK19	G-box	CAGACGTGGCA	1464	10	Nicotiana plumbaginifolia	cis-acting regulatory element involved in light responsiveness
TaPERK19	G-box	CACGTC	1467	6	Zea mays	cis-acting regulatory element involved in light responsiveness
TaPERK19	CAT-box	GCCACT	478	6	Arabidopsis thaliana	cis-acting regulatory element related to meristem expression
TaPERK19	AE-box	AGAAACAA	1583	8	Arabidopsis thaliana	part of a module for light response
TaPERK19	ARE	AAACCA	788	6	Zea mays	cis-acting regulatory element essential for the anaerobic induction
TaPERK19	AT1-motif	AATTATTTTTTATT	1208	13	Solanum tuberosum	part of a light responsive module
TaPERK19	TC-rich repeats	GTTTTCTTAC	1981	9	Nicotiana tabacum	cis-acting element involved in defense and stress responsiveness
TaPERK19	ABRE	ACGTG	426	5	Arabidopsis thaliana	cis-acting element involved in the abscisic acid responsiveness
TaPERK19	ABRE	ACGTG	1467	5	Arabidopsis thaliana	cis-acting element involved in the abscisic acid responsiveness
TaPERK19	CGTCA-motif	CGTCA	101	5	Hordeum vulgare	cis-acting regulatory element involved in the MeJA-responsiveness
TaPERK19	CGTCA-motif	CGTCA	124	5	Hordeum vulgare	cis-acting regulatory element involved in the MeJA-responsiveness
TaPERK19	CGTCA-motif	CGTCA	260	5	Hordeum vulgare	cis-acting regulatory element involved in the MeJA-responsiveness
TaPERK19	CGTCA-motif	CGTCA	1469	5	Hordeum vulgare	cis-acting regulatory element involved in the MeJA-responsiveness
TaPERK19	CGTCA-motif	CGTCA	1566	5	Hordeum vulgare	cis-acting regulatory element involved in the MeJA-responsiveness
TaPERK19	MBS	CAACTG	81	6	Arabidopsis thaliana	MYB binding site involved in drought-inducibility
TaPERK19	MBS	CAACTG	89	6	Arabidopsis thaliana	MYB binding site involved in drought-inducibility
TaPERK19	TGACG-motif	TGACG	101	5	Hordeum vulgare	cis-acting regulatory element involved in the MeJA-responsiveness
TaPERK19	TGACG-motif	TGACG	124	5	Hordeum vulgare	cis-acting regulatory element involved in the MeJA-responsiveness
TaPERK19	TGACG-motif	TGACG	260	5	Hordeum vulgare	cis-acting regulatory element involved in the MeJA-responsiveness
TaPERK19	TGACG-motif	TGACG	1469	5	Hordeum vulgare	cis-acting regulatory element involved in the MeJA-responsiveness
TaPERK19	TGACG-motif	TGACG	1566	5	Hordeum vulgare	cis-acting regulatory element involved in the MeJA-responsiveness
TaPERK20	ATCT-motif	AATCTAATCC	850	9	Pisum sativum	part of a conserved DNA module involved in light responsiveness
TaPERK20	G-box	CACGAC	423	6	Zea mays	cis-acting regulatory element involved in light responsiveness
TaPERK20	G-box	CACGTC	561	6	Zea mays	cis-acting regulatory element involved in light responsiveness
TaPERK20	G-box	TACGTG	1272	6	Arabidopsis thaliana	cis-acting regulatory element involved in light responsiveness
TaPERK20	Sp1	GGGCGG	619	6	Oryza sativa	light responsive element
TaPERK20	Sp1	GGGCGG	1656	6	Oryza sativa	light responsive element
TaPERK20	Sp1	GGGCGG	1786	6	Oryza sativa	light responsive element
TaPERK20	Sp1	GGGCGG	1863	6	Oryza sativa	light responsive element
TaPERK20	AE-box	AGAAACAA	1928	8	Arabidopsis thaliana	part of a module for light response
TaPERK20	GATA-motif	GATAGGA	1479	7	Arabidopsis thaliana	part of a light responsive element
TaPERK20	LTR	CCGAAA	93	6	Hordeum vulgare	cis-acting element involved in low-temperature responsiveness
TaPERK20	LTR	CCGAAA	872	6	Hordeum vulgare	cis-acting element involved in low-temperature responsiveness
TaPERK20	ABRE	ACGTG	474	5	Arabidopsis thaliana	cis-acting element involved in the abscisic acid responsiveness
TaPERK20	ABRE	ACGTG	562	5	Arabidopsis thaliana	cis-acting element involved in the abscisic acid responsiveness
TaPERK20	ABRE	ACGTG	1272	5	Arabidopsis thaliana	cis-acting element involved in the abscisic acid responsiveness
TaPERK20	CAT-box	GCCACT	171	6	Arabidopsis thaliana	cis-acting regulatory element related to meristem expression
TaPERK20	CAT-box	GCCACT	739	6	Arabidopsis thaliana	cis-acting regulatory element related to meristem expression
TaPERK20	CAT-box	GCCACT	1254	6	Arabidopsis thaliana	cis-acting regulatory element related to meristem expression
TaPERK20	Box 4	ATTAAT	506	6	Petroselinum crispum	part of a conserved DNA module involved in light responsiveness
TaPERK20	TGACG-motif	TGACG	420	5	Hordeum vulgare	cis-acting regulatory element involved in the MeJA-responsiveness
TaPERK20	TCA-element	CCATCTTTTT	142	9	Nicotiana tabacum	cis-acting element involved in salicylic acid responsiveness
TaPERK20	TCA-element	TCAGAAGAGG	383	9	Brassica oleracea	cis-acting element involved in salicylic acid responsiveness
TaPERK20	TCA-element	CCATCTTTTT	1308	9	Nicotiana tabacum	cis-acting element involved in salicylic acid responsiveness
TaPERK20	MSA-like	(T/C)C(T/C)AACGG(T/C)(T/C)A	1168	8.5	Catharanthus roseus	cis-acting element involved in cell cycle regulation
TaPERK20	ARE	AAACCA	635	6	Zea mays	cis-acting regulatory element essential for the anaerobic induction
TaPERK20	ARE	AAACCA	1587	6	Zea mays	cis-acting regulatory element essential for the anaerobic induction
TaPERK20	TGA-element	AACGAC	823	6	Brassica oleracea	auxin-responsive element
TaPERK20	TGA-element	AACGAC	862	6	Brassica oleracea	auxin-responsive element
TaPERK20	TGA-element	AACGAC	1425	6	Brassica oleracea	auxin-responsive element
TaPERK20	TGA-element	AACGAC	1772	6	Brassica oleracea	auxin-responsive element
TaPERK20	G-Box	CACGTT	474	6	Pisum sativum	cis-acting regulatory element involved in light responsiveness
TaPERK20	CGTCA-motif	CGTCA	420	5	Hordeum vulgare	cis-acting regulatory element involved in the MeJA-responsiveness
TaPERK21	TCA-element	CCATCTTTTT	1212	9	Nicotiana tabacum	cis-acting element involved in salicylic acid responsiveness
TaPERK21	ARE	AAACCA	42	6	Zea mays	cis-acting regulatory element essential for the anaerobic induction
TaPERK21	ARE	AAACCA	832	6	Zea mays	cis-acting regulatory element essential for the anaerobic induction
TaPERK21	ARE	AAACCA	1029	6	Zea mays	cis-acting regulatory element essential for the anaerobic induction
TaPERK21	ARE	AAACCA	1108	6	Zea mays	cis-acting regulatory element essential for the anaerobic induction
TaPERK21	LTR	CCGAAA	39	6	Hordeum vulgare	cis-acting element involved in low-temperature responsiveness
TaPERK21	LTR	CCGAAA	506	6	Hordeum vulgare	cis-acting element involved in low-temperature responsiveness
TaPERK21	LTR	CCGAAA	796	6	Hordeum vulgare	cis-acting element involved in low-temperature responsiveness
TaPERK21	LTR	CCGAAA	803	6	Hordeum vulgare	cis-acting element involved in low-temperature responsiveness
TaPERK21	Sp1	GGGCGG	285	6	Oryza sativa	light responsive element
TaPERK21	Sp1	GGGCGG	1052	6	Oryza sativa	light responsive element
TaPERK21	Sp1	GGGCGG	1093	6	Oryza sativa	light responsive element
TaPERK21	Sp1	GGGCGG	1152	6	Oryza sativa	light responsive element
TaPERK21	Sp1	GGGCGG	1637	6	Oryza sativa	light responsive element
TaPERK21	Sp1	GGGCGG	1644	6	Oryza sativa	light responsive element
TaPERK21	Sp1	GGGCGG	1666	6	Oryza sativa	light responsive element
TaPERK21	Sp1	GGGCGG	1744	6	Oryza sativa	light responsive element
TaPERK21	Sp1	GGGCGG	1885	6	Oryza sativa	light responsive element
TaPERK21	Sp1	GGGCGG	1981	6	Oryza sativa	light responsive element
TaPERK21	CGTCA-motif	CGTCA	405	5	Hordeum vulgare	cis-acting regulatory element involved in the MeJA-responsiveness
TaPERK21	CGTCA-motif	CGTCA	702	5	Hordeum vulgare	cis-acting regulatory element involved in the MeJA-responsiveness
TaPERK21	CGTCA-motif	CGTCA	923	5	Hordeum vulgare	cis-acting regulatory element involved in the MeJA-responsiveness
TaPERK21	Pc-CMA2c	GCCCACGCA	1739	9	Pisum sativum	part of a light responsive element
TaPERK21	G-box	CACGAC	542	6	Zea mays	cis-acting regulatory element involved in light responsiveness
TaPERK21	TGA-element	AACGAC	1046	6	Brassica oleracea	auxin-responsive element
TaPERK21	GC-motif	CCCCCG	455	6	Zea mays	enhancer-like element involved in anoxic specific inducibility
TaPERK21	GC-motif	CCCCCG	973	6	Zea mays	enhancer-like element involved in anoxic specific inducibility
TaPERK21	GC-motif	CCCCCG	1331	6	Zea mays	enhancer-like element involved in anoxic specific inducibility
TaPERK21	TCCC-motif	TCTCCCT	118	7	Spinacia oleracea	part of a light responsive element
TaPERK21	TCCC-motif	TCTCCCT	1408	7	Spinacia oleracea	part of a light responsive element
TaPERK21	TGACG-motif	TGACG	405	5	Hordeum vulgare	cis-acting regulatory element involved in the MeJA-responsiveness
TaPERK21	TGACG-motif	TGACG	702	5	Hordeum vulgare	cis-acting regulatory element involved in the MeJA-responsiveness
TaPERK21	TGACG-motif	TGACG	923	5	Hordeum vulgare	cis-acting regulatory element involved in the MeJA-responsiveness
TaPERK21	G-Box	CACGTT	774	6	Pisum sativum	cis-acting regulatory element involved in light responsiveness
TaPERK21	CAT-box	GCCACT	644	6	Arabidopsis thaliana	cis-acting regulatory element related to meristem expression
TaPERK21	CAT-box	GCCACT	1733	6	Arabidopsis thaliana	cis-acting regulatory element related to meristem expression
TaPERK21	CAT-box	GCCACT	1931	6	Arabidopsis thaliana	cis-acting regulatory element related to meristem expression
TaPERK21	ABRE	AACCCGG	476	7	Arabidopsis thaliana	cis-acting element involved in the abscisic acid responsiveness
TaPERK21	ABRE	ACGTG	775	5	Arabidopsis thaliana	cis-acting element involved in the abscisic acid responsiveness
TaPERK21	AuxRR-core	GGTCCAT	1299	7	Nicotiana tabacum	cis-acting regulatory element involved in auxin responsiveness
TaPERK21	TC-rich repeats	GTTTTCTTAC	1351	9	Nicotiana tabacum	cis-acting element involved in defense and stress responsiveness
TaPERK22	MBS	CAACTG	1617	6	Arabidopsis thaliana	MYB binding site involved in drought-inducibility
TaPERK22	O2-site	GATGATGTGG	1848	9	Zea mays	cis-acting regulatory element involved in zein metabolism regulation
TaPERK22	3-AF1 binding site	TAAGAGAGGAA	1724	10	Solanum tuberosum	light responsive element
TaPERK22	RY-element	CATGCATG	678	8	Helianthus annuus	cis-acting regulatory element involved in seed-specific regulation
TaPERK22	RY-element	CATGCATG	1037	8	Helianthus annuus	cis-acting regulatory element involved in seed-specific regulation
TaPERK22	CGTCA-motif	CGTCA	462	5	Hordeum vulgare	cis-acting regulatory element involved in the MeJA-responsiveness
TaPERK22	CGTCA-motif	CGTCA	845	5	Hordeum vulgare	cis-acting regulatory element involved in the MeJA-responsiveness
TaPERK22	TGA-element	AACGAC	1394	6	Brassica oleracea	auxin-responsive element
TaPERK22	G-Box	CACGTG	1432	6	Pisum sativum	cis-acting regulatory element involved in light responsiveness
TaPERK22	G-box	CACGAC	133	6	Zea mays	cis-acting regulatory element involved in light responsiveness
TaPERK22	G-box	TACGTG	713	6	Arabidopsis thaliana	cis-acting regulatory element involved in light responsiveness
TaPERK22	G-box	CACGTG	1432	6	Arabidopsis thaliana	cis-acting regulatory element involved in light responsiveness
TaPERK22	G-box	TAACACGTAG	1933	9	Brassica oleracea	cis-acting regulatory element involved in light responsiveness
TaPERK22	ABRE	ACGTG	714	5	Arabidopsis thaliana	cis-acting element involved in the abscisic acid responsiveness
TaPERK22	ABRE	CACGTG	1432	6	Arabidopsis thaliana	cis-acting element involved in the abscisic acid responsiveness
TaPERK22	ABRE	ACGTG	1433	5	Arabidopsis thaliana	cis-acting element involved in the abscisic acid responsiveness
TaPERK22	GATA-motif	AAGATAAGATT	1686	10	Arabidopsis thaliana	part of a light responsive element
TaPERK22	LTR	CCGAAA	1595	6	Hordeum vulgare	cis-acting element involved in low-temperature responsiveness
TaPERK22	LTR	CCGAAA	1624	6	Hordeum vulgare	cis-acting element involved in low-temperature responsiveness
TaPERK22	ARE	AAACCA	829	6	Zea mays	cis-acting regulatory element essential for the anaerobic induction
TaPERK22	ARE	AAACCA	1014	6	Zea mays	cis-acting regulatory element essential for the anaerobic induction
TaPERK22	ARE	AAACCA	1418	6	Zea mays	cis-acting regulatory element essential for the anaerobic induction
TaPERK22	ARE	AAACCA	1598	6	Zea mays	cis-acting regulatory element essential for the anaerobic induction
TaPERK22	Sp1	GGGCGG	1553	6	Oryza sativa	light responsive element
TaPERK22	TGACG-motif	TGACG	462	5	Hordeum vulgare	cis-acting regulatory element involved in the MeJA-responsiveness
TaPERK22	TGACG-motif	TGACG	845	5	Hordeum vulgare	cis-acting regulatory element involved in the MeJA-responsiveness
TaPERK23	MBS	CAACTG	1515	6	Arabidopsis thaliana	MYB binding site involved in drought-inducibility
TaPERK23	Sp1	GGGCGG	1214	6	Oryza sativa	light responsive element
TaPERK23	Sp1	GGGCGG	1283	6	Oryza sativa	light responsive element
TaPERK23	Sp1	GGGCGG	1340	6	Oryza sativa	light responsive element
TaPERK23	Sp1	GGGCGG	1361	6	Oryza sativa	light responsive element
TaPERK23	Sp1	GGGCGG	1463	6	Oryza sativa	light responsive element
TaPERK23	Sp1	GGGCGG	1535	6	Oryza sativa	light responsive element
TaPERK23	ARE	AAACCA	500	6	Zea mays	cis-acting regulatory element essential for the anaerobic induction
TaPERK23	ARE	AAACCA	1753	6	Zea mays	cis-acting regulatory element essential for the anaerobic induction
TaPERK23	ARE	AAACCA	1936	6	Zea mays	cis-acting regulatory element essential for the anaerobic induction
TaPERK23	CAT-box	GCCACT	435	6	Arabidopsis thaliana	cis-acting regulatory element related to meristem expression
TaPERK23	AE-box	AGAAACAA	588	8	Arabidopsis thaliana	part of a module for light response
TaPERK23	AE-box	AGAAACAA	892	8	Arabidopsis thaliana	part of a module for light response
TaPERK23	P-box	CCTTTTG	804	7	Oryza sativa	gibberellin-responsive element
TaPERK23	TC-rich repeats	ATTCTCTAAC	253	9	Nicotiana tabacum	cis-acting element involved in defense and stress responsiveness
TaPERK23	G-box	CACGAC	1790	6	Zea mays	cis-acting regulatory element involved in light responsiveness
TaPERK23	ABRE	GCCGCGTGGC	1247	9	Oryza sativa	cis-acting element involved in the abscisic acid responsiveness
TaPERK23	ABRE	GACACGTGGC	1258	9	Triticum aestivum	cis-acting element involved in the abscisic acid responsiveness
TaPERK23	ABRE	GCCGCGTGGC	1397	9	Oryza sativa	cis-acting element involved in the abscisic acid responsiveness
TaPERK23	ABRE	AACCCGG	1872	7	Arabidopsis thaliana	cis-acting element involved in the abscisic acid responsiveness
TaPERK23	GC-motif	CCCCCG	1235	6	Zea mays	enhancer-like element involved in anoxic specific inducibility
TaPERK24	G-box	CACGTG	724	6	Arabidopsis thaliana	cis-acting regulatory element involved in light responsiveness
TaPERK24	G-box	CACGTC	1581	6	Zea mays	cis-acting regulatory element involved in light responsiveness
TaPERK24	G-box	TAAACGTG	1597	8	Brassica oleracea	cis-acting regulatory element involved in light responsiveness
TaPERK24	TGACG-motif	TGACG	576	5	Hordeum vulgare	cis-acting regulatory element involved in the MeJA-responsiveness
TaPERK24	TGACG-motif	TGACG	614	5	Hordeum vulgare	cis-acting regulatory element involved in the MeJA-responsiveness
TaPERK24	TGACG-motif	TGACG	1580	5	Hordeum vulgare	cis-acting regulatory element involved in the MeJA-responsiveness
TaPERK24	GT1-motif	GGTTAA	210	6	Arabidopsis thaliana	light responsive element
TaPERK24	GT1-motif	GGTTAA	1077	6	Arabidopsis thaliana	light responsive element
TaPERK24	chs-CMA1a	TTACTTAA	783	8	Daucus carota	part of a light responsive element
TaPERK24	TC-rich repeats	GTTTTCTTAC	777	9	Nicotiana tabacum	cis-acting element involved in defense and stress responsiveness
TaPERK24	CGTCA-motif	CGTCA	576	5	Hordeum vulgare	cis-acting regulatory element involved in the MeJA-responsiveness
TaPERK24	CGTCA-motif	CGTCA	614	5	Hordeum vulgare	cis-acting regulatory element involved in the MeJA-responsiveness
TaPERK24	CGTCA-motif	CGTCA	1580	5	Hordeum vulgare	cis-acting regulatory element involved in the MeJA-responsiveness
TaPERK24	TCA-element	TCAGAAGAGG	541	9	Brassica oleracea	cis-acting element involved in salicylic acid responsiveness
TaPERK24	TCA-element	CCATCTTTTT	940	9	Nicotiana tabacum	cis-acting element involved in salicylic acid responsiveness
TaPERK24	TCA-element	CCATCTTTTT	1198	9	Nicotiana tabacum	cis-acting element involved in salicylic acid responsiveness
TaPERK24	CAT-box	GCCACT	172	6	Arabidopsis thaliana	cis-acting regulatory element related to meristem expression
TaPERK24	TCT-motif	TCTTAC	424	6	Arabidopsis thaliana	part of a light responsive element
TaPERK24	TCT-motif	TCTTAC	781	6	Arabidopsis thaliana	part of a light responsive element
TaPERK24	ABRE	ACGTG	381	5	Arabidopsis thaliana	cis-acting element involved in the abscisic acid responsiveness
TaPERK24	ABRE	CACGTG	724	6	Arabidopsis thaliana	cis-acting element involved in the abscisic acid responsiveness
TaPERK24	ABRE	ACGTG	725	5	Arabidopsis thaliana	cis-acting element involved in the abscisic acid responsiveness
TaPERK24	ABRE	GCCGCGTGGC	1279	9	Oryza sativa	cis-acting element involved in the abscisic acid responsiveness
TaPERK24	ABRE	GCCGCGTGGC	1574	9	Oryza sativa	cis-acting element involved in the abscisic acid responsiveness
TaPERK24	ABRE	ACGTG	1582	5	Arabidopsis thaliana	cis-acting element involved in the abscisic acid responsiveness
TaPERK24	ABRE	ACGTG	1597	5	Arabidopsis thaliana	cis-acting element involved in the abscisic acid responsiveness
TaPERK24	MBSI	TTTTTACGGTTA	348	11	Petunia hybrida	MYB binding site involved in flavonoid biosynthetic genes regulation
TaPERK24	G-Box	CACGTT	381	6	Pisum sativum	cis-acting regulatory element involved in light responsiveness
TaPERK24	G-Box	CACGTG	724	6	Pisum sativum	cis-acting regulatory element involved in light responsiveness
TaPERK24	G-Box	CACGTT	1597	6	Pisum sativum	cis-acting regulatory element involved in light responsiveness
TaPERK24	LTR	CCGAAA	1430	6	Hordeum vulgare	cis-acting element involved in low-temperature responsiveness
TaPERK24	ARE	AAACCA	1211	6	Zea mays	cis-acting regulatory element essential for the anaerobic induction
TaPERK24	TCCC-motif	TCTCCCT	1082	7	Spinacia oleracea	part of a light responsive element
TaPERK24	TCCC-motif	TCTCCCT	1269	7	Spinacia oleracea	part of a light responsive element
TaPERK24	GC-motif	CCCCCG	1465	6	Zea mays	enhancer-like element involved in anoxic specific inducibility
TaPERK24	GC-motif	CCCCCG	1521	6	Zea mays	enhancer-like element involved in anoxic specific inducibility
TaPERK24	TGA-element	AACGAC	581	6	Brassica oleracea	auxin-responsive element
TaPERK24	I-box	cCATATCCAAT	863	10	Flaveria trinervia	part of a light responsive element
TaPERK25	TGACG-motif	TGACG	52	5	Hordeum vulgare	cis-acting regulatory element involved in the MeJA-responsiveness
TaPERK25	TGACG-motif	TGACG	65	5	Hordeum vulgare	cis-acting regulatory element involved in the MeJA-responsiveness
TaPERK25	TGACG-motif	TGACG	315	5	Hordeum vulgare	cis-acting regulatory element involved in the MeJA-responsiveness
TaPERK25	TGACG-motif	TGACG	701	5	Hordeum vulgare	cis-acting regulatory element involved in the MeJA-responsiveness
TaPERK25	TGACG-motif	TGACG	940	5	Hordeum vulgare	cis-acting regulatory element involved in the MeJA-responsiveness
TaPERK25	ARE	AAACCA	837	6	Zea mays	cis-acting regulatory element essential for the anaerobic induction
TaPERK25	ARE	AAACCA	872	6	Zea mays	cis-acting regulatory element essential for the anaerobic induction
TaPERK25	Sp1	GGGCGG	7	6	Oryza sativa	light responsive element
TaPERK25	Sp1	GGGCGG	541	6	Oryza sativa	light responsive element
TaPERK25	Sp1	GGGCGG	1159	6	Oryza sativa	light responsive element
TaPERK25	Sp1	GGGCGG	1647	6	Oryza sativa	light responsive element
TaPERK25	Sp1	GGGCGG	1759	6	Oryza sativa	light responsive element
TaPERK25	Sp1	GGGCGG	1885	6	Oryza sativa	light responsive element
TaPERK25	Sp1	GGGCGG	1981	6	Oryza sativa	light responsive element
TaPERK25	AuxRR-core	GGTCCAT	1318	7	Nicotiana tabacum	cis-acting regulatory element involved in auxin responsiveness
TaPERK25	CAT-box	GCCACT	1748	6	Arabidopsis thaliana	cis-acting regulatory element related to meristem expression
TaPERK25	CAT-box	GCCACT	1931	6	Arabidopsis thaliana	cis-acting regulatory element related to meristem expression
TaPERK25	Pc-CMA2c	GCCCACGCA	1754	9	Pisum sativum	part of a light responsive element
TaPERK25	ABRE	TACGTGTC	386	8	Oryza sativa	cis-acting element involved in the abscisic acid responsiveness
TaPERK25	ABRE	ACGTG	387	5	Arabidopsis thaliana	cis-acting element involved in the abscisic acid responsiveness
TaPERK25	ABRE	ACGTG	780	5	Arabidopsis thaliana	cis-acting element involved in the abscisic acid responsiveness
TaPERK25	CGTCA-motif	CGTCA	52	5	Hordeum vulgare	cis-acting regulatory element involved in the MeJA-responsiveness
TaPERK25	CGTCA-motif	CGTCA	65	5	Hordeum vulgare	cis-acting regulatory element involved in the MeJA-responsiveness
TaPERK25	CGTCA-motif	CGTCA	315	5	Hordeum vulgare	cis-acting regulatory element involved in the MeJA-responsiveness
TaPERK25	CGTCA-motif	CGTCA	701	5	Hordeum vulgare	cis-acting regulatory element involved in the MeJA-responsiveness
TaPERK25	CGTCA-motif	CGTCA	940	5	Hordeum vulgare	cis-acting regulatory element involved in the MeJA-responsiveness
TaPERK25	LTR	CCGAAA	572	6	Hordeum vulgare	cis-acting element involved in low-temperature responsiveness
TaPERK25	LTR	CCGAAA	801	6	Hordeum vulgare	cis-acting element involved in low-temperature responsiveness
TaPERK25	LTR	CCGAAA	808	6	Hordeum vulgare	cis-acting element involved in low-temperature responsiveness
TaPERK25	TCA-element	CCATCTTTTT	1231	9	Nicotiana tabacum	cis-acting element involved in salicylic acid responsiveness
TaPERK25	ACE	GACACGTATG	384	9	Petroselinum crispum	cis-acting element involved in light responsiveness
TaPERK25	G-box	CACGAC	289	6	Zea mays	cis-acting regulatory element involved in light responsiveness
TaPERK25	G-box	TACGTG	386	6	Arabidopsis thaliana	cis-acting regulatory element involved in light responsiveness
TaPERK25	G-Box	CACGTT	779	6	Pisum sativum	cis-acting regulatory element involved in light responsiveness
TaPERK25	TGA-element	AACGAC	1063	6	Brassica oleracea	auxin-responsive element
TaPERK25	AE-box	AGAAACAA	1358	8	Arabidopsis thaliana	part of a module for light response
TaPERK25	GC-motif	CCCCCG	989	6	Zea mays	enhancer-like element involved in anoxic specific inducibility
TaPERK25	GC-motif	CCCCCG	1184	6	Zea mays	enhancer-like element involved in anoxic specific inducibility
TaPERK26	G-Box	CACGTT	1200	6	Pisum sativum	cis-acting regulatory element involved in light responsiveness
TaPERK26	AuxRR-core	GGTCCAT	620	7	Nicotiana tabacum	cis-acting regulatory element involved in auxin responsiveness
TaPERK26	GC-motif	CCCCCG	836	6	Zea mays	enhancer-like element involved in anoxic specific inducibility
TaPERK26	GC-motif	CCCCCG	954	6	Zea mays	enhancer-like element involved in anoxic specific inducibility
TaPERK26	GC-motif	CCCCCG	1268	6	Zea mays	enhancer-like element involved in anoxic specific inducibility
TaPERK26	GC-motif	CCCCCG	1328	6	Zea mays	enhancer-like element involved in anoxic specific inducibility
TaPERK26	ARE	AAACCA	571	6	Zea mays	cis-acting regulatory element essential for the anaerobic induction
TaPERK26	circadian	CAAAGATATC	465	9	Lycopersicon esculentum	cis-acting regulatory element involved in circadian control
TaPERK26	TGA-element	AACGAC	1274	6	Brassica oleracea	auxin-responsive element
TaPERK26	Sp1	GGGCGG	1265	6	Oryza sativa	light responsive element
TaPERK26	Sp1	GGGCGG	1325	6	Oryza sativa	light responsive element
TaPERK26	Sp1	GGGCGG	1419	6	Oryza sativa	light responsive element
TaPERK26	G-box	CACGAC	412	6	Zea mays	cis-acting regulatory element involved in light responsiveness
TaPERK26	G-box	CACGTC	1193	6	Zea mays	cis-acting regulatory element involved in light responsiveness
TaPERK26	G-box	TACGTG	1747	6	Arabidopsis thaliana	cis-acting regulatory element involved in light responsiveness
TaPERK26	P-box	CCTTTTG	330	7	Oryza sativa	gibberellin-responsive element
TaPERK26	MBS	CAACTG	1618	6	Arabidopsis thaliana	MYB binding site involved in drought-inducibility
TaPERK26	TGACG-motif	TGACG	74	5	Hordeum vulgare	cis-acting regulatory element involved in the MeJA-responsiveness
TaPERK26	TGACG-motif	TGACG	1170	5	Hordeum vulgare	cis-acting regulatory element involved in the MeJA-responsiveness
TaPERK26	TGACG-motif	TGACG	1222	5	Hordeum vulgare	cis-acting regulatory element involved in the MeJA-responsiveness
TaPERK26	TGACG-motif	TGACG	1305	5	Hordeum vulgare	cis-acting regulatory element involved in the MeJA-responsiveness
TaPERK26	TGACG-motif	TGACG	1556	5	Hordeum vulgare	cis-acting regulatory element involved in the MeJA-responsiveness
TaPERK26	TGACG-motif	TGACG	1600	5	Hordeum vulgare	cis-acting regulatory element involved in the MeJA-responsiveness
TaPERK26	TGACG-motif	TGACG	1640	5	Hordeum vulgare	cis-acting regulatory element involved in the MeJA-responsiveness
TaPERK26	TGACG-motif	TGACG	1796	5	Hordeum vulgare	cis-acting regulatory element involved in the MeJA-responsiveness
TaPERK26	CGTCA-motif	CGTCA	74	5	Hordeum vulgare	cis-acting regulatory element involved in the MeJA-responsiveness
TaPERK26	CGTCA-motif	CGTCA	1170	5	Hordeum vulgare	cis-acting regulatory element involved in the MeJA-responsiveness
TaPERK26	CGTCA-motif	CGTCA	1222	5	Hordeum vulgare	cis-acting regulatory element involved in the MeJA-responsiveness
TaPERK26	CGTCA-motif	CGTCA	1305	5	Hordeum vulgare	cis-acting regulatory element involved in the MeJA-responsiveness
TaPERK26	CGTCA-motif	CGTCA	1556	5	Hordeum vulgare	cis-acting regulatory element involved in the MeJA-responsiveness
TaPERK26	CGTCA-motif	CGTCA	1600	5	Hordeum vulgare	cis-acting regulatory element involved in the MeJA-responsiveness
TaPERK26	CGTCA-motif	CGTCA	1640	5	Hordeum vulgare	cis-acting regulatory element involved in the MeJA-responsiveness
TaPERK26	CGTCA-motif	CGTCA	1796	5	Hordeum vulgare	cis-acting regulatory element involved in the MeJA-responsiveness
TaPERK26	ABRE	ACGTG	1194	5	Arabidopsis thaliana	cis-acting element involved in the abscisic acid responsiveness
TaPERK26	ABRE	ACGTG	1200	5	Arabidopsis thaliana	cis-acting element involved in the abscisic acid responsiveness
TaPERK26	ABRE	GCCGCGTGGC	1437	9	Oryza sativa	cis-acting element involved in the abscisic acid responsiveness
TaPERK26	ABRE	ACGTG	1747	5	Arabidopsis thaliana	cis-acting element involved in the abscisic acid responsiveness
TaPERK27	GC-motif	CCCCCG	1545	6	Zea mays	enhancer-like element involved in anoxic specific inducibility
TaPERK27	AE-box	AGAAACAA	440	8	Arabidopsis thaliana	part of a module for light response
TaPERK27	ABRE	ACGTG	1658	5	Arabidopsis thaliana	cis-acting element involved in the abscisic acid responsiveness
TaPERK27	G-box	CACGAC	674	6	Zea mays	cis-acting regulatory element involved in light responsiveness
TaPERK27	G-box	CACGTC	1658	6	Zea mays	cis-acting regulatory element involved in light responsiveness
TaPERK27	Box 4	ATTAAT	1399	6	Petroselinum crispum	part of a conserved DNA module involved in light responsiveness
TaPERK27	GATA-motif	GATAGGA	1990	7	Arabidopsis thaliana	part of a light responsive element
TaPERK27	CAT-box	GCCACT	565	6	Arabidopsis thaliana	cis-acting regulatory element related to meristem expression
TaPERK27	CAT-box	GCCACT	1043	6	Arabidopsis thaliana	cis-acting regulatory element related to meristem expression
TaPERK27	MBS	CAACTG	457	6	Arabidopsis thaliana	MYB binding site involved in drought-inducibility
TaPERK27	MBS	CAACTG	1355	6	Arabidopsis thaliana	MYB binding site involved in drought-inducibility
TaPERK27	TC-rich repeats	GTTTTCTTAC	472	9	Nicotiana tabacum	cis-acting element involved in defense and stress responsiveness
TaPERK27	GARE-motif	TCTGTTG	627	7	Brassica oleracea	gibberellin-responsive element
TaPERK27	ARE	AAACCA	314	6	Zea mays	cis-acting regulatory element essential for the anaerobic induction
TaPERK27	ARE	AAACCA	1722	6	Zea mays	cis-acting regulatory element essential for the anaerobic induction
TaPERK27	CGTCA-motif	CGTCA	1108	5	Hordeum vulgare	cis-acting regulatory element involved in the MeJA-responsiveness
TaPERK27	CGTCA-motif	CGTCA	1215	5	Hordeum vulgare	cis-acting regulatory element involved in the MeJA-responsiveness
TaPERK27	CGTCA-motif	CGTCA	1509	5	Hordeum vulgare	cis-acting regulatory element involved in the MeJA-responsiveness
TaPERK27	TGACG-motif	TGACG	1108	5	Hordeum vulgare	cis-acting regulatory element involved in the MeJA-responsiveness
TaPERK27	TGACG-motif	TGACG	1215	5	Hordeum vulgare	cis-acting regulatory element involved in the MeJA-responsiveness
TaPERK27	TGACG-motif	TGACG	1509	5	Hordeum vulgare	cis-acting regulatory element involved in the MeJA-responsiveness
TaPERK27	Sp1	GGGCGG	1523	6	Oryza sativa	light responsive element
TaPERK27	TATC-box	TATCCCA	902	7	Oryza sativa	cis-acting element involved in gibberellin-responsiveness
TaPERK28	G-Box	CACGTG	377	6	Pisum sativum	cis-acting regulatory element involved in light responsiveness
TaPERK28	ARE	AAACCA	389	6	Zea mays	cis-acting regulatory element essential for the anaerobic induction
TaPERK28	ARE	AAACCA	526	6	Zea mays	cis-acting regulatory element essential for the anaerobic induction
TaPERK28	ACE	CTAACGTATT	1513	9	Petroselinum crispum	cis-acting element involved in light responsiveness
TaPERK28	GATA-motif	AAGGATAAGG	1614	9	Solanum tuberosum	part of a light responsive element
TaPERK28	GARE-motif	TCTGTTG	1646	7	Brassica oleracea	gibberellin-responsive element
TaPERK28	MBSI	aaaAaaC(G/C)GTTA	637	10.5	Petunia hybrida	MYB binding site involved in flavonoid biosynthetic genes regulation
TaPERK28	MBS	CAACTG	1261	6	Arabidopsis thaliana	MYB binding site involved in drought-inducibility
TaPERK28	MBS	CAACTG	1526	6	Arabidopsis thaliana	MYB binding site involved in drought-inducibility
TaPERK28	TCT-motif	TCTTAC	1346	6	Arabidopsis thaliana	part of a light responsive element
TaPERK28	ABRE	ACGTG	348	5	Arabidopsis thaliana	cis-acting element involved in the abscisic acid responsiveness
TaPERK28	ABRE	CACGTG	377	6	Arabidopsis thaliana	cis-acting element involved in the abscisic acid responsiveness
TaPERK28	ABRE	ACGTG	378	5	Arabidopsis thaliana	cis-acting element involved in the abscisic acid responsiveness
TaPERK28	ABRE	GCAACGTGTC	439	9	Hordeum vulgare	cis-acting element involved in the abscisic acid responsiveness
TaPERK28	circadian	CAAAGATATC	1324	9	Lycopersicon esculentum	cis-acting regulatory element involved in circadian control
TaPERK28	TCA-element	TCAGAAGAGG	118	9	Brassica oleracea	cis-acting element involved in salicylic acid responsiveness
TaPERK28	I-box	cGATAAGGCG	957	10	Zea mays	part of a light responsive element
TaPERK28	I-box	atGATAAGGTC	1615	10	Helianthus annuus	part of a light responsive element
TaPERK28	I-box	TAGATAACC	1655	9	Pisum sativum	part of a light responsive element
TaPERK28	chs-CMA1a	TTACTTAA	1947	8	Daucus carota	part of a light responsive element
TaPERK28	Box II	CCACGTGGC	376	9	Petroselinum crispum	part of a light responsive element
TaPERK28	G-box	CACGTC	347	6	Zea mays	cis-acting regulatory element involved in light responsiveness
TaPERK28	G-box	GCCACGTGGA	375	9	Arabidopsis thaliana	cis-acting regulatory element involved in light responsiveness
TaPERK28	G-box	CACGTG	377	6	Arabidopsis thaliana	cis-acting regulatory element involved in light responsiveness
TaPERK29	CAT-box	GCCACT	1135	6	Arabidopsis thaliana	cis-acting regulatory element related to meristem expression
TaPERK29	chs-Unit 1 m1	ACCTAACCCGG	120	10	Zea mays	part of a light responsive element
TaPERK29	CGTCA-motif	CGTCA	133	5	Hordeum vulgare	cis-acting regulatory element involved in the MeJA-responsiveness
TaPERK29	CGTCA-motif	CGTCA	347	5	Hordeum vulgare	cis-acting regulatory element involved in the MeJA-responsiveness
TaPERK29	CGTCA-motif	CGTCA	507	5	Hordeum vulgare	cis-acting regulatory element involved in the MeJA-responsiveness
TaPERK29	CGTCA-motif	CGTCA	847	5	Hordeum vulgare	cis-acting regulatory element involved in the MeJA-responsiveness
TaPERK29	CGTCA-motif	CGTCA	1220	5	Hordeum vulgare	cis-acting regulatory element involved in the MeJA-responsiveness
TaPERK29	CGTCA-motif	CGTCA	1510	5	Hordeum vulgare	cis-acting regulatory element involved in the MeJA-responsiveness
TaPERK29	ATCT-motif	AATCTAATCC	600	9	Pisum sativum	part of a conserved DNA module involved in light responsiveness
TaPERK29	ABRE	AACCCGG	124	7	Arabidopsis thaliana	cis-acting element involved in the abscisic acid responsiveness
TaPERK29	ABRE	GACACGTGGC	1024	9	Triticum aestivum	cis-acting element involved in the abscisic acid responsiveness
TaPERK29	ABRE	ACGTG	1657	5	Arabidopsis thaliana	cis-acting element involved in the abscisic acid responsiveness
TaPERK29	LTR	CCGAAA	1253	6	Hordeum vulgare	cis-acting element involved in low-temperature responsiveness
TaPERK29	TGACG-motif	TGACG	133	5	Hordeum vulgare	cis-acting regulatory element involved in the MeJA-responsiveness
TaPERK29	TGACG-motif	TGACG	347	5	Hordeum vulgare	cis-acting regulatory element involved in the MeJA-responsiveness
TaPERK29	TGACG-motif	TGACG	507	5	Hordeum vulgare	cis-acting regulatory element involved in the MeJA-responsiveness
TaPERK29	TGACG-motif	TGACG	847	5	Hordeum vulgare	cis-acting regulatory element involved in the MeJA-responsiveness
TaPERK29	TGACG-motif	TGACG	1220	5	Hordeum vulgare	cis-acting regulatory element involved in the MeJA-responsiveness
TaPERK29	TGACG-motif	TGACG	1510	5	Hordeum vulgare	cis-acting regulatory element involved in the MeJA-responsiveness
TaPERK29	GC-motif	CCCCCG	1440	6	Zea mays	enhancer-like element involved in anoxic specific inducibility
TaPERK29	G-box	GCCACGTGGA	318	9	Arabidopsis thaliana	cis-acting regulatory element involved in light responsiveness
TaPERK29	G-box	tgACACGTGGCA	1023	11	Lycopersicon esculentum	cis-acting regulatory element involved in light responsiveness
TaPERK29	G-box	CACGTC	1657	6	Zea mays	cis-acting regulatory element involved in light responsiveness
TaPERK29	ARE	AAACCA	387	6	Zea mays	cis-acting regulatory element essential for the anaerobic induction
TaPERK29	ARE	AAACCA	1720	6	Zea mays	cis-acting regulatory element essential for the anaerobic induction
TaPERK29	MBS	CAACTG	728	6	Arabidopsis thaliana	MYB binding site involved in drought-inducibility
TaPERK29	MBS	CAACTG	1354	6	Arabidopsis thaliana	MYB binding site involved in drought-inducibility
TaPERK29	Box 4	ATTAAT	228	6	Petroselinum crispum	part of a conserved DNA module involved in light responsiveness
TaPERK29	TCT-motif	TCTTAC	6	6	Arabidopsis thaliana	part of a light responsive element
TaPERK29	MSA-like	(T/C)C(T/C)AACGG(T/C)(T/C)A	1227	9	Catharanthus roseus	cis-acting element involved in cell cycle regulation
TaPERK29	O2-site	GATGACATGG	612	9	Zea mays	cis-acting regulatory element involved in zein metabolism regulation
TaPERK29	O2-site	GATGACATGG	896	9	Zea mays	cis-acting regulatory element involved in zein metabolism regulation
TaPERK29	GATA-motif	GATAGGA	1990	7	Arabidopsis thaliana	part of a light responsive element
TaPERK29	GCN4_motif	TGAGTCA	36	7	Oryza sativa	cis-regulatory element involved in endosperm expression
TaPERK30	circadian	CAAAGATATC	1920	9	Lycopersicon esculentum	cis-acting regulatory element involved in circadian control
TaPERK30	Sp1	GGGCGG	1496	6	Oryza sativa	light responsive element
TaPERK30	GA-motif	ATAGATAA	1141	8	Arabidopsis thaliana	part of a light responsive element
TaPERK30	ABRE	ACGTG	1337	5	Arabidopsis thaliana	cis-acting element involved in the abscisic acid responsiveness
TaPERK30	ABRE	CGTACGTGCA	1471	9	Hordeum vulgare	cis-acting element involved in the abscisic acid responsiveness
TaPERK30	ABRE	ACGTG	1473	5	Arabidopsis thaliana	cis-acting element involved in the abscisic acid responsiveness
TaPERK30	ABRE	GACACGTACGT	1474	10	Oryza sativa	cis-acting element involved in the abscisic acid responsiveness
TaPERK30	ABRE	ACGTG	1478	5	Arabidopsis thaliana	cis-acting element involved in the abscisic acid responsiveness
TaPERK30	ABRE	ACGTG	1556	5	Arabidopsis thaliana	cis-acting element involved in the abscisic acid responsiveness
TaPERK30	ABRE	ACGTG	1608	5	Arabidopsis thaliana	cis-acting element involved in the abscisic acid responsiveness
TaPERK30	CGTCA-motif	CGTCA	392	5	Hordeum vulgare	cis-acting regulatory element involved in the MeJA-responsiveness
TaPERK30	CGTCA-motif	CGTCA	1558	5	Hordeum vulgare	cis-acting regulatory element involved in the MeJA-responsiveness
TaPERK30	CGTCA-motif	CGTCA	1610	5	Hordeum vulgare	cis-acting regulatory element involved in the MeJA-responsiveness
TaPERK30	CGTCA-motif	CGTCA	1873	5	Hordeum vulgare	cis-acting regulatory element involved in the MeJA-responsiveness
TaPERK30	LAMP-element	CTTTATCA	1162	8	Pisum sativum	part of a light responsive element
TaPERK30	TGACG-motif	TGACG	392	5	Hordeum vulgare	cis-acting regulatory element involved in the MeJA-responsiveness
TaPERK30	TGACG-motif	TGACG	1558	5	Hordeum vulgare	cis-acting regulatory element involved in the MeJA-responsiveness
TaPERK30	TGACG-motif	TGACG	1610	5	Hordeum vulgare	cis-acting regulatory element involved in the MeJA-responsiveness
TaPERK30	TGACG-motif	TGACG	1873	5	Hordeum vulgare	cis-acting regulatory element involved in the MeJA-responsiveness
TaPERK30	GARE-motif	TCTGTTG	1724	7	Brassica oleracea	gibberellin-responsive element
TaPERK30	Box 4	ATTAAT	938	6	Petroselinum crispum	part of a conserved DNA module involved in light responsiveness
TaPERK30	Box 4	ATTAAT	970	6	Petroselinum crispum	part of a conserved DNA module involved in light responsiveness
TaPERK30	Box 4	ATTAAT	1024	6	Petroselinum crispum	part of a conserved DNA module involved in light responsiveness
TaPERK30	GC-motif	CCCCCG	776	6	Zea mays	enhancer-like element involved in anoxic specific inducibility
TaPERK30	GC-motif	CCCCCG	1691	6	Zea mays	enhancer-like element involved in anoxic specific inducibility
TaPERK30	G-box	TACGTG	1337	6	Arabidopsis thaliana	cis-acting regulatory element involved in light responsiveness
TaPERK30	G-box	CACGAC	1354	6	Zea mays	cis-acting regulatory element involved in light responsiveness
TaPERK30	G-box	TACGTG	1473	6	Arabidopsis thaliana	cis-acting regulatory element involved in light responsiveness
TaPERK30	G-box	TACGTG	1477	6	Arabidopsis thaliana	cis-acting regulatory element involved in light responsiveness
TaPERK30	G-box	CACGTC	1556	6	Zea mays	cis-acting regulatory element involved in light responsiveness
TaPERK30	G-box	CACGAC	1561	6	Zea mays	cis-acting regulatory element involved in light responsiveness
TaPERK30	G-box	CACGTC	1608	6	Zea mays	cis-acting regulatory element involved in light responsiveness
TaPERK30	G-box	CACGAC	1906	6	Zea mays	cis-acting regulatory element involved in light responsiveness
TaPERK31	GARE-motif	TCTGTTG	1724	7	Brassica oleracea	gibberellin-responsive element
TaPERK31	GA-motif	ATAGATAA	1141	8	Arabidopsis thaliana	part of a light responsive element
TaPERK31	GC-motif	CCCCCG	776	6	Zea mays	enhancer-like element involved in anoxic specific inducibility
TaPERK31	GC-motif	CCCCCG	1691	6	Zea mays	enhancer-like element involved in anoxic specific inducibility
TaPERK31	ABRE	ACGTG	1337	5	Arabidopsis thaliana	cis-acting element involved in the abscisic acid responsiveness
TaPERK31	ABRE	CGTACGTGCA	1471	9	Hordeum vulgare	cis-acting element involved in the abscisic acid responsiveness
TaPERK31	ABRE	ACGTG	1473	5	Arabidopsis thaliana	cis-acting element involved in the abscisic acid responsiveness
TaPERK31	ABRE	GACACGTACGT	1474	10	Oryza sativa	cis-acting element involved in the abscisic acid responsiveness
TaPERK31	ABRE	ACGTG	1478	5	Arabidopsis thaliana	cis-acting element involved in the abscisic acid responsiveness
TaPERK31	ABRE	ACGTG	1556	5	Arabidopsis thaliana	cis-acting element involved in the abscisic acid responsiveness
TaPERK31	ABRE	ACGTG	1608	5	Arabidopsis thaliana	cis-acting element involved in the abscisic acid responsiveness
TaPERK31	Sp1	GGGCGG	1496	6	Oryza sativa	light responsive element
TaPERK31	CGTCA-motif	CGTCA	392	5	Hordeum vulgare	cis-acting regulatory element involved in the MeJA-responsiveness
TaPERK31	CGTCA-motif	CGTCA	1558	5	Hordeum vulgare	cis-acting regulatory element involved in the MeJA-responsiveness
TaPERK31	CGTCA-motif	CGTCA	1610	5	Hordeum vulgare	cis-acting regulatory element involved in the MeJA-responsiveness
TaPERK31	CGTCA-motif	CGTCA	1873	5	Hordeum vulgare	cis-acting regulatory element involved in the MeJA-responsiveness
TaPERK31	circadian	CAAAGATATC	1920	9	Lycopersicon esculentum	cis-acting regulatory element involved in circadian control
TaPERK31	Box 4	ATTAAT	938	6	Petroselinum crispum	part of a conserved DNA module involved in light responsiveness
TaPERK31	Box 4	ATTAAT	970	6	Petroselinum crispum	part of a conserved DNA module involved in light responsiveness
TaPERK31	Box 4	ATTAAT	1024	6	Petroselinum crispum	part of a conserved DNA module involved in light responsiveness
TaPERK31	G-box	TACGTG	1337	6	Arabidopsis thaliana	cis-acting regulatory element involved in light responsiveness
TaPERK31	G-box	CACGAC	1354	6	Zea mays	cis-acting regulatory element involved in light responsiveness
TaPERK31	G-box	TACGTG	1473	6	Arabidopsis thaliana	cis-acting regulatory element involved in light responsiveness
TaPERK31	G-box	TACGTG	1477	6	Arabidopsis thaliana	cis-acting regulatory element involved in light responsiveness
TaPERK31	G-box	CACGTC	1556	6	Zea mays	cis-acting regulatory element involved in light responsiveness
TaPERK31	G-box	CACGAC	1561	6	Zea mays	cis-acting regulatory element involved in light responsiveness
TaPERK31	G-box	CACGTC	1608	6	Zea mays	cis-acting regulatory element involved in light responsiveness
TaPERK31	G-box	CACGAC	1906	6	Zea mays	cis-acting regulatory element involved in light responsiveness
TaPERK31	LAMP-element	CTTTATCA	1162	8	Pisum sativum	part of a light responsive element
TaPERK31	TGACG-motif	TGACG	392	5	Hordeum vulgare	cis-acting regulatory element involved in the MeJA-responsiveness
TaPERK31	TGACG-motif	TGACG	1558	5	Hordeum vulgare	cis-acting regulatory element involved in the MeJA-responsiveness
TaPERK31	TGACG-motif	TGACG	1610	5	Hordeum vulgare	cis-acting regulatory element involved in the MeJA-responsiveness
TaPERK31	TGACG-motif	TGACG	1873	5	Hordeum vulgare	cis-acting regulatory element involved in the MeJA-responsiveness
TaPERK32	CGTCA-motif	CGTCA	818	5	Hordeum vulgare	cis-acting regulatory element involved in the MeJA-responsiveness
TaPERK32	CGTCA-motif	CGTCA	1585	5	Hordeum vulgare	cis-acting regulatory element involved in the MeJA-responsiveness
TaPERK32	G-Box	CACGTT	550	6	Pisum sativum	cis-acting regulatory element involved in light responsiveness
TaPERK32	G-Box	CACGTG	1712	6	Pisum sativum	cis-acting regulatory element involved in light responsiveness
TaPERK32	ABRE	ACGTG	550	5	Arabidopsis thaliana	cis-acting element involved in the abscisic acid responsiveness
TaPERK32	ABRE	GACACGTGGC	1093	9	Triticum aestivum	cis-acting element involved in the abscisic acid responsiveness
TaPERK32	ABRE	ACGTG	1095	5	Arabidopsis thaliana	cis-acting element involved in the abscisic acid responsiveness
TaPERK32	ABRE	ACGTG	1161	5	Arabidopsis thaliana	cis-acting element involved in the abscisic acid responsiveness
TaPERK32	ABRE	ACGTG	1612	5	Arabidopsis thaliana	cis-acting element involved in the abscisic acid responsiveness
TaPERK32	ABRE	CACGTG	1712	6	Arabidopsis thaliana	cis-acting element involved in the abscisic acid responsiveness
TaPERK32	ABRE	ACGTG	1713	5	Arabidopsis thaliana	cis-acting element involved in the abscisic acid responsiveness
TaPERK32	ABRE	ACGTG	1853	5	Arabidopsis thaliana	cis-acting element involved in the abscisic acid responsiveness
TaPERK32	GTGGC-motif	GATTCTGTGGC	614	11	Spinacia oleracea	part of a light responsive element
TaPERK32	G-box	CACGAC	55	6	Zea mays	cis-acting regulatory element involved in light responsiveness
TaPERK32	G-box	TACGTG	1095	6	Arabidopsis thaliana	cis-acting regulatory element involved in light responsiveness
TaPERK32	G-box	CACGTC	1160	6	Zea mays	cis-acting regulatory element involved in light responsiveness
TaPERK32	G-box	CACGTC	1612	6	Zea mays	cis-acting regulatory element involved in light responsiveness
TaPERK32	G-box	ACACGTGT	1711	8	Brassica napus	cis-acting regulatory element involved in light responsiveness
TaPERK32	G-box	CACGTG	1712	6	Arabidopsis thaliana	cis-acting regulatory element involved in light responsiveness
TaPERK32	G-box	CCACGTAA	1851	8	Brassica napus	cis-acting regulatory element involved in light responsiveness
TaPERK32	G-box	TACGTG	1852	6	Arabidopsis thaliana	cis-acting regulatory element involved in light responsiveness
TaPERK32	G-box	CACGAC	1887	6	Zea mays	cis-acting regulatory element involved in light responsiveness
TaPERK32	circadian	CAAAGATATC	657	9	Lycopersicon esculentum	cis-acting regulatory element involved in circadian control
TaPERK32	LTR	CCGAAA	981	6	Hordeum vulgare	cis-acting element involved in low-temperature responsiveness
TaPERK32	I-box	gGATAAGGTG	1349	9	Zea mays	part of a light responsive element
TaPERK32	RY-element	CATGCATG	1637	8	Helianthus annuus	cis-acting regulatory element involved in seed-specific regulation
TaPERK32	RY-element	CATGCATG	1641	8	Helianthus annuus	cis-acting regulatory element involved in seed-specific regulation
TaPERK32	CAT-box	GCCACT	1481	6	Arabidopsis thaliana	cis-acting regulatory element related to meristem expression
TaPERK32	CAT-box	GCCACT	1748	6	Arabidopsis thaliana	cis-acting regulatory element related to meristem expression
TaPERK32	GATA-motif	GATAGGA	275	7	Arabidopsis thaliana	part of a light responsive element
TaPERK32	GATA-motif	AAGATAAGATT	1140	10	Arabidopsis thaliana	part of a light responsive element
TaPERK32	TGACG-motif	TGACG	818	5	Hordeum vulgare	cis-acting regulatory element involved in the MeJA-responsiveness
TaPERK32	TGACG-motif	TGACG	1585	5	Hordeum vulgare	cis-acting regulatory element involved in the MeJA-responsiveness
TaPERK32	MBS	CAACTG	703	6	Arabidopsis thaliana	MYB binding site involved in drought-inducibility
TaPERK32	ARE	AAACCA	753	6	Zea mays	cis-acting regulatory element essential for the anaerobic induction
TaPERK32	Sp1	GGGCGG	579	6	Oryza sativa	light responsive element
TaPERK32	TCT-motif	TCTTAC	933	6	Arabidopsis thaliana	part of a light responsive element
TaPERK32	Box 4	ATTAAT	585	6	Petroselinum crispum	part of a conserved DNA module involved in light responsiveness
TaPERK32	Box 4	ATTAAT	1430	6	Petroselinum crispum	part of a conserved DNA module involved in light responsiveness
TaPERK32	Box 4	ATTAAT	1740	6	Petroselinum crispum	part of a conserved DNA module involved in light responsiveness
TaPERK32	Box 4	ATTAAT	1763	6	Petroselinum crispum	part of a conserved DNA module involved in light responsiveness
TaPERK33	TGACG-motif	TGACG	45	5	Hordeum vulgare	cis-acting regulatory element involved in the MeJA-responsiveness
TaPERK33	TGACG-motif	TGACG	1661	5	Hordeum vulgare	cis-acting regulatory element involved in the MeJA-responsiveness
TaPERK33	MBS	CAACTG	1409	6	Arabidopsis thaliana	MYB binding site involved in drought-inducibility
TaPERK33	TCCC-motif	TCTCCCT	840	7	Spinacia oleracea	part of a light responsive element
TaPERK33	O2-site	GTTGACGTGA	1486	9	Zea mays	cis-acting regulatory element involved in zein metabolism regulation
TaPERK33	O2-site	GATGATGTGG	1856	9	Zea mays	cis-acting regulatory element involved in zein metabolism regulation
TaPERK33	O2-site	GATGACATGG	1937	9	Zea mays	cis-acting regulatory element involved in zein metabolism regulation
TaPERK33	CGTCA-motif	CGTCA	45	5	Hordeum vulgare	cis-acting regulatory element involved in the MeJA-responsiveness
TaPERK33	CGTCA-motif	CGTCA	1661	5	Hordeum vulgare	cis-acting regulatory element involved in the MeJA-responsiveness
TaPERK33	GT1-motif	GGTTAA	101	6	Arabidopsis thaliana	light responsive element
TaPERK33	GT1-motif	GGTTAA	713	6	Arabidopsis thaliana	light responsive element
TaPERK33	GATA-motif	GATAGGG	414	7	Pisum sativum	part of a light responsive element
TaPERK33	GATA-motif	AAGGATAAGG	1873	9	Solanum tuberosum	part of a light responsive element
TaPERK33	G-Box	CACGTT	813	6	Pisum sativum	cis-acting regulatory element involved in light responsiveness
TaPERK33	P-box	CCTTTTG	836	7	Oryza sativa	gibberellin-responsive element
TaPERK33	G-box	CACGAC	113	6	Zea mays	cis-acting regulatory element involved in light responsiveness
TaPERK33	G-box	CACGTC	169	6	Zea mays	cis-acting regulatory element involved in light responsiveness
TaPERK33	G-box	CACGTC	773	6	Zea mays	cis-acting regulatory element involved in light responsiveness
TaPERK33	G-box	CCACGTAA	1350	8	Brassica napus	cis-acting regulatory element involved in light responsiveness
TaPERK33	G-box	TACGTG	1351	6	Arabidopsis thaliana	cis-acting regulatory element involved in light responsiveness
TaPERK33	G-box	CACGTC	1659	6	Zea mays	cis-acting regulatory element involved in light responsiveness
TaPERK33	L-box	ATCCCACCTAC	1509	10	Petroselinum crispum	part of a light responsive element
TaPERK33	ATCT-motif	AATCTAATCC	1551	9	Pisum sativum	part of a conserved DNA module involved in light responsiveness
TaPERK33	MSA-like	(T/C)C(T/C)AACGG(T/C)(T/C)A	828	8.5	Catharanthus roseus	cis-acting element involved in cell cycle regulation
TaPERK33	TATC-box	TATCCCA	1514	7	Oryza sativa	cis-acting element involved in gibberellin-responsiveness
TaPERK33	chs-Unit 1 m1	ACCTAACCCGG	185	10	Zea mays	part of a light responsive element
TaPERK33	ABRE	ACGTG	169	5	Arabidopsis thaliana	cis-acting element involved in the abscisic acid responsiveness
TaPERK33	ABRE	CGTACGTGCA	372	9	Hordeum vulgare	cis-acting element involved in the abscisic acid responsiveness
TaPERK33	ABRE	ACGTG	774	5	Arabidopsis thaliana	cis-acting element involved in the abscisic acid responsiveness
TaPERK33	ABRE	ACGTG	813	5	Arabidopsis thaliana	cis-acting element involved in the abscisic acid responsiveness
TaPERK33	ABRE	ACGTG	1351	5	Arabidopsis thaliana	cis-acting element involved in the abscisic acid responsiveness
TaPERK33	ABRE	ACGTG	1659	5	Arabidopsis thaliana	cis-acting element involved in the abscisic acid responsiveness
TaPERK33	TC-rich repeats	GTTTTCTTAC	363	9	Nicotiana tabacum	cis-acting element involved in defense and stress responsiveness
TaPERK34	GT1-motif	GGTTAA	919	6	Arabidopsis thaliana	light responsive element
TaPERK34	GT1-motif	GGTTAAT	1736	7	Avena sativa	light responsive element
TaPERK34	GT1-motif	GGTTAA	1737	6	Arabidopsis thaliana	light responsive element
TaPERK34	TGACG-motif	TGACG	1724	5	Hordeum vulgare	cis-acting regulatory element involved in the MeJA-responsiveness
TaPERK34	MBS	CAACTG	822	6	Arabidopsis thaliana	MYB binding site involved in drought-inducibility
TaPERK34	MBS	CAACTG	1550	6	Arabidopsis thaliana	MYB binding site involved in drought-inducibility
TaPERK34	TCA-element	TCAGAAGAGG	1245	9	Brassica oleracea	cis-acting element involved in salicylic acid responsiveness
TaPERK34	TCA-element	CCATCTTTTT	1594	9	Nicotiana tabacum	cis-acting element involved in salicylic acid responsiveness
TaPERK34	ABRE	GCAACGTGTC	151	9	Hordeum vulgare	cis-acting element involved in the abscisic acid responsiveness
TaPERK34	ABRE	GCCGCGTGGC	496	9	Oryza sativa	cis-acting element involved in the abscisic acid responsiveness
TaPERK34	ABRE	ACGTG	989	5	Arabidopsis thaliana	cis-acting element involved in the abscisic acid responsiveness
TaPERK34	ABRE	ACGTG	1033	5	Arabidopsis thaliana	cis-acting element involved in the abscisic acid responsiveness
TaPERK34	ABRE	TACGGTC	1263	7	Arabidopsis thaliana	cis-acting element involved in the abscisic acid responsiveness
TaPERK34	ABRE	CGTACGTGCA	1447	9	Hordeum vulgare	cis-acting element involved in the abscisic acid responsiveness
TaPERK34	L-box	ATCCCACCTAC	1642	10	Petroselinum crispum	part of a light responsive element
TaPERK34	Sp1	GGGCGG	395	6	Oryza sativa	light responsive element
TaPERK34	TCCC-motif	TCTCCCT	1075	7	Spinacia oleracea	part of a light responsive element
TaPERK34	TCCC-motif	TCTCCCT	1113	7	Spinacia oleracea	part of a light responsive element
TaPERK34	GATA-motif	AAGGATAAGG	1848	9	Solanum tuberosum	part of a light responsive element
TaPERK34	CGTCA-motif	CGTCA	1724	5	Hordeum vulgare	cis-acting regulatory element involved in the MeJA-responsiveness
TaPERK34	TGA-element	AACGAC	1516	6	Brassica oleracea	auxin-responsive element
TaPERK34	O2-site	GTTGACGTGA	1619	9	Zea mays	cis-acting regulatory element involved in zein metabolism regulation
TaPERK34	O2-site	GATGATGTGG	1830	9	Zea mays	cis-acting regulatory element involved in zein metabolism regulation
TaPERK34	TATC-box	TATCCCA	1647	7	Oryza sativa	cis-acting element involved in gibberellin-responsiveness
TaPERK34	Box 4	ATTAAT	1892	6	Petroselinum crispum	part of a conserved DNA module involved in light responsiveness
TaPERK34	G-Box	CACGTT	1033	6	Pisum sativum	cis-acting regulatory element involved in light responsiveness
TaPERK34	G-box	CACGTC	988	6	Zea mays	cis-acting regulatory element involved in light responsiveness
TaPERK34	RY-element	CATGCATG	1451	8	Helianthus annuus	cis-acting regulatory element involved in seed-specific regulation
TaPERK34	RY-element	CATGCATG	1455	8	Helianthus annuus	cis-acting regulatory element involved in seed-specific regulation
TaPERK34	RY-element	CATGCATG	1464	8	Helianthus annuus	cis-acting regulatory element involved in seed-specific regulation
TaPERK35	G-Box	CACGTG	1710	6	Pisum sativum	cis-acting regulatory element involved in light responsiveness
TaPERK35	RY-element	CATGCATG	1633	8	Helianthus annuus	cis-acting regulatory element involved in seed-specific regulation
TaPERK35	CAT-box	GCCACT	713	6	Arabidopsis thaliana	cis-acting regulatory element related to meristem expression
TaPERK35	CAT-box	GCCACT	1504	6	Arabidopsis thaliana	cis-acting regulatory element related to meristem expression
TaPERK35	CAT-box	GCCACT	1743	6	Arabidopsis thaliana	cis-acting regulatory element related to meristem expression
TaPERK35	Box 4	ATTAAT	1735	6	Petroselinum crispum	part of a conserved DNA module involved in light responsiveness
TaPERK35	TC-rich repeats	GTTTTCTTAC	593	9	Nicotiana tabacum	cis-acting element involved in defense and stress responsiveness
TaPERK35	G-box	CACGTC	667	6	Zea mays	cis-acting regulatory element involved in light responsiveness
TaPERK35	G-box	CACGAC	1130	6	Zea mays	cis-acting regulatory element involved in light responsiveness
TaPERK35	G-box	CACGTC	1608	6	Zea mays	cis-acting regulatory element involved in light responsiveness
TaPERK35	G-box	ACACGTGT	1709	8	Brassica napus	cis-acting regulatory element involved in light responsiveness
TaPERK35	G-box	CACGTG	1710	6	Arabidopsis thaliana	cis-acting regulatory element involved in light responsiveness
TaPERK35	G-box	CCACGTAA	1846	8	Brassica napus	cis-acting regulatory element involved in light responsiveness
TaPERK35	G-box	TACGTG	1847	6	Arabidopsis thaliana	cis-acting regulatory element involved in light responsiveness
TaPERK35	TCT-motif	TCTTAC	719	6	Arabidopsis thaliana	part of a light responsive element
TaPERK35	I-box	gGATAAGGTG	1358	9	Zea mays	part of a light responsive element
TaPERK35	Sp1	GGGCGG	943	6	Oryza sativa	light responsive element
TaPERK35	Sp1	GGGCGG	1249	6	Oryza sativa	light responsive element
TaPERK35	ATC-motif	TGCTATCCA	331	9	Pisum sativum	part of a conserved DNA module involved in light responsiveness
TaPERK35	chs-Unit 1 m1	ACCTAACCCGC	32	10	Hordeum vulgare	part of a light responsive element
TaPERK35	TGA-element	AACGAC	550	6	Brassica oleracea	auxin-responsive element
TaPERK35	TGA-element	AACGAC	823	6	Brassica oleracea	auxin-responsive element
TaPERK35	LTR	CCGAAA	124	6	Hordeum vulgare	cis-acting element involved in low-temperature responsiveness
TaPERK35	LTR	CCGAAA	762	6	Hordeum vulgare	cis-acting element involved in low-temperature responsiveness
TaPERK35	CGTCA-motif	CGTCA	1581	5	Hordeum vulgare	cis-acting regulatory element involved in the MeJA-responsiveness
TaPERK35	ABRE	AACCCGG	36	7	Arabidopsis thaliana	cis-acting element involved in the abscisic acid responsiveness
TaPERK35	ABRE	ACGTG	667	5	Arabidopsis thaliana	cis-acting element involved in the abscisic acid responsiveness
TaPERK35	ABRE	ACGTG	1608	5	Arabidopsis thaliana	cis-acting element involved in the abscisic acid responsiveness
TaPERK35	ABRE	CACGTG	1710	6	Arabidopsis thaliana	cis-acting element involved in the abscisic acid responsiveness
TaPERK35	ABRE	ACGTG	1711	5	Arabidopsis thaliana	cis-acting element involved in the abscisic acid responsiveness
TaPERK35	ABRE	ACGTG	1848	5	Arabidopsis thaliana	cis-acting element involved in the abscisic acid responsiveness
TaPERK35	TGACG-motif	TGACG	1581	5	Hordeum vulgare	cis-acting regulatory element involved in the MeJA-responsiveness
TaPERK36	GARE-motif	TCTGTTG	1504	7	Brassica oleracea	gibberellin-responsive element
TaPERK36	ATCT-motif	AATCTAATCC	1779	9	Pisum sativum	part of a conserved DNA module involved in light responsiveness
TaPERK36	MRE	AACCTAA	1607	7	Petroselinum crispum	MYB binding site involved in light responsiveness
TaPERK36	Sp1	GGGCGG	1543	6	Oryza sativa	light responsive element
TaPERK36	GT1-motif	GTGTGTGAA	1159	9	Solanum tuberosum	light responsive element
TaPERK36	GT1-motif	GGTTAAT	1183	7	Avena sativa	light responsive element
TaPERK36	ABRE	ACGTG	486	5	Arabidopsis thaliana	cis-acting element involved in the abscisic acid responsiveness
TaPERK36	CGTCA-motif	CGTCA	349	5	Hordeum vulgare	cis-acting regulatory element involved in the MeJA-responsiveness
TaPERK36	CGTCA-motif	CGTCA	424	5	Hordeum vulgare	cis-acting regulatory element involved in the MeJA-responsiveness
TaPERK36	CGTCA-motif	CGTCA	880	5	Hordeum vulgare	cis-acting regulatory element involved in the MeJA-responsiveness
TaPERK36	CGTCA-motif	CGTCA	1402	5	Hordeum vulgare	cis-acting regulatory element involved in the MeJA-responsiveness
TaPERK36	GC-motif	CCCCCG	244	6	Zea mays	enhancer-like element involved in anoxic specific inducibility
TaPERK36	G-box	CACGTC	486	6	Zea mays	cis-acting regulatory element involved in light responsiveness
TaPERK36	TGACG-motif	TGACG	349	5	Hordeum vulgare	cis-acting regulatory element involved in the MeJA-responsiveness
TaPERK36	TGACG-motif	TGACG	424	5	Hordeum vulgare	cis-acting regulatory element involved in the MeJA-responsiveness
TaPERK36	TGACG-motif	TGACG	880	5	Hordeum vulgare	cis-acting regulatory element involved in the MeJA-responsiveness
TaPERK36	TGACG-motif	TGACG	1402	5	Hordeum vulgare	cis-acting regulatory element involved in the MeJA-responsiveness
TaPERK37	G-box	CACGAC	100	6	Zea mays	cis-acting regulatory element involved in light responsiveness
TaPERK37	G-box	CACGTC	174	6	Zea mays	cis-acting regulatory element involved in light responsiveness
TaPERK37	G-box	CACGAC	189	6	Zea mays	cis-acting regulatory element involved in light responsiveness
TaPERK37	G-box	CACGTC	743	6	Zea mays	cis-acting regulatory element involved in light responsiveness
TaPERK37	G-box	CCACGTAA	1353	8	Brassica napus	cis-acting regulatory element involved in light responsiveness
TaPERK37	G-box	TACGTG	1354	6	Arabidopsis thaliana	cis-acting regulatory element involved in light responsiveness
TaPERK37	G-Box	CACGTT	783	6	Pisum sativum	cis-acting regulatory element involved in light responsiveness
TaPERK37	G-Box	TCCACATGGCA	1116	10	Triticum aestivum	cis-acting regulatory element involved in light responsiveness
TaPERK37	HD-Zip 1	CAAT(A/T)ATTG	569	8.5	Arabidopsis thaliana	element involved in differentiation of the palisade mesophyll cells
TaPERK37	I-box	gGATAAGGTG	138	9	Zea mays	part of a light responsive element
TaPERK37	CGTCA-motif	CGTCA	361	5	Hordeum vulgare	cis-acting regulatory element involved in the MeJA-responsiveness
TaPERK37	GATA-motif	GATAGGA	45	7	Arabidopsis thaliana	part of a light responsive element
TaPERK37	TGACG-motif	TGACG	361	5	Hordeum vulgare	cis-acting regulatory element involved in the MeJA-responsiveness
TaPERK37	GC-motif	CCCCCG	495	6	Zea mays	enhancer-like element involved in anoxic specific inducibility
TaPERK37	TCCC-motif	TCTCCCT	823	7	Spinacia oleracea	part of a light responsive element
TaPERK37	O2-site	GATGATGTGG	363	9	Zea mays	cis-acting regulatory element involved in zein metabolism regulation
TaPERK37	O2-site	GTTGACGTGA	1492	9	Zea mays	cis-acting regulatory element involved in zein metabolism regulation
TaPERK37	O2-site	GATGACATGG	1937	9	Zea mays	cis-acting regulatory element involved in zein metabolism regulation
TaPERK37	MSA-like	(T/C)C(T/C)AACGG(T/C)(T/C)A	798	8.5	Catharanthus roseus	cis-acting element involved in cell cycle regulation
TaPERK37	ABRE	ACGTG	174	5	Arabidopsis thaliana	cis-acting element involved in the abscisic acid responsiveness
TaPERK37	ABRE	ACGTG	744	5	Arabidopsis thaliana	cis-acting element involved in the abscisic acid responsiveness
TaPERK37	ABRE	ACGTG	783	5	Arabidopsis thaliana	cis-acting element involved in the abscisic acid responsiveness
TaPERK37	ABRE	ACGTG	1354	5	Arabidopsis thaliana	cis-acting element involved in the abscisic acid responsiveness
TaPERK37	Box 4	ATTAAT	393	6	Petroselinum crispum	part of a conserved DNA module involved in light responsiveness
TaPERK37	TCA-element	CCATCTTTTT	1467	9	Nicotiana tabacum	cis-acting element involved in salicylic acid responsiveness
TaPERK37	GT1-motif	GGTTAA	88	6	Arabidopsis thaliana	light responsive element
TaPERK37	GT1-motif	GGTTAA	684	6	Arabidopsis thaliana	light responsive element
TaPERK37	Sp1	GGGCGG	669	6	Oryza sativa	light responsive element
