# Supplementary material for: Genome-Wide Analysis and Characterization of the Proline-Rich Extensin-like Receptor Kinases (PERKs) Gene Family Reveals Their Role in Different Developmental Stages and Stress Conditions in Wheat (Triticum aestivum L.)
Source: Plants (Basel). 2022 Feb 11;11(4):496. doi: 10.3390/plants11040496 (PMC8880425; doi:10.3390/plants11040496)
Supplement: Supplementary file 1 [file plants-11-00496-s001.zip › sup/Table S7.xls]

## Sheet: Sheet1
Table S7. Significant Go term predicted in TaPERK gene family by AgriGo analysis
GO Accesion	Term_type	Term	Query item	Query total	Background item	Back ground total	p-value	FDR	Entries
GO:0007167	P	enzyme linked receptor protein signaling pathway	29	36	2140	85761	2.8e-40	1e-36	// TraesCS3B02G259100 // TraesCS4A02G449700 // TraesCS3D02G005400 // TraesCS7D02G034800 // TraesCS1B02G147000 // TraesCS1A02G127900 // TraesCS2A02G418200 // TraesCS2B02G437200 // TraesCS3A02G229800 // TraesCS3B02G179300 // TraesCS3A02G152200 // TraesCS2A02G418300 // TraesCS3A02G278100 // TraesCS2B02G437300 // TraesCS7A02G038600 // TraesCS4A02G077500 // TraesCS2A02G418400 // TraesCS2D02G415600 // …
GO:0007166	P	cell surface receptor signaling pathway	29	36	2484	85761	2e-38	3.7e-35	// TraesCS3B02G259100 // TraesCS4A02G449700 // TraesCS3D02G005400 // TraesCS7D02G034800 // TraesCS1B02G147000 // TraesCS1A02G127900 // TraesCS2A02G418200 // TraesCS2B02G437200 // TraesCS3A02G229800 // TraesCS3B02G179300 // TraesCS3A02G152200 // TraesCS2A02G418300 // TraesCS3A02G278100 // TraesCS2B02G437300 // TraesCS7A02G038600 // TraesCS4A02G077500 // TraesCS2A02G418400 // TraesCS2D02G415600 // …
GO:0006468	P	protein phosphorylation	36	36	7827	85761	4e-38	5e-35	// TraesCS3B02G259100 // TraesCS4A02G449700 // TraesCS3D02G005400 // TraesCS3A02G290300 // TraesCS7D02G034800 // TraesCS1B02G147000 // TraesCS1A02G127900 // TraesCS3D02G290100 // TraesCS2A02G418200 // TraesCS2B02G437200 // TraesCS3A02G229800 // TraesCS4A02G077500 // TraesCS3A02G152200 // TraesCS2A02G418300 // TraesCS3A02G278100 // TraesCS2B02G437300 // TraesCS7A02G038600 // TraesCS2A02G418400 // …
GO:0046777	P	protein autophosphorylation	29	36	3203	85761	2.9e-35	2.7e-32	// TraesCS3B02G259100 // TraesCS4A02G449700 // TraesCS3D02G005400 // TraesCS7D02G034800 // TraesCS1B02G147000 // TraesCS1A02G127900 // TraesCS2A02G418200 // TraesCS2B02G437200 // TraesCS3A02G229800 // TraesCS3B02G179300 // TraesCS3A02G152200 // TraesCS2A02G418300 // TraesCS3A02G278100 // TraesCS2B02G437300 // TraesCS7A02G038600 // TraesCS4A02G077500 // TraesCS2A02G418400 // TraesCS2D02G415600 // …
GO:0007178	P	transmembrane receptor protein serine/threonine kinase signaling pathway	23	36	1163	85761	2.7e-34	1.9e-31	// TraesCS3B02G259100 // TraesCS4A02G449700 // TraesCS3D02G005400 // TraesCS7D02G034800 // TraesCS1B02G147000 // TraesCS1A02G127900 // TraesCS2A02G418200 // TraesCS2B02G437200 // TraesCS3A02G229800 // TraesCS4A02G077500 // TraesCS2A02G418300 // TraesCS2B02G437300 // TraesCS7A02G038600 // TraesCS2A02G418400 // TraesCS2D02G415600 // TraesCS2D02G415700 // TraesCS3B02G008600 // TraesCS3A02G003900 // …
GO:0016310	P	phosphorylation	36	36	10031	85761	3e-34	1.9e-31	// TraesCS3B02G259100 // TraesCS4A02G449700 // TraesCS3D02G005400 // TraesCS3A02G290300 // TraesCS7D02G034800 // TraesCS1B02G147000 // TraesCS1A02G127900 // TraesCS3D02G290100 // TraesCS2A02G418200 // TraesCS2B02G437200 // TraesCS3A02G229800 // TraesCS4A02G077500 // TraesCS3A02G152200 // TraesCS2A02G418300 // TraesCS3A02G278100 // TraesCS2B02G437300 // TraesCS7A02G038600 // TraesCS2A02G418400 // …
GO:0006796	P	phosphate-containing compound metabolic process	36	36	14274	85761	9.6e-29	5.1e-26	// TraesCS3B02G259100 // TraesCS4A02G449700 // TraesCS3D02G005400 // TraesCS3A02G290300 // TraesCS7D02G034800 // TraesCS1B02G147000 // TraesCS1A02G127900 // TraesCS3D02G290100 // TraesCS2A02G418200 // TraesCS2B02G437200 // TraesCS3A02G229800 // TraesCS4A02G077500 // TraesCS3A02G152200 // TraesCS2A02G418300 // TraesCS3A02G278100 // TraesCS2B02G437300 // TraesCS7A02G038600 // TraesCS2A02G418400 // …
GO:0006793	P	phosphorus metabolic process	36	36	14329	85761	1.1e-28	5.1e-26	// TraesCS3B02G259100 // TraesCS4A02G449700 // TraesCS3D02G005400 // TraesCS3A02G290300 // TraesCS7D02G034800 // TraesCS1B02G147000 // TraesCS1A02G127900 // TraesCS3D02G290100 // TraesCS2A02G418200 // TraesCS2B02G437200 // TraesCS3A02G229800 // TraesCS4A02G077500 // TraesCS3A02G152200 // TraesCS2A02G418300 // TraesCS3A02G278100 // TraesCS2B02G437300 // TraesCS7A02G038600 // TraesCS2A02G418400 // …
GO:0006464	P	cellular protein modification process	36	36	16206	85761	9.2e-27	3.4e-24	// TraesCS3B02G259100 // TraesCS4A02G449700 // TraesCS3D02G005400 // TraesCS3A02G290300 // TraesCS7D02G034800 // TraesCS1B02G147000 // TraesCS1A02G127900 // TraesCS3D02G290100 // TraesCS2A02G418200 // TraesCS2B02G437200 // TraesCS3A02G229800 // TraesCS4A02G077500 // TraesCS3A02G152200 // TraesCS2A02G418300 // TraesCS3A02G278100 // TraesCS2B02G437300 // TraesCS7A02G038600 // TraesCS2A02G418400 // …
GO:0036211	P	protein modification process	36	36	16206	85761	9.2e-27	3.4e-24	// TraesCS3B02G259100 // TraesCS4A02G449700 // TraesCS3D02G005400 // TraesCS3A02G290300 // TraesCS7D02G034800 // TraesCS1B02G147000 // TraesCS1A02G127900 // TraesCS3D02G290100 // TraesCS2A02G418200 // TraesCS2B02G437200 // TraesCS3A02G229800 // TraesCS4A02G077500 // TraesCS3A02G152200 // TraesCS2A02G418300 // TraesCS3A02G278100 // TraesCS2B02G437300 // TraesCS7A02G038600 // TraesCS2A02G418400 // …
GO:0009738	P	abscisic acid-activated signaling pathway	25	36	3741	85761	4e-26	9.5e-24	// TraesCS3B02G259100 // TraesCS3D02G005400 // TraesCS7D02G034800 // TraesCS1B02G147000 // TraesCS1A02G127900 // TraesCS4A02G077500 // TraesCS3A02G229800 // TraesCS3B02G179300 // TraesCS3A02G152200 // TraesCS2A02G418300 // TraesCS3A02G278100 // TraesCS2B02G437300 // TraesCS7A02G038600 // TraesCS2A02G418400 // TraesCS2D02G415700 // TraesCS3D02G160000 // TraesCS3B02G008600 // TraesCS3A02G003900 // …
GO:0043401	P	steroid hormone mediated signaling pathway	20	36	1496	85761	4.3e-26	9.5e-24	// TraesCS3B02G259100 // TraesCS3A02G003900 // TraesCS3B02G008600 // TraesCS7D02G034800 // TraesCS3D02G278400 // TraesCS7D02G232700 // TraesCS3B02G179300 // TraesCS3B02G312300 // TraesCS1D02G004300 // TraesCS2D02G415700 // TraesCS2D02G415800 // TraesCS7A02G038600 // TraesCS3D02G160000 // TraesCS3A02G229800 // TraesCS3D02G005400 // TraesCS2A02G418400 // TraesCS3A02G152200 // TraesCS2A02G418300 // …
GO:0009742	P	brassinosteroid mediated signaling pathway	20	36	1493	85761	4.2e-26	9.5e-24	// TraesCS3B02G259100 // TraesCS3A02G003900 // TraesCS3B02G008600 // TraesCS7D02G034800 // TraesCS3D02G278400 // TraesCS7D02G232700 // TraesCS3B02G179300 // TraesCS3B02G312300 // TraesCS1D02G004300 // TraesCS2D02G415700 // TraesCS2D02G415800 // TraesCS7A02G038600 // TraesCS3D02G160000 // TraesCS3A02G229800 // TraesCS3D02G005400 // TraesCS2A02G418400 // TraesCS3A02G152200 // TraesCS2A02G418300 // …
GO:0048545	P	response to steroid hormone	20	36	1496	85761	4.3e-26	9.5e-24	// TraesCS3B02G259100 // TraesCS3A02G003900 // TraesCS3B02G008600 // TraesCS7D02G034800 // TraesCS3D02G278400 // TraesCS7D02G232700 // TraesCS3B02G179300 // TraesCS3B02G312300 // TraesCS1D02G004300 // TraesCS2D02G415700 // TraesCS2D02G415800 // TraesCS7A02G038600 // TraesCS3D02G160000 // TraesCS3A02G229800 // TraesCS3D02G005400 // TraesCS2A02G418400 // TraesCS3A02G152200 // TraesCS2A02G418300 // …
GO:0071383	P	cellular response to steroid hormone stimulus	20	36	1496	85761	4.3e-26	9.5e-24	// TraesCS3B02G259100 // TraesCS3A02G003900 // TraesCS3B02G008600 // TraesCS7D02G034800 // TraesCS3D02G278400 // TraesCS7D02G232700 // TraesCS3B02G179300 // TraesCS3B02G312300 // TraesCS1D02G004300 // TraesCS2D02G415700 // TraesCS2D02G415800 // TraesCS7A02G038600 // TraesCS3D02G160000 // TraesCS3A02G229800 // TraesCS3D02G005400 // TraesCS2A02G418400 // TraesCS3A02G152200 // TraesCS2A02G418300 // …
GO:0002218	P	activation of innate immune response	20	36	1494	85761	4.2e-26	9.5e-24	// TraesCS3B02G259100 // TraesCS3A02G003900 // TraesCS3B02G008600 // TraesCS7D02G034800 // TraesCS3D02G278400 // TraesCS7D02G232700 // TraesCS3B02G179300 // TraesCS3B02G312300 // TraesCS1D02G004300 // TraesCS2D02G415700 // TraesCS2D02G415800 // TraesCS7A02G038600 // TraesCS3D02G160000 // TraesCS3A02G229800 // TraesCS3D02G005400 // TraesCS2A02G418400 // TraesCS3A02G152200 // TraesCS2A02G418300 // …
GO:0002253	P	activation of immune response	20	36	1494	85761	4.2e-26	9.5e-24	// TraesCS3B02G259100 // TraesCS3A02G003900 // TraesCS3B02G008600 // TraesCS7D02G034800 // TraesCS3D02G278400 // TraesCS7D02G232700 // TraesCS3B02G179300 // TraesCS3B02G312300 // TraesCS1D02G004300 // TraesCS2D02G415700 // TraesCS2D02G415800 // TraesCS7A02G038600 // TraesCS3D02G160000 // TraesCS3A02G229800 // TraesCS3D02G005400 // TraesCS2A02G418400 // TraesCS3A02G152200 // TraesCS2A02G418300 // …
GO:0071367	P	cellular response to brassinosteroid stimulus	20	36	1528	85761	6.6e-26	1.4e-23	// TraesCS3B02G259100 // TraesCS3A02G003900 // TraesCS3B02G008600 // TraesCS7D02G034800 // TraesCS3D02G278400 // TraesCS7D02G232700 // TraesCS3B02G179300 // TraesCS3B02G312300 // TraesCS1D02G004300 // TraesCS2D02G415700 // TraesCS2D02G415800 // TraesCS7A02G038600 // TraesCS3D02G160000 // TraesCS3A02G229800 // TraesCS3D02G005400 // TraesCS2A02G418400 // TraesCS3A02G152200 // TraesCS2A02G418300 // …
GO:0002684	P	positive regulation of immune system process	20	36	1581	85761	1.3e-25	2.2e-23	// TraesCS3B02G259100 // TraesCS3A02G003900 // TraesCS3B02G008600 // TraesCS7D02G034800 // TraesCS3D02G278400 // TraesCS7D02G232700 // TraesCS3B02G179300 // TraesCS3B02G312300 // TraesCS1D02G004300 // TraesCS2D02G415700 // TraesCS2D02G415800 // TraesCS7A02G038600 // TraesCS3D02G160000 // TraesCS3A02G229800 // TraesCS3D02G005400 // TraesCS2A02G418400 // TraesCS3A02G152200 // TraesCS2A02G418300 // …
GO:0007169	P	transmembrane receptor protein tyrosine kinase signaling pathway	20	36	1578	85761	1.2e-25	2.2e-23	// TraesCS3B02G259100 // TraesCS3A02G003900 // TraesCS3B02G008600 // TraesCS7D02G034800 // TraesCS3D02G278400 // TraesCS7D02G232700 // TraesCS3B02G179300 // TraesCS3B02G312300 // TraesCS1D02G004300 // TraesCS2D02G415700 // TraesCS2D02G415800 // TraesCS7A02G038600 // TraesCS3D02G160000 // TraesCS3A02G229800 // TraesCS3D02G005400 // TraesCS2A02G418400 // TraesCS3A02G152200 // TraesCS2A02G418300 // …
GO:0045089	P	positive regulation of innate immune response	20	36	1572	85761	1.1e-25	2.2e-23	// TraesCS3B02G259100 // TraesCS3A02G003900 // TraesCS3B02G008600 // TraesCS7D02G034800 // TraesCS3D02G278400 // TraesCS7D02G232700 // TraesCS3B02G179300 // TraesCS3B02G312300 // TraesCS1D02G004300 // TraesCS2D02G415700 // TraesCS2D02G415800 // TraesCS7A02G038600 // TraesCS3D02G160000 // TraesCS3A02G229800 // TraesCS3D02G005400 // TraesCS2A02G418400 // TraesCS3A02G152200 // TraesCS2A02G418300 // …
GO:0050778	P	positive regulation of immune response	20	36	1581	85761	1.3e-25	2.2e-23	// TraesCS3B02G259100 // TraesCS3A02G003900 // TraesCS3B02G008600 // TraesCS7D02G034800 // TraesCS3D02G278400 // TraesCS7D02G232700 // TraesCS3B02G179300 // TraesCS3B02G312300 // TraesCS1D02G004300 // TraesCS2D02G415700 // TraesCS2D02G415800 // TraesCS7A02G038600 // TraesCS3D02G160000 // TraesCS3A02G229800 // TraesCS3D02G005400 // TraesCS2A02G418400 // TraesCS3A02G152200 // TraesCS2A02G418300 // …
GO:0097306	P	cellular response to alcohol	25	36	3943	85761	1.4e-25	2.2e-23	// TraesCS3B02G259100 // TraesCS3D02G005400 // TraesCS7D02G034800 // TraesCS1B02G147000 // TraesCS1A02G127900 // TraesCS4A02G077500 // TraesCS3A02G229800 // TraesCS3B02G179300 // TraesCS3A02G152200 // TraesCS2A02G418300 // TraesCS3A02G278100 // TraesCS2B02G437300 // TraesCS7A02G038600 // TraesCS2A02G418400 // TraesCS2D02G415700 // TraesCS3D02G160000 // TraesCS3B02G008600 // TraesCS3A02G003900 // …
GO:0071215	P	cellular response to abscisic acid stimulus	25	36	3943	85761	1.4e-25	2.2e-23	// TraesCS3B02G259100 // TraesCS3D02G005400 // TraesCS7D02G034800 // TraesCS1B02G147000 // TraesCS1A02G127900 // TraesCS4A02G077500 // TraesCS3A02G229800 // TraesCS3B02G179300 // TraesCS3A02G152200 // TraesCS2A02G418300 // TraesCS3A02G278100 // TraesCS2B02G437300 // TraesCS7A02G038600 // TraesCS2A02G418400 // TraesCS2D02G415700 // TraesCS3D02G160000 // TraesCS3B02G008600 // TraesCS3A02G003900 // …
GO:0010089	P	xylem development	20	36	1649	85761	2.9e-25	4.4e-23	// TraesCS3B02G259100 // TraesCS3A02G003900 // TraesCS3B02G008600 // TraesCS7D02G034800 // TraesCS3D02G278400 // TraesCS7D02G232700 // TraesCS3B02G179300 // TraesCS3B02G312300 // TraesCS1D02G004300 // TraesCS2D02G415700 // TraesCS2D02G415800 // TraesCS7A02G038600 // TraesCS3D02G160000 // TraesCS3A02G229800 // TraesCS3D02G005400 // TraesCS2A02G418400 // TraesCS3A02G152200 // TraesCS2A02G418300 // …
GO:0043412	P	macromolecule modification	36	36	18019	85761	4.2e-25	6e-23	// TraesCS3B02G259100 // TraesCS4A02G449700 // TraesCS3D02G005400 // TraesCS3A02G290300 // TraesCS7D02G034800 // TraesCS1B02G147000 // TraesCS1A02G127900 // TraesCS3D02G290100 // TraesCS2A02G418200 // TraesCS2B02G437200 // TraesCS3A02G229800 // TraesCS4A02G077500 // TraesCS3A02G152200 // TraesCS2A02G418300 // TraesCS3A02G278100 // TraesCS2B02G437300 // TraesCS7A02G038600 // TraesCS2A02G418400 // …
GO:0031349	P	positive regulation of defense response	20	36	1741	85761	8.5e-25	1.2e-22	// TraesCS3B02G259100 // TraesCS3A02G003900 // TraesCS3B02G008600 // TraesCS7D02G034800 // TraesCS3D02G278400 // TraesCS7D02G232700 // TraesCS3B02G179300 // TraesCS3B02G312300 // TraesCS1D02G004300 // TraesCS2D02G415700 // TraesCS2D02G415800 // TraesCS7A02G038600 // TraesCS3D02G160000 // TraesCS3A02G229800 // TraesCS3D02G005400 // TraesCS2A02G418400 // TraesCS3A02G152200 // TraesCS2A02G418300 // …
GO:0010087	P	phloem or xylem histogenesis	20	36	1818	85761	2e-24	2.6e-22	// TraesCS3B02G259100 // TraesCS3A02G003900 // TraesCS3B02G008600 // TraesCS7D02G034800 // TraesCS3D02G278400 // TraesCS7D02G232700 // TraesCS3B02G179300 // TraesCS3B02G312300 // TraesCS1D02G004300 // TraesCS2D02G415700 // TraesCS2D02G415800 // TraesCS7A02G038600 // TraesCS3D02G160000 // TraesCS3A02G229800 // TraesCS3D02G005400 // TraesCS2A02G418400 // TraesCS3A02G152200 // TraesCS2A02G418300 // …
GO:0002221	P	pattern recognition receptor signaling pathway	15	36	554	85761	8.6e-24	1e-21	// TraesCS3B02G259100 // TraesCS3A02G003900 // TraesCS7D02G232700 // TraesCS2A02G418400 // TraesCS3D02G278400 // TraesCS3B02G312300 // TraesCS1D02G004300 // TraesCS2D02G415800 // TraesCS3D02G160000 // TraesCS3A02G229800 // TraesCS3D02G005400 // TraesCS3B02G179300 // TraesCS3A02G152200 // TraesCS3B02G008600 // TraesCS3A02G278100
GO:0002757	P	immune response-activating signal transduction	15	36	554	85761	8.6e-24	1e-21	// TraesCS3B02G259100 // TraesCS3A02G003900 // TraesCS7D02G232700 // TraesCS2A02G418400 // TraesCS3D02G278400 // TraesCS3B02G312300 // TraesCS1D02G004300 // TraesCS2D02G415800 // TraesCS3D02G160000 // TraesCS3A02G229800 // TraesCS3D02G005400 // TraesCS3B02G179300 // TraesCS3A02G152200 // TraesCS3B02G008600 // TraesCS3A02G278100
GO:0002758	P	innate immune response-activating signal transduction	15	36	554	85761	8.6e-24	1e-21	// TraesCS3B02G259100 // TraesCS3A02G003900 // TraesCS7D02G232700 // TraesCS2A02G418400 // TraesCS3D02G278400 // TraesCS3B02G312300 // TraesCS1D02G004300 // TraesCS2D02G415800 // TraesCS3D02G160000 // TraesCS3A02G229800 // TraesCS3D02G005400 // TraesCS3B02G179300 // TraesCS3A02G152200 // TraesCS3B02G008600 // TraesCS3A02G278100
GO:1900459	P	positive regulation of brassinosteroid mediated signaling pathway	15	36	554	85761	8.6e-24	1e-21	// TraesCS3B02G259100 // TraesCS3A02G003900 // TraesCS7D02G232700 // TraesCS2A02G418400 // TraesCS3D02G278400 // TraesCS3B02G312300 // TraesCS1D02G004300 // TraesCS2D02G415800 // TraesCS3D02G160000 // TraesCS3A02G229800 // TraesCS3D02G005400 // TraesCS3B02G179300 // TraesCS3A02G152200 // TraesCS3B02G008600 // TraesCS3A02G278100
GO:0071396	P	cellular response to lipid	25	36	4697	85761	1e-23	1.1e-21	// TraesCS3B02G259100 // TraesCS3D02G005400 // TraesCS7D02G034800 // TraesCS1B02G147000 // TraesCS1A02G127900 // TraesCS4A02G077500 // TraesCS3A02G229800 // TraesCS3B02G179300 // TraesCS3A02G152200 // TraesCS2A02G418300 // TraesCS3A02G278100 // TraesCS2B02G437300 // TraesCS7A02G038600 // TraesCS2A02G418400 // TraesCS2D02G415700 // TraesCS3D02G160000 // TraesCS3B02G008600 // TraesCS3A02G003900 // …
GO:0006182	P	cGMP biosynthetic process	15	36	561	85761	1e-23	1.1e-21	// TraesCS3B02G259100 // TraesCS3A02G003900 // TraesCS7D02G232700 // TraesCS2A02G418400 // TraesCS3D02G278400 // TraesCS3B02G312300 // TraesCS1D02G004300 // TraesCS2D02G415800 // TraesCS3D02G160000 // TraesCS3A02G229800 // TraesCS3D02G005400 // TraesCS3B02G179300 // TraesCS3A02G152200 // TraesCS3B02G008600 // TraesCS3A02G278100
GO:0046068	P	cGMP metabolic process	15	36	561	85761	1e-23	1.1e-21	// TraesCS3B02G259100 // TraesCS3A02G003900 // TraesCS7D02G232700 // TraesCS2A02G418400 // TraesCS3D02G278400 // TraesCS3B02G312300 // TraesCS1D02G004300 // TraesCS2D02G415800 // TraesCS3D02G160000 // TraesCS3A02G229800 // TraesCS3D02G005400 // TraesCS3B02G179300 // TraesCS3A02G152200 // TraesCS3B02G008600 // TraesCS3A02G278100
GO:1900457	P	regulation of brassinosteroid mediated signaling pathway	15	36	563	85761	1.1e-23	1.1e-21	// TraesCS3B02G259100 // TraesCS3A02G003900 // TraesCS7D02G232700 // TraesCS2A02G418400 // TraesCS3D02G278400 // TraesCS3B02G312300 // TraesCS1D02G004300 // TraesCS2D02G415800 // TraesCS3D02G160000 // TraesCS3A02G229800 // TraesCS3D02G005400 // TraesCS3B02G179300 // TraesCS3A02G152200 // TraesCS3B02G008600 // TraesCS3A02G278100
GO:0002764	P	immune response-regulating signaling pathway	15	36	567	85761	1.2e-23	1.2e-21	// TraesCS3B02G259100 // TraesCS3A02G003900 // TraesCS7D02G232700 // TraesCS2A02G418400 // TraesCS3D02G278400 // TraesCS3B02G312300 // TraesCS1D02G004300 // TraesCS2D02G415800 // TraesCS3D02G160000 // TraesCS3A02G229800 // TraesCS3D02G005400 // TraesCS3B02G179300 // TraesCS3A02G152200 // TraesCS3B02G008600 // TraesCS3A02G278100
GO:0009755	P	hormone-mediated signaling pathway	29	36	8230	85761	1.3e-23	1.3e-21	// TraesCS3B02G259100 // TraesCS4A02G449700 // TraesCS3D02G005400 // TraesCS7D02G034800 // TraesCS1B02G147000 // TraesCS1A02G127900 // TraesCS2A02G418200 // TraesCS2B02G437200 // TraesCS3A02G229800 // TraesCS3B02G179300 // TraesCS3A02G152200 // TraesCS2A02G418300 // TraesCS3A02G278100 // TraesCS2B02G437300 // TraesCS7A02G038600 // TraesCS4A02G077500 // TraesCS2A02G418400 // TraesCS2D02G415600 // …
GO:0009741	P	response to brassinosteroid	20	36	2057	85761	2.2e-23	2.1e-21	// TraesCS3B02G259100 // TraesCS3A02G003900 // TraesCS3B02G008600 // TraesCS7D02G034800 // TraesCS3D02G278400 // TraesCS7D02G232700 // TraesCS3B02G179300 // TraesCS3B02G312300 // TraesCS1D02G004300 // TraesCS2D02G415700 // TraesCS2D02G415800 // TraesCS7A02G038600 // TraesCS3D02G160000 // TraesCS3A02G229800 // TraesCS3D02G005400 // TraesCS2A02G418400 // TraesCS3A02G152200 // TraesCS2A02G418300 // …
GO:0010045	P	response to nickel cation	15	36	626	85761	5.2e-23	4.8e-21	// TraesCS3B02G259100 // TraesCS3A02G003900 // TraesCS7D02G232700 // TraesCS2A02G418400 // TraesCS3D02G278400 // TraesCS3B02G312300 // TraesCS1D02G004300 // TraesCS2D02G415800 // TraesCS3D02G160000 // TraesCS3A02G229800 // TraesCS3D02G005400 // TraesCS3B02G179300 // TraesCS3A02G152200 // TraesCS3B02G008600 // TraesCS3A02G278100
GO:0032870	P	cellular response to hormone stimulus	29	36	8667	85761	5.8e-23	5.2e-21	// TraesCS3B02G259100 // TraesCS4A02G449700 // TraesCS3D02G005400 // TraesCS7D02G034800 // TraesCS1B02G147000 // TraesCS1A02G127900 // TraesCS2A02G418200 // TraesCS2B02G437200 // TraesCS3A02G229800 // TraesCS3B02G179300 // TraesCS3A02G152200 // TraesCS2A02G418300 // TraesCS3A02G278100 // TraesCS2B02G437300 // TraesCS7A02G038600 // TraesCS4A02G077500 // TraesCS2A02G418400 // TraesCS2D02G415600 // …
GO:0071495	P	cellular response to endogenous stimulus	29	36	8682	85761	6e-23	5.4e-21	// TraesCS3B02G259100 // TraesCS4A02G449700 // TraesCS3D02G005400 // TraesCS7D02G034800 // TraesCS1B02G147000 // TraesCS1A02G127900 // TraesCS2A02G418200 // TraesCS2B02G437200 // TraesCS3A02G229800 // TraesCS3B02G179300 // TraesCS3A02G152200 // TraesCS2A02G418300 // TraesCS3A02G278100 // TraesCS2B02G437300 // TraesCS7A02G038600 // TraesCS4A02G077500 // TraesCS2A02G418400 // TraesCS2D02G415600 // …
GO:0035556	P	intracellular signal transduction	25	36	5129	85761	8.7e-23	7.5e-21	// TraesCS3B02G259100 // TraesCS3D02G005400 // TraesCS7D02G034800 // TraesCS1B02G147000 // TraesCS1A02G127900 // TraesCS4A02G077500 // TraesCS3A02G229800 // TraesCS3B02G179300 // TraesCS3A02G152200 // TraesCS2A02G418300 // TraesCS3A02G278100 // TraesCS2B02G437300 // TraesCS7A02G038600 // TraesCS2A02G418400 // TraesCS2D02G415700 // TraesCS3D02G160000 // TraesCS3B02G008600 // TraesCS3A02G003900 // …
GO:0097437	P	maintenance of dormancy	15	36	652	85761	9.4e-23	7.7e-21	// TraesCS3B02G259100 // TraesCS3A02G003900 // TraesCS7D02G232700 // TraesCS2A02G418400 // TraesCS3D02G278400 // TraesCS3B02G312300 // TraesCS1D02G004300 // TraesCS2D02G415800 // TraesCS3D02G160000 // TraesCS3A02G229800 // TraesCS3D02G005400 // TraesCS3B02G179300 // TraesCS3A02G152200 // TraesCS3B02G008600 // TraesCS3A02G278100
GO:0010231	P	maintenance of seed dormancy	15	36	652	85761	9.4e-23	7.7e-21	// TraesCS3B02G259100 // TraesCS3A02G003900 // TraesCS7D02G232700 // TraesCS2A02G418400 // TraesCS3D02G278400 // TraesCS3B02G312300 // TraesCS1D02G004300 // TraesCS2D02G415800 // TraesCS3D02G160000 // TraesCS3A02G229800 // TraesCS3D02G005400 // TraesCS3B02G179300 // TraesCS3A02G152200 // TraesCS3B02G008600 // TraesCS3A02G278100
GO:0044267	P	cellular protein metabolic process	36	36	21181	85761	1.4e-22	1.1e-20	// TraesCS3B02G259100 // TraesCS4A02G449700 // TraesCS3D02G005400 // TraesCS3A02G290300 // TraesCS7D02G034800 // TraesCS1B02G147000 // TraesCS1A02G127900 // TraesCS3D02G290100 // TraesCS2A02G418200 // TraesCS2B02G437200 // TraesCS3A02G229800 // TraesCS4A02G077500 // TraesCS3A02G152200 // TraesCS2A02G418300 // TraesCS3A02G278100 // TraesCS2B02G437300 // TraesCS7A02G038600 // TraesCS2A02G418400 // …
GO:0009190	P	cyclic nucleotide biosynthetic process	15	36	672	85761	1.5e-22	1.1e-20	// TraesCS3B02G259100 // TraesCS3A02G003900 // TraesCS7D02G232700 // TraesCS2A02G418400 // TraesCS3D02G278400 // TraesCS3B02G312300 // TraesCS1D02G004300 // TraesCS2D02G415800 // TraesCS3D02G160000 // TraesCS3A02G229800 // TraesCS3D02G005400 // TraesCS3B02G179300 // TraesCS3A02G152200 // TraesCS3B02G008600 // TraesCS3A02G278100
GO:0052652	P	cyclic purine nucleotide metabolic process	15	36	672	85761	1.5e-22	1.1e-20	// TraesCS3B02G259100 // TraesCS3A02G003900 // TraesCS7D02G232700 // TraesCS2A02G418400 // TraesCS3D02G278400 // TraesCS3B02G312300 // TraesCS1D02G004300 // TraesCS2D02G415800 // TraesCS3D02G160000 // TraesCS3A02G229800 // TraesCS3D02G005400 // TraesCS3B02G179300 // TraesCS3A02G152200 // TraesCS3B02G008600 // TraesCS3A02G278100
GO:0009187	P	cyclic nucleotide metabolic process	15	36	675	85761	1.6e-22	1.2e-20	// TraesCS3B02G259100 // TraesCS3A02G003900 // TraesCS7D02G232700 // TraesCS2A02G418400 // TraesCS3D02G278400 // TraesCS3B02G312300 // TraesCS1D02G004300 // TraesCS2D02G415800 // TraesCS3D02G160000 // TraesCS3A02G229800 // TraesCS3D02G005400 // TraesCS3B02G179300 // TraesCS3A02G152200 // TraesCS3B02G008600 // TraesCS3A02G278100
GO:0048584	P	positive regulation of response to stimulus	20	36	2330	85761	2.5e-22	1.9e-20	// TraesCS3B02G259100 // TraesCS3A02G003900 // TraesCS3B02G008600 // TraesCS7D02G034800 // TraesCS3D02G278400 // TraesCS7D02G232700 // TraesCS3B02G179300 // TraesCS3B02G312300 // TraesCS1D02G004300 // TraesCS2D02G415700 // TraesCS2D02G415800 // TraesCS7A02G038600 // TraesCS3D02G160000 // TraesCS3A02G229800 // TraesCS3D02G005400 // TraesCS2A02G418400 // TraesCS3A02G152200 // TraesCS2A02G418300 // …
GO:0009789	P	positive regulation of abscisic acid-activated signaling pathway	15	36	764	85761	9.6e-22	6.9e-20	// TraesCS3B02G259100 // TraesCS3A02G003900 // TraesCS7D02G232700 // TraesCS2A02G418400 // TraesCS3D02G278400 // TraesCS3B02G312300 // TraesCS1D02G004300 // TraesCS2D02G415800 // TraesCS3D02G160000 // TraesCS3A02G229800 // TraesCS3D02G005400 // TraesCS3B02G179300 // TraesCS3A02G152200 // TraesCS3B02G008600 // TraesCS3A02G278100
GO:1901421	P	positive regulation of response to alcohol	15	36	764	85761	9.6e-22	6.9e-20	// TraesCS3B02G259100 // TraesCS3A02G003900 // TraesCS7D02G232700 // TraesCS2A02G418400 // TraesCS3D02G278400 // TraesCS3B02G312300 // TraesCS1D02G004300 // TraesCS2D02G415800 // TraesCS3D02G160000 // TraesCS3A02G229800 // TraesCS3D02G005400 // TraesCS3B02G179300 // TraesCS3A02G152200 // TraesCS3B02G008600 // TraesCS3A02G278100
GO:0007165	P	signal transduction	32	36	13882	85761	1.5e-21	1.1e-19	// TraesCS3B02G259100 // TraesCS4A02G449700 // TraesCS3D02G005400 // TraesCS3A02G290300 // TraesCS7D02G034800 // TraesCS1B02G147000 // TraesCS1A02G127900 // TraesCS3D02G290100 // TraesCS2A02G418200 // TraesCS2B02G437200 // TraesCS3A02G229800 // TraesCS3B02G179300 // TraesCS3A02G152200 // TraesCS2A02G418300 // TraesCS3A02G278100 // TraesCS2B02G437300 // TraesCS7A02G038600 // TraesCS4A02G077500 // …
GO:0044700	P	single organism signaling	32	36	14083	85761	2.4e-21	1.6e-19	// TraesCS3B02G259100 // TraesCS4A02G449700 // TraesCS3D02G005400 // TraesCS3A02G290300 // TraesCS7D02G034800 // TraesCS1B02G147000 // TraesCS1A02G127900 // TraesCS3D02G290100 // TraesCS2A02G418200 // TraesCS2B02G437200 // TraesCS3A02G229800 // TraesCS3B02G179300 // TraesCS3A02G152200 // TraesCS2A02G418300 // TraesCS3A02G278100 // TraesCS2B02G437300 // TraesCS7A02G038600 // TraesCS4A02G077500 // …
GO:0023052	P	signaling	32	36	14095	85761	2.4e-21	1.6e-19	// TraesCS3B02G259100 // TraesCS4A02G449700 // TraesCS3D02G005400 // TraesCS3A02G290300 // TraesCS7D02G034800 // TraesCS1B02G147000 // TraesCS1A02G127900 // TraesCS3D02G290100 // TraesCS2A02G418200 // TraesCS2B02G437200 // TraesCS3A02G229800 // TraesCS3B02G179300 // TraesCS3A02G152200 // TraesCS2A02G418300 // TraesCS3A02G278100 // TraesCS2B02G437300 // TraesCS7A02G038600 // TraesCS4A02G077500 // …
GO:0031348	P	negative regulation of defense response	20	36	2647	85761	3e-21	2e-19	// TraesCS3B02G259100 // TraesCS3A02G003900 // TraesCS3B02G008600 // TraesCS7D02G034800 // TraesCS3D02G278400 // TraesCS7D02G232700 // TraesCS3B02G179300 // TraesCS3B02G312300 // TraesCS1D02G004300 // TraesCS2D02G415700 // TraesCS2D02G415800 // TraesCS7A02G038600 // TraesCS3D02G160000 // TraesCS3A02G229800 // TraesCS3D02G005400 // TraesCS2A02G418400 // TraesCS3A02G152200 // TraesCS2A02G418300 // …
GO:0019538	P	protein metabolic process	36	36	23620	85761	7.1e-21	4.6e-19	// TraesCS3B02G259100 // TraesCS4A02G449700 // TraesCS3D02G005400 // TraesCS3A02G290300 // TraesCS7D02G034800 // TraesCS1B02G147000 // TraesCS1A02G127900 // TraesCS3D02G290100 // TraesCS2A02G418200 // TraesCS2B02G437200 // TraesCS3A02G229800 // TraesCS4A02G077500 // TraesCS3A02G152200 // TraesCS2A02G418300 // TraesCS3A02G278100 // TraesCS2B02G437300 // TraesCS7A02G038600 // TraesCS2A02G418400 // …
GO:0010193	P	response to ozone	15	36	877	85761	7.3e-21	4.6e-19	// TraesCS3B02G259100 // TraesCS3A02G003900 // TraesCS7D02G232700 // TraesCS2A02G418400 // TraesCS3D02G278400 // TraesCS3B02G312300 // TraesCS1D02G004300 // TraesCS2D02G415800 // TraesCS3D02G160000 // TraesCS3A02G229800 // TraesCS3D02G005400 // TraesCS3B02G179300 // TraesCS3A02G152200 // TraesCS3B02G008600 // TraesCS3A02G278100
GO:0071310	P	cellular response to organic substance	29	36	10300	85761	7.4e-21	4.7e-19	// TraesCS3B02G259100 // TraesCS4A02G449700 // TraesCS3D02G005400 // TraesCS7D02G034800 // TraesCS1B02G147000 // TraesCS1A02G127900 // TraesCS2A02G418200 // TraesCS2B02G437200 // TraesCS3A02G229800 // TraesCS3B02G179300 // TraesCS3A02G152200 // TraesCS2A02G418300 // TraesCS3A02G278100 // TraesCS2B02G437300 // TraesCS7A02G038600 // TraesCS4A02G077500 // TraesCS2A02G418400 // TraesCS2D02G415600 // …
GO:0009967	P	positive regulation of signal transduction	15	36	931	85761	1.7e-20	1.1e-18	// TraesCS3B02G259100 // TraesCS3A02G003900 // TraesCS7D02G232700 // TraesCS2A02G418400 // TraesCS3D02G278400 // TraesCS3B02G312300 // TraesCS1D02G004300 // TraesCS2D02G415800 // TraesCS3D02G160000 // TraesCS3A02G229800 // TraesCS3D02G005400 // TraesCS3B02G179300 // TraesCS3A02G152200 // TraesCS3B02G008600 // TraesCS3A02G278100
GO:0023056	P	positive regulation of signaling	15	36	931	85761	1.7e-20	1.1e-18	// TraesCS3B02G259100 // TraesCS3A02G003900 // TraesCS7D02G232700 // TraesCS2A02G418400 // TraesCS3D02G278400 // TraesCS3B02G312300 // TraesCS1D02G004300 // TraesCS2D02G415800 // TraesCS3D02G160000 // TraesCS3A02G229800 // TraesCS3D02G005400 // TraesCS3B02G179300 // TraesCS3A02G152200 // TraesCS3B02G008600 // TraesCS3A02G278100
GO:0010647	P	positive regulation of cell communication	15	36	948	85761	2.3e-20	1.4e-18	// TraesCS3B02G259100 // TraesCS3A02G003900 // TraesCS7D02G232700 // TraesCS2A02G418400 // TraesCS3D02G278400 // TraesCS3B02G312300 // TraesCS1D02G004300 // TraesCS2D02G415800 // TraesCS3D02G160000 // TraesCS3A02G229800 // TraesCS3D02G005400 // TraesCS3B02G179300 // TraesCS3A02G152200 // TraesCS3B02G008600 // TraesCS3A02G278100
GO:0009966	P	regulation of signal transduction	20	36	3054	85761	4.8e-20	2.8e-18	// TraesCS3B02G259100 // TraesCS3A02G003900 // TraesCS3B02G008600 // TraesCS7D02G034800 // TraesCS3D02G278400 // TraesCS7D02G232700 // TraesCS3B02G179300 // TraesCS3B02G312300 // TraesCS1D02G004300 // TraesCS2D02G415700 // TraesCS2D02G415800 // TraesCS7A02G038600 // TraesCS3D02G160000 // TraesCS3A02G229800 // TraesCS3D02G005400 // TraesCS2A02G418400 // TraesCS3A02G152200 // TraesCS2A02G418300 // …
GO:0023051	P	regulation of signaling	20	36	3057	85761	4.9e-20	2.9e-18	// TraesCS3B02G259100 // TraesCS3A02G003900 // TraesCS3B02G008600 // TraesCS7D02G034800 // TraesCS3D02G278400 // TraesCS7D02G232700 // TraesCS3B02G179300 // TraesCS3B02G312300 // TraesCS1D02G004300 // TraesCS2D02G415700 // TraesCS2D02G415800 // TraesCS7A02G038600 // TraesCS3D02G160000 // TraesCS3A02G229800 // TraesCS3D02G005400 // TraesCS2A02G418400 // TraesCS3A02G152200 // TraesCS2A02G418300 // …
GO:0010646	P	regulation of cell communication	20	36	3071	85761	5.4e-20	3.1e-18	// TraesCS3B02G259100 // TraesCS3A02G003900 // TraesCS3B02G008600 // TraesCS7D02G034800 // TraesCS3D02G278400 // TraesCS7D02G232700 // TraesCS3B02G179300 // TraesCS3B02G312300 // TraesCS1D02G004300 // TraesCS2D02G415700 // TraesCS2D02G415800 // TraesCS7A02G038600 // TraesCS3D02G160000 // TraesCS3A02G229800 // TraesCS3D02G005400 // TraesCS2A02G418400 // TraesCS3A02G152200 // TraesCS2A02G418300 // …
GO:0009737	P	response to abscisic acid	25	36	6841	85761	9.1e-20	5.1e-18	// TraesCS3B02G259100 // TraesCS3D02G005400 // TraesCS7D02G034800 // TraesCS1B02G147000 // TraesCS1A02G127900 // TraesCS4A02G077500 // TraesCS3A02G229800 // TraesCS3B02G179300 // TraesCS3A02G152200 // TraesCS2A02G418300 // TraesCS3A02G278100 // TraesCS2B02G437300 // TraesCS7A02G038600 // TraesCS2A02G418400 // TraesCS2D02G415700 // TraesCS3D02G160000 // TraesCS3B02G008600 // TraesCS3A02G003900 // …
GO:0097305	P	response to alcohol	25	36	6873	85761	1e-19	5.7e-18	// TraesCS3B02G259100 // TraesCS3D02G005400 // TraesCS7D02G034800 // TraesCS1B02G147000 // TraesCS1A02G127900 // TraesCS4A02G077500 // TraesCS3A02G229800 // TraesCS3B02G179300 // TraesCS3A02G152200 // TraesCS2A02G418300 // TraesCS3A02G278100 // TraesCS2B02G437300 // TraesCS7A02G038600 // TraesCS2A02G418400 // TraesCS2D02G415700 // TraesCS3D02G160000 // TraesCS3B02G008600 // TraesCS3A02G003900 // …
GO:0010043	P	response to zinc ion	15	36	1062	85761	1.2e-19	6.5e-18	// TraesCS3B02G259100 // TraesCS3A02G003900 // TraesCS7D02G232700 // TraesCS2A02G418400 // TraesCS3D02G278400 // TraesCS3B02G312300 // TraesCS1D02G004300 // TraesCS2D02G415800 // TraesCS3D02G160000 // TraesCS3A02G229800 // TraesCS3D02G005400 // TraesCS3B02G179300 // TraesCS3A02G152200 // TraesCS3B02G008600 // TraesCS3A02G278100
GO:0007154	P	cell communication	32	36	15984	85761	1.2e-19	6.6e-18	// TraesCS3B02G259100 // TraesCS4A02G449700 // TraesCS3D02G005400 // TraesCS3A02G290300 // TraesCS7D02G034800 // TraesCS1B02G147000 // TraesCS1A02G127900 // TraesCS3D02G290100 // TraesCS2A02G418200 // TraesCS2B02G437200 // TraesCS3A02G229800 // TraesCS3B02G179300 // TraesCS3A02G152200 // TraesCS2A02G418300 // TraesCS3A02G278100 // TraesCS2B02G437300 // TraesCS7A02G038600 // TraesCS4A02G077500 // …
GO:0070887	P	cellular response to chemical stimulus	29	36	11665	85761	2.4e-19	1.3e-17	// TraesCS3B02G259100 // TraesCS4A02G449700 // TraesCS3D02G005400 // TraesCS7D02G034800 // TraesCS1B02G147000 // TraesCS1A02G127900 // TraesCS2A02G418200 // TraesCS2B02G437200 // TraesCS3A02G229800 // TraesCS3B02G179300 // TraesCS3A02G152200 // TraesCS2A02G418300 // TraesCS3A02G278100 // TraesCS2B02G437300 // TraesCS7A02G038600 // TraesCS4A02G077500 // TraesCS2A02G418400 // TraesCS2D02G415600 // …
GO:0071229	P	cellular response to acid chemical	25	36	7142	85761	2.6e-19	1.3e-17	// TraesCS3B02G259100 // TraesCS3D02G005400 // TraesCS7D02G034800 // TraesCS1B02G147000 // TraesCS1A02G127900 // TraesCS4A02G077500 // TraesCS3A02G229800 // TraesCS3B02G179300 // TraesCS3A02G152200 // TraesCS2A02G418300 // TraesCS3A02G278100 // TraesCS2B02G437300 // TraesCS7A02G038600 // TraesCS2A02G418400 // TraesCS2D02G415700 // TraesCS3D02G160000 // TraesCS3B02G008600 // TraesCS3A02G003900 // …
GO:0009749	P	response to glucose	15	36	1227	85761	9.9e-19	5.1e-17	// TraesCS3B02G259100 // TraesCS3A02G003900 // TraesCS7D02G232700 // TraesCS2A02G418400 // TraesCS3D02G278400 // TraesCS3B02G312300 // TraesCS1D02G004300 // TraesCS2D02G415800 // TraesCS3D02G160000 // TraesCS3A02G229800 // TraesCS3D02G005400 // TraesCS3B02G179300 // TraesCS3A02G152200 // TraesCS3B02G008600 // TraesCS3A02G278100
GO:0009152	P	purine ribonucleotide biosynthetic process	15	36	1233	85761	1.1e-18	5.4e-17	// TraesCS3B02G259100 // TraesCS3A02G003900 // TraesCS7D02G232700 // TraesCS2A02G418400 // TraesCS3D02G278400 // TraesCS3B02G312300 // TraesCS1D02G004300 // TraesCS2D02G415800 // TraesCS3D02G160000 // TraesCS3A02G229800 // TraesCS3D02G005400 // TraesCS3B02G179300 // TraesCS3A02G152200 // TraesCS3B02G008600 // TraesCS3A02G278100
GO:0010162	P	seed dormancy process	15	36	1251	85761	1.3e-18	6.5e-17	// TraesCS3B02G259100 // TraesCS3A02G003900 // TraesCS7D02G232700 // TraesCS2A02G418400 // TraesCS3D02G278400 // TraesCS3B02G312300 // TraesCS1D02G004300 // TraesCS2D02G415800 // TraesCS3D02G160000 // TraesCS3A02G229800 // TraesCS3D02G005400 // TraesCS3B02G179300 // TraesCS3A02G152200 // TraesCS3B02G008600 // TraesCS3A02G278100
GO:0022611	P	dormancy process	15	36	1251	85761	1.3e-18	6.5e-17	// TraesCS3B02G259100 // TraesCS3A02G003900 // TraesCS7D02G232700 // TraesCS2A02G418400 // TraesCS3D02G278400 // TraesCS3B02G312300 // TraesCS1D02G004300 // TraesCS2D02G415800 // TraesCS3D02G160000 // TraesCS3A02G229800 // TraesCS3D02G005400 // TraesCS3B02G179300 // TraesCS3A02G152200 // TraesCS3B02G008600 // TraesCS3A02G278100
GO:0045088	P	regulation of innate immune response	20	36	3682	85761	1.8e-18	8.7e-17	// TraesCS3B02G259100 // TraesCS3A02G003900 // TraesCS3B02G008600 // TraesCS7D02G034800 // TraesCS3D02G278400 // TraesCS7D02G232700 // TraesCS3B02G179300 // TraesCS3B02G312300 // TraesCS1D02G004300 // TraesCS2D02G415700 // TraesCS2D02G415800 // TraesCS7A02G038600 // TraesCS3D02G160000 // TraesCS3A02G229800 // TraesCS3D02G005400 // TraesCS2A02G418400 // TraesCS3A02G152200 // TraesCS2A02G418300 // …
GO:0050776	P	regulation of immune response	20	36	3706	85761	2e-18	9.8e-17	// TraesCS3B02G259100 // TraesCS3A02G003900 // TraesCS3B02G008600 // TraesCS7D02G034800 // TraesCS3D02G278400 // TraesCS7D02G232700 // TraesCS3B02G179300 // TraesCS3B02G312300 // TraesCS1D02G004300 // TraesCS2D02G415700 // TraesCS2D02G415800 // TraesCS7A02G038600 // TraesCS3D02G160000 // TraesCS3A02G229800 // TraesCS3D02G005400 // TraesCS2A02G418400 // TraesCS3A02G152200 // TraesCS2A02G418300 // …
GO:0021700	P	developmental maturation	20	36	3717	85761	2.1e-18	1e-16	// TraesCS3B02G259100 // TraesCS3A02G003900 // TraesCS3B02G008600 // TraesCS7D02G034800 // TraesCS3D02G278400 // TraesCS7D02G232700 // TraesCS3B02G179300 // TraesCS3B02G312300 // TraesCS1D02G004300 // TraesCS2D02G415700 // TraesCS2D02G415800 // TraesCS7A02G038600 // TraesCS3D02G160000 // TraesCS3A02G229800 // TraesCS3D02G005400 // TraesCS2A02G418400 // TraesCS3A02G152200 // TraesCS2A02G418300 // …
GO:0002682	P	regulation of immune system process	20	36	3754	85761	2.6e-18	1.2e-16	// TraesCS3B02G259100 // TraesCS3A02G003900 // TraesCS3B02G008600 // TraesCS7D02G034800 // TraesCS3D02G278400 // TraesCS7D02G232700 // TraesCS3B02G179300 // TraesCS3B02G312300 // TraesCS1D02G004300 // TraesCS2D02G415700 // TraesCS2D02G415800 // TraesCS7A02G038600 // TraesCS3D02G160000 // TraesCS3A02G229800 // TraesCS3D02G005400 // TraesCS2A02G418400 // TraesCS3A02G152200 // TraesCS2A02G418300 // …
GO:0048585	P	negative regulation of response to stimulus	20	36	3756	85761	2.6e-18	1.2e-16	// TraesCS3B02G259100 // TraesCS3A02G003900 // TraesCS3B02G008600 // TraesCS7D02G034800 // TraesCS3D02G278400 // TraesCS7D02G232700 // TraesCS3B02G179300 // TraesCS3B02G312300 // TraesCS1D02G004300 // TraesCS2D02G415700 // TraesCS2D02G415800 // TraesCS7A02G038600 // TraesCS3D02G160000 // TraesCS3A02G229800 // TraesCS3D02G005400 // TraesCS2A02G418400 // TraesCS3A02G152200 // TraesCS2A02G418300 // …
GO:0006164	P	purine nucleotide biosynthetic process	15	36	1326	85761	3.1e-18	1.4e-16	// TraesCS3B02G259100 // TraesCS3A02G003900 // TraesCS7D02G232700 // TraesCS2A02G418400 // TraesCS3D02G278400 // TraesCS3B02G312300 // TraesCS1D02G004300 // TraesCS2D02G415800 // TraesCS3D02G160000 // TraesCS3A02G229800 // TraesCS3D02G005400 // TraesCS3B02G179300 // TraesCS3A02G152200 // TraesCS3B02G008600 // TraesCS3A02G278100
GO:0009816	P	defense response to bacterium, incompatible interaction	15	36	1343	85761	3.7e-18	1.7e-16	// TraesCS3B02G259100 // TraesCS3A02G003900 // TraesCS7D02G232700 // TraesCS2A02G418400 // TraesCS3D02G278400 // TraesCS3B02G312300 // TraesCS1D02G004300 // TraesCS2D02G415800 // TraesCS3D02G160000 // TraesCS3A02G229800 // TraesCS3D02G005400 // TraesCS3B02G179300 // TraesCS3A02G152200 // TraesCS3B02G008600 // TraesCS3A02G278100
GO:0072522	P	purine-containing compound biosynthetic process	15	36	1353	85761	4.1e-18	1.9e-16	// TraesCS3B02G259100 // TraesCS3A02G003900 // TraesCS7D02G232700 // TraesCS2A02G418400 // TraesCS3D02G278400 // TraesCS3B02G312300 // TraesCS1D02G004300 // TraesCS2D02G415800 // TraesCS3D02G160000 // TraesCS3A02G229800 // TraesCS3D02G005400 // TraesCS3B02G179300 // TraesCS3A02G152200 // TraesCS3B02G008600 // TraesCS3A02G278100
GO:1901419	P	regulation of response to alcohol	15	36	1379	85761	5.5e-18	2.4e-16	// TraesCS3B02G259100 // TraesCS3A02G003900 // TraesCS7D02G232700 // TraesCS2A02G418400 // TraesCS3D02G278400 // TraesCS3B02G312300 // TraesCS1D02G004300 // TraesCS2D02G415800 // TraesCS3D02G160000 // TraesCS3A02G229800 // TraesCS3D02G005400 // TraesCS3B02G179300 // TraesCS3A02G152200 // TraesCS3B02G008600 // TraesCS3A02G278100
GO:0009787	P	regulation of abscisic acid-activated signaling pathway	15	36	1379	85761	5.5e-18	2.4e-16	// TraesCS3B02G259100 // TraesCS3A02G003900 // TraesCS7D02G232700 // TraesCS2A02G418400 // TraesCS3D02G278400 // TraesCS3B02G312300 // TraesCS1D02G004300 // TraesCS2D02G415800 // TraesCS3D02G160000 // TraesCS3A02G229800 // TraesCS3D02G005400 // TraesCS3B02G179300 // TraesCS3A02G152200 // TraesCS3B02G008600 // TraesCS3A02G278100
GO:1901701	P	cellular response to oxygen-containing compound	25	36	8136	85761	5.8e-18	2.5e-16	// TraesCS3B02G259100 // TraesCS3D02G005400 // TraesCS7D02G034800 // TraesCS1B02G147000 // TraesCS1A02G127900 // TraesCS4A02G077500 // TraesCS3A02G229800 // TraesCS3B02G179300 // TraesCS3A02G152200 // TraesCS2A02G418300 // TraesCS3A02G278100 // TraesCS2B02G437300 // TraesCS7A02G038600 // TraesCS2A02G418400 // TraesCS2D02G415700 // TraesCS3D02G160000 // TraesCS3B02G008600 // TraesCS3A02G003900 // …
GO:0033993	P	response to lipid	25	36	8254	85761	8.2e-18	3.5e-16	// TraesCS3B02G259100 // TraesCS3D02G005400 // TraesCS7D02G034800 // TraesCS1B02G147000 // TraesCS1A02G127900 // TraesCS4A02G077500 // TraesCS3A02G229800 // TraesCS3B02G179300 // TraesCS3A02G152200 // TraesCS2A02G418300 // TraesCS3A02G278100 // TraesCS2B02G437300 // TraesCS7A02G038600 // TraesCS2A02G418400 // TraesCS2D02G415700 // TraesCS3D02G160000 // TraesCS3B02G008600 // TraesCS3A02G003900 // …
GO:0001558	P	regulation of cell growth	15	36	1522	85761	2.3e-17	9.7e-16	// TraesCS3B02G259100 // TraesCS7D02G232700 // TraesCS7D02G034800 // TraesCS1B02G147000 // TraesCS1A02G127900 // TraesCS4B02G233600 // TraesCS2D02G415800 // TraesCS2D02G415700 // TraesCS4A02G077500 // TraesCS1D02G126300 // TraesCS3A02G229800 // TraesCS2A02G418400 // TraesCS2A02G418300 // TraesCS2B02G437300 // TraesCS7A02G038600
GO:0010431	P	seed maturation	15	36	1524	85761	2.3e-17	9.8e-16	// TraesCS3B02G259100 // TraesCS3A02G003900 // TraesCS7D02G232700 // TraesCS2A02G418400 // TraesCS3D02G278400 // TraesCS3B02G312300 // TraesCS1D02G004300 // TraesCS2D02G415800 // TraesCS3D02G160000 // TraesCS3A02G229800 // TraesCS3D02G005400 // TraesCS3B02G179300 // TraesCS3A02G152200 // TraesCS3B02G008600 // TraesCS3A02G278100
GO:1990267	P	response to transition metal nanoparticle	15	36	1572	85761	3.7e-17	1.5e-15	// TraesCS3B02G259100 // TraesCS3A02G003900 // TraesCS7D02G232700 // TraesCS2A02G418400 // TraesCS3D02G278400 // TraesCS3B02G312300 // TraesCS1D02G004300 // TraesCS2D02G415800 // TraesCS3D02G160000 // TraesCS3A02G229800 // TraesCS3D02G005400 // TraesCS3B02G179300 // TraesCS3A02G152200 // TraesCS3B02G008600 // TraesCS3A02G278100
GO:0071407	P	cellular response to organic cyclic compound	20	36	4349	85761	4.4e-17	1.8e-15	// TraesCS3B02G259100 // TraesCS3A02G003900 // TraesCS3B02G008600 // TraesCS7D02G034800 // TraesCS3D02G278400 // TraesCS7D02G232700 // TraesCS3B02G179300 // TraesCS3B02G312300 // TraesCS1D02G004300 // TraesCS2D02G415700 // TraesCS2D02G415800 // TraesCS7A02G038600 // TraesCS3D02G160000 // TraesCS3A02G229800 // TraesCS3D02G005400 // TraesCS2A02G418400 // TraesCS3A02G152200 // TraesCS2A02G418300 // …
GO:0009555	P	pollen development	20	36	4408	85761	5.7e-17	2.3e-15	// TraesCS3B02G259100 // TraesCS3A02G003900 // TraesCS3B02G008600 // TraesCS7D02G034800 // TraesCS3D02G278400 // TraesCS7D02G232700 // TraesCS3B02G179300 // TraesCS3B02G312300 // TraesCS1D02G004300 // TraesCS2D02G415700 // TraesCS2D02G415800 // TraesCS7A02G038600 // TraesCS3D02G160000 // TraesCS3A02G229800 // TraesCS3D02G005400 // TraesCS2A02G418400 // TraesCS3A02G152200 // TraesCS2A02G418300 // …
GO:0009620	P	response to fungus	23	36	6923	85761	6.1e-17	2.4e-15	// TraesCS3B02G259100 // TraesCS3D02G005400 // TraesCS7D02G034800 // TraesCS1B02G147000 // TraesCS1A02G127900 // TraesCS3A02G229800 // TraesCS3B02G179300 // TraesCS3A02G152200 // TraesCS2A02G418300 // TraesCS3A02G278100 // TraesCS2B02G437300 // TraesCS7A02G038600 // TraesCS2A02G418400 // TraesCS2D02G415700 // TraesCS3D02G160000 // TraesCS3B02G008600 // TraesCS3A02G003900 // TraesCS1D02G004300 // …
GO:0009746	P	response to hexose	15	36	1639	85761	6.8e-17	2.7e-15	// TraesCS3B02G259100 // TraesCS3A02G003900 // TraesCS7D02G232700 // TraesCS2A02G418400 // TraesCS3D02G278400 // TraesCS3B02G312300 // TraesCS1D02G004300 // TraesCS2D02G415800 // TraesCS3D02G160000 // TraesCS3A02G229800 // TraesCS3D02G005400 // TraesCS3B02G179300 // TraesCS3A02G152200 // TraesCS3B02G008600 // TraesCS3A02G278100
GO:0034284	P	response to monosaccharide	15	36	1650	85761	7.4e-17	2.9e-15	// TraesCS3B02G259100 // TraesCS3A02G003900 // TraesCS7D02G232700 // TraesCS2A02G418400 // TraesCS3D02G278400 // TraesCS3B02G312300 // TraesCS1D02G004300 // TraesCS2D02G415800 // TraesCS3D02G160000 // TraesCS3A02G229800 // TraesCS3D02G005400 // TraesCS3B02G179300 // TraesCS3A02G152200 // TraesCS3B02G008600 // TraesCS3A02G278100
GO:0022603	P	regulation of anatomical structure morphogenesis	15	36	1682	85761	9.8e-17	3.8e-15	// TraesCS3B02G259100 // TraesCS7D02G232700 // TraesCS7D02G034800 // TraesCS1B02G147000 // TraesCS1A02G127900 // TraesCS4B02G233600 // TraesCS2D02G415800 // TraesCS2D02G415700 // TraesCS4A02G077500 // TraesCS1D02G126300 // TraesCS3A02G229800 // TraesCS2A02G418400 // TraesCS2A02G418300 // TraesCS2B02G437300 // TraesCS7A02G038600
GO:0009260	P	ribonucleotide biosynthetic process	15	36	1694	85761	1.1e-16	4.1e-15	// TraesCS3B02G259100 // TraesCS3A02G003900 // TraesCS7D02G232700 // TraesCS2A02G418400 // TraesCS3D02G278400 // TraesCS3B02G312300 // TraesCS1D02G004300 // TraesCS2D02G415800 // TraesCS3D02G160000 // TraesCS3A02G229800 // TraesCS3D02G005400 // TraesCS3B02G179300 // TraesCS3A02G152200 // TraesCS3B02G008600 // TraesCS3A02G278100
GO:0046390	P	ribose phosphate biosynthetic process	15	36	1694	85761	1.1e-16	4.1e-15	// TraesCS3B02G259100 // TraesCS3A02G003900 // TraesCS7D02G232700 // TraesCS2A02G418400 // TraesCS3D02G278400 // TraesCS3B02G312300 // TraesCS1D02G004300 // TraesCS2D02G415800 // TraesCS3D02G160000 // TraesCS3A02G229800 // TraesCS3D02G005400 // TraesCS3B02G179300 // TraesCS3A02G152200 // TraesCS3B02G008600 // TraesCS3A02G278100
GO:0009725	P	response to hormone	29	36	14710	85761	1.5e-16	5.6e-15	// TraesCS3B02G259100 // TraesCS4A02G449700 // TraesCS3D02G005400 // TraesCS7D02G034800 // TraesCS1B02G147000 // TraesCS1A02G127900 // TraesCS2A02G418200 // TraesCS2B02G437200 // TraesCS3A02G229800 // TraesCS3B02G179300 // TraesCS3A02G152200 // TraesCS2A02G418300 // TraesCS3A02G278100 // TraesCS2B02G437300 // TraesCS7A02G038600 // TraesCS4A02G077500 // TraesCS2A02G418400 // TraesCS2D02G415600 // …
GO:0042542	P	response to hydrogen peroxide	15	36	1748	85761	1.7e-16	6.4e-15	// TraesCS3B02G259100 // TraesCS3A02G003900 // TraesCS7D02G232700 // TraesCS2A02G418400 // TraesCS3D02G278400 // TraesCS3B02G312300 // TraesCS1D02G004300 // TraesCS2D02G415800 // TraesCS3D02G160000 // TraesCS3A02G229800 // TraesCS3D02G005400 // TraesCS3B02G179300 // TraesCS3A02G152200 // TraesCS3B02G008600 // TraesCS3A02G278100
GO:0051716	P	cellular response to stimulus	32	36	20324	85761	2.1e-16	7.6e-15	// TraesCS3B02G259100 // TraesCS4A02G449700 // TraesCS3D02G005400 // TraesCS3A02G290300 // TraesCS7D02G034800 // TraesCS1B02G147000 // TraesCS1A02G127900 // TraesCS3D02G290100 // TraesCS2A02G418200 // TraesCS2B02G437200 // TraesCS3A02G229800 // TraesCS3B02G179300 // TraesCS3A02G152200 // TraesCS2A02G418300 // TraesCS3A02G278100 // TraesCS2B02G437300 // TraesCS7A02G038600 // TraesCS4A02G077500 // …
GO:0031347	P	regulation of defense response	20	36	4837	85761	3.3e-16	1.2e-14	// TraesCS3B02G259100 // TraesCS3A02G003900 // TraesCS3B02G008600 // TraesCS7D02G034800 // TraesCS3D02G278400 // TraesCS7D02G232700 // TraesCS3B02G179300 // TraesCS3B02G312300 // TraesCS1D02G004300 // TraesCS2D02G415700 // TraesCS2D02G415800 // TraesCS7A02G038600 // TraesCS3D02G160000 // TraesCS3A02G229800 // TraesCS3D02G005400 // TraesCS2A02G418400 // TraesCS3A02G152200 // TraesCS2A02G418300 // …
GO:0000160	P	phosphorelay signal transduction system	15	36	1871	85761	4.6e-16	1.7e-14	// TraesCS3B02G259100 // TraesCS3A02G003900 // TraesCS7D02G232700 // TraesCS2A02G418400 // TraesCS3D02G278400 // TraesCS3B02G312300 // TraesCS1D02G004300 // TraesCS2D02G415800 // TraesCS3D02G160000 // TraesCS3A02G229800 // TraesCS3D02G005400 // TraesCS3B02G179300 // TraesCS3A02G152200 // TraesCS3B02G008600 // TraesCS3A02G278100
GO:0009719	P	response to endogenous stimulus	29	36	15578	85761	7.3e-16	2.6e-14	// TraesCS3B02G259100 // TraesCS4A02G449700 // TraesCS3D02G005400 // TraesCS7D02G034800 // TraesCS1B02G147000 // TraesCS1A02G127900 // TraesCS2A02G418200 // TraesCS2B02G437200 // TraesCS3A02G229800 // TraesCS3B02G179300 // TraesCS3A02G152200 // TraesCS2A02G418300 // TraesCS3A02G278100 // TraesCS2B02G437300 // TraesCS7A02G038600 // TraesCS4A02G077500 // TraesCS2A02G418400 // TraesCS2D02G415600 // …
GO:0009845	P	seed germination	15	36	1986	85761	1.1e-15	3.9e-14	// TraesCS7D02G034800 // TraesCS1B02G147000 // TraesCS1A02G127900 // TraesCS4B02G233600 // TraesCS2D02G415800 // TraesCS2D02G415700 // TraesCS4A02G077500 // TraesCS1D02G126300 // TraesCS3D02G160000 // TraesCS3B02G179300 // TraesCS2A02G418400 // TraesCS3A02G152200 // TraesCS2A02G418300 // TraesCS2B02G437300 // TraesCS7A02G038600
GO:0006979	P	response to oxidative stress	20	36	5229	85761	1.5e-15	5.1e-14	// TraesCS3B02G259100 // TraesCS3A02G003900 // TraesCS3B02G008600 // TraesCS7D02G034800 // TraesCS3D02G278400 // TraesCS7D02G232700 // TraesCS3B02G179300 // TraesCS3B02G312300 // TraesCS1D02G004300 // TraesCS2D02G415700 // TraesCS2D02G415800 // TraesCS7A02G038600 // TraesCS3D02G160000 // TraesCS3A02G229800 // TraesCS3D02G005400 // TraesCS2A02G418400 // TraesCS3A02G152200 // TraesCS2A02G418300 // …
GO:0090351	P	seedling development	15	36	2052	85761	1.8e-15	6.1e-14	// TraesCS7D02G034800 // TraesCS1B02G147000 // TraesCS1A02G127900 // TraesCS4B02G233600 // TraesCS2D02G415800 // TraesCS2D02G415700 // TraesCS4A02G077500 // TraesCS1D02G126300 // TraesCS3D02G160000 // TraesCS3B02G179300 // TraesCS2A02G418400 // TraesCS3A02G152200 // TraesCS2A02G418300 // TraesCS2B02G437300 // TraesCS7A02G038600
GO:0080134	P	regulation of response to stress	20	36	5375	85761	2.5e-15	8.5e-14	// TraesCS3B02G259100 // TraesCS3A02G003900 // TraesCS3B02G008600 // TraesCS7D02G034800 // TraesCS3D02G278400 // TraesCS7D02G232700 // TraesCS3B02G179300 // TraesCS3B02G312300 // TraesCS1D02G004300 // TraesCS2D02G415700 // TraesCS2D02G415800 // TraesCS7A02G038600 // TraesCS3D02G160000 // TraesCS3A02G229800 // TraesCS3D02G005400 // TraesCS2A02G418400 // TraesCS3A02G152200 // TraesCS2A02G418300 // …
GO:0009165	P	nucleotide biosynthetic process	15	36	2123	85761	2.9e-15	9.8e-14	// TraesCS3B02G259100 // TraesCS3A02G003900 // TraesCS7D02G232700 // TraesCS2A02G418400 // TraesCS3D02G278400 // TraesCS3B02G312300 // TraesCS1D02G004300 // TraesCS2D02G415800 // TraesCS3D02G160000 // TraesCS3A02G229800 // TraesCS3D02G005400 // TraesCS3B02G179300 // TraesCS3A02G152200 // TraesCS3B02G008600 // TraesCS3A02G278100
GO:1901293	P	nucleoside phosphate biosynthetic process	15	36	2135	85761	3.1e-15	1.1e-13	// TraesCS3B02G259100 // TraesCS3A02G003900 // TraesCS7D02G232700 // TraesCS2A02G418400 // TraesCS3D02G278400 // TraesCS3B02G312300 // TraesCS1D02G004300 // TraesCS2D02G415800 // TraesCS3D02G160000 // TraesCS3A02G229800 // TraesCS3D02G005400 // TraesCS3B02G179300 // TraesCS3A02G152200 // TraesCS3B02G008600 // TraesCS3A02G278100
GO:0050832	P	defense response to fungus	20	36	5721	85761	8e-15	2.7e-13	// TraesCS3B02G259100 // TraesCS3A02G003900 // TraesCS3B02G008600 // TraesCS7D02G034800 // TraesCS3D02G278400 // TraesCS7D02G232700 // TraesCS3B02G179300 // TraesCS3B02G312300 // TraesCS1D02G004300 // TraesCS2D02G415700 // TraesCS2D02G415800 // TraesCS7A02G038600 // TraesCS3D02G160000 // TraesCS3A02G229800 // TraesCS3D02G005400 // TraesCS2A02G418400 // TraesCS3A02G152200 // TraesCS2A02G418300 // …
GO:0042742	P	defense response to bacterium	20	36	5736	85761	8.4e-15	2.8e-13	// TraesCS3B02G259100 // TraesCS3A02G003900 // TraesCS3B02G008600 // TraesCS7D02G034800 // TraesCS3D02G278400 // TraesCS7D02G232700 // TraesCS3B02G179300 // TraesCS3B02G312300 // TraesCS1D02G004300 // TraesCS2D02G415700 // TraesCS2D02G415800 // TraesCS7A02G038600 // TraesCS3D02G160000 // TraesCS3A02G229800 // TraesCS3D02G005400 // TraesCS2A02G418400 // TraesCS3A02G152200 // TraesCS2A02G418300 // …
GO:0048229	P	gametophyte development	20	36	5751	85761	8.9e-15	2.9e-13	// TraesCS3B02G259100 // TraesCS3A02G003900 // TraesCS3B02G008600 // TraesCS7D02G034800 // TraesCS3D02G278400 // TraesCS7D02G232700 // TraesCS3B02G179300 // TraesCS3B02G312300 // TraesCS1D02G004300 // TraesCS2D02G415700 // TraesCS2D02G415800 // TraesCS7A02G038600 // TraesCS3D02G160000 // TraesCS3A02G229800 // TraesCS3D02G005400 // TraesCS2A02G418400 // TraesCS3A02G152200 // TraesCS2A02G418300 // …
GO:0009150	P	purine ribonucleotide metabolic process	15	36	2460	85761	2.4e-14	7.8e-13	// TraesCS3B02G259100 // TraesCS3A02G003900 // TraesCS7D02G232700 // TraesCS2A02G418400 // TraesCS3D02G278400 // TraesCS3B02G312300 // TraesCS1D02G004300 // TraesCS2D02G415800 // TraesCS3D02G160000 // TraesCS3A02G229800 // TraesCS3D02G005400 // TraesCS3B02G179300 // TraesCS3A02G152200 // TraesCS3B02G008600 // TraesCS3A02G278100
GO:0007186	P	G-protein coupled receptor signaling pathway	12	36	1128	85761	2.7e-14	8.6e-13	// TraesCS3B02G259100 // TraesCS3A02G003900 // TraesCS3B02G325100 // TraesCS3B02G312300 // TraesCS3D02G290100 // TraesCS3A02G290300 // TraesCS1D02G004300 // TraesCS3D02G278400 // TraesCS3A02G229800 // TraesCS3D02G005400 // TraesCS3B02G008600 // TraesCS3A02G278100
GO:0044260	P	cellular macromolecule metabolic process	36	36	36166	85761	3.2e-14	1e-12	// TraesCS3B02G259100 // TraesCS4A02G449700 // TraesCS3D02G005400 // TraesCS3A02G290300 // TraesCS7D02G034800 // TraesCS1B02G147000 // TraesCS1A02G127900 // TraesCS3D02G290100 // TraesCS2A02G418200 // TraesCS2B02G437200 // TraesCS3A02G229800 // TraesCS4A02G077500 // TraesCS3A02G152200 // TraesCS2A02G418300 // TraesCS3A02G278100 // TraesCS2B02G437300 // TraesCS7A02G038600 // TraesCS2A02G418400 // …
GO:0006163	P	purine nucleotide metabolic process	15	36	2558	85761	4.2e-14	1.3e-12	// TraesCS3B02G259100 // TraesCS3A02G003900 // TraesCS7D02G232700 // TraesCS2A02G418400 // TraesCS3D02G278400 // TraesCS3B02G312300 // TraesCS1D02G004300 // TraesCS2D02G415800 // TraesCS3D02G160000 // TraesCS3A02G229800 // TraesCS3D02G005400 // TraesCS3B02G179300 // TraesCS3A02G152200 // TraesCS3B02G008600 // TraesCS3A02G278100
GO:0009743	P	response to carbohydrate	15	36	2616	85761	5.8e-14	1.8e-12	// TraesCS3B02G259100 // TraesCS3A02G003900 // TraesCS7D02G232700 // TraesCS2A02G418400 // TraesCS3D02G278400 // TraesCS3B02G312300 // TraesCS1D02G004300 // TraesCS2D02G415800 // TraesCS3D02G160000 // TraesCS3A02G229800 // TraesCS3D02G005400 // TraesCS3B02G179300 // TraesCS3A02G152200 // TraesCS3B02G008600 // TraesCS3A02G278100
GO:0000302	P	response to reactive oxygen species	15	36	2675	85761	8e-14	2.5e-12	// TraesCS3B02G259100 // TraesCS3A02G003900 // TraesCS7D02G232700 // TraesCS2A02G418400 // TraesCS3D02G278400 // TraesCS3B02G312300 // TraesCS1D02G004300 // TraesCS2D02G415800 // TraesCS3D02G160000 // TraesCS3A02G229800 // TraesCS3D02G005400 // TraesCS3B02G179300 // TraesCS3A02G152200 // TraesCS3B02G008600 // TraesCS3A02G278100
GO:0072521	P	purine-containing compound metabolic process	15	36	2693	85761	8.8e-14	2.7e-12	// TraesCS3B02G259100 // TraesCS3A02G003900 // TraesCS7D02G232700 // TraesCS2A02G418400 // TraesCS3D02G278400 // TraesCS3B02G312300 // TraesCS1D02G004300 // TraesCS2D02G415800 // TraesCS3D02G160000 // TraesCS3A02G229800 // TraesCS3D02G005400 // TraesCS3B02G179300 // TraesCS3A02G152200 // TraesCS3B02G008600 // TraesCS3A02G278100
GO:0048638	P	regulation of developmental growth	15	36	2766	85761	1.3e-13	4e-12	// TraesCS3B02G259100 // TraesCS7D02G232700 // TraesCS7D02G034800 // TraesCS1B02G147000 // TraesCS1A02G127900 // TraesCS4B02G233600 // TraesCS2D02G415800 // TraesCS2D02G415700 // TraesCS4A02G077500 // TraesCS1D02G126300 // TraesCS3A02G229800 // TraesCS2A02G418400 // TraesCS2A02G418300 // TraesCS2B02G437300 // TraesCS7A02G038600
GO:0048316	P	seed development	20	36	6660	85761	1.4e-13	4.3e-12	// TraesCS3B02G259100 // TraesCS3A02G003900 // TraesCS3B02G008600 // TraesCS7D02G034800 // TraesCS3D02G278400 // TraesCS7D02G232700 // TraesCS3B02G179300 // TraesCS3B02G312300 // TraesCS1D02G004300 // TraesCS2D02G415700 // TraesCS2D02G415800 // TraesCS7A02G038600 // TraesCS3D02G160000 // TraesCS3A02G229800 // TraesCS3D02G005400 // TraesCS2A02G418400 // TraesCS3A02G152200 // TraesCS2A02G418300 // …
GO:0010033	P	response to organic substance	29	36	18902	85761	1.4e-13	4.3e-12	// TraesCS3B02G259100 // TraesCS4A02G449700 // TraesCS3D02G005400 // TraesCS7D02G034800 // TraesCS1B02G147000 // TraesCS1A02G127900 // TraesCS2A02G418200 // TraesCS2B02G437200 // TraesCS3A02G229800 // TraesCS3B02G179300 // TraesCS3A02G152200 // TraesCS2A02G418300 // TraesCS3A02G278100 // TraesCS2B02G437300 // TraesCS7A02G038600 // TraesCS4A02G077500 // TraesCS2A02G418400 // TraesCS2D02G415600 // …
GO:0051128	P	regulation of cellular component organization	15	36	2804	85761	1.6e-13	4.7e-12	// TraesCS3B02G259100 // TraesCS7D02G232700 // TraesCS7D02G034800 // TraesCS1B02G147000 // TraesCS1A02G127900 // TraesCS4B02G233600 // TraesCS2D02G415800 // TraesCS2D02G415700 // TraesCS4A02G077500 // TraesCS1D02G126300 // TraesCS3A02G229800 // TraesCS2A02G418400 // TraesCS2A02G418300 // TraesCS2B02G437300 // TraesCS7A02G038600
GO:0010154	P	fruit development	20	36	6845	85761	2.3e-13	6.9e-12	// TraesCS3B02G259100 // TraesCS3A02G003900 // TraesCS3B02G008600 // TraesCS7D02G034800 // TraesCS3D02G278400 // TraesCS7D02G232700 // TraesCS3B02G179300 // TraesCS3B02G312300 // TraesCS1D02G004300 // TraesCS2D02G415700 // TraesCS2D02G415800 // TraesCS7A02G038600 // TraesCS3D02G160000 // TraesCS3A02G229800 // TraesCS3D02G005400 // TraesCS2A02G418400 // TraesCS3A02G152200 // TraesCS2A02G418300 // …
GO:0009259	P	ribonucleotide metabolic process	15	36	2909	85761	2.7e-13	7.8e-12	// TraesCS3B02G259100 // TraesCS3A02G003900 // TraesCS7D02G232700 // TraesCS2A02G418400 // TraesCS3D02G278400 // TraesCS3B02G312300 // TraesCS1D02G004300 // TraesCS2D02G415800 // TraesCS3D02G160000 // TraesCS3A02G229800 // TraesCS3D02G005400 // TraesCS3B02G179300 // TraesCS3A02G152200 // TraesCS3B02G008600 // TraesCS3A02G278100
GO:0048609	P	multicellular organismal reproductive process	15	36	2921	85761	2.8e-13	8.2e-12	// TraesCS3B02G259100 // TraesCS3A02G003900 // TraesCS7D02G232700 // TraesCS2A02G418400 // TraesCS3D02G278400 // TraesCS3B02G312300 // TraesCS1D02G004300 // TraesCS2D02G415800 // TraesCS3D02G160000 // TraesCS3A02G229800 // TraesCS3D02G005400 // TraesCS3B02G179300 // TraesCS3A02G152200 // TraesCS3B02G008600 // TraesCS3A02G278100
GO:0009617	P	response to bacterium	20	36	6920	85761	2.9e-13	8.3e-12	// TraesCS3B02G259100 // TraesCS3A02G003900 // TraesCS3B02G008600 // TraesCS7D02G034800 // TraesCS3D02G278400 // TraesCS7D02G232700 // TraesCS3B02G179300 // TraesCS3B02G312300 // TraesCS1D02G004300 // TraesCS2D02G415700 // TraesCS2D02G415800 // TraesCS7A02G038600 // TraesCS3D02G160000 // TraesCS3A02G229800 // TraesCS3D02G005400 // TraesCS2A02G418400 // TraesCS3A02G152200 // TraesCS2A02G418300 // …
GO:0032504	P	multicellular organism reproduction	15	36	3006	85761	4.2e-13	1.2e-11	// TraesCS3B02G259100 // TraesCS3A02G003900 // TraesCS7D02G232700 // TraesCS2A02G418400 // TraesCS3D02G278400 // TraesCS3B02G312300 // TraesCS1D02G004300 // TraesCS2D02G415800 // TraesCS3D02G160000 // TraesCS3A02G229800 // TraesCS3D02G005400 // TraesCS3B02G179300 // TraesCS3A02G152200 // TraesCS3B02G008600 // TraesCS3A02G278100
GO:0014070	P	response to organic cyclic compound	20	36	7087	85761	4.5e-13	1.3e-11	// TraesCS3B02G259100 // TraesCS3A02G003900 // TraesCS3B02G008600 // TraesCS7D02G034800 // TraesCS3D02G278400 // TraesCS7D02G232700 // TraesCS3B02G179300 // TraesCS3B02G312300 // TraesCS1D02G004300 // TraesCS2D02G415700 // TraesCS2D02G415800 // TraesCS7A02G038600 // TraesCS3D02G160000 // TraesCS3A02G229800 // TraesCS3D02G005400 // TraesCS2A02G418400 // TraesCS3A02G152200 // TraesCS2A02G418300 // …
GO:0043170	P	macromolecule metabolic process	36	36	38931	85761	4.5e-13	1.3e-11	// TraesCS3B02G259100 // TraesCS4A02G449700 // TraesCS3D02G005400 // TraesCS3A02G290300 // TraesCS7D02G034800 // TraesCS1B02G147000 // TraesCS1A02G127900 // TraesCS3D02G290100 // TraesCS2A02G418200 // TraesCS2B02G437200 // TraesCS3A02G229800 // TraesCS4A02G077500 // TraesCS3A02G152200 // TraesCS2A02G418300 // TraesCS3A02G278100 // TraesCS2B02G437300 // TraesCS7A02G038600 // TraesCS2A02G418400 // …
GO:0048583	P	regulation of response to stimulus	20	36	7103	85761	4.6e-13	1.3e-11	// TraesCS3B02G259100 // TraesCS3A02G003900 // TraesCS3B02G008600 // TraesCS7D02G034800 // TraesCS3D02G278400 // TraesCS7D02G232700 // TraesCS3B02G179300 // TraesCS3B02G312300 // TraesCS1D02G004300 // TraesCS2D02G415700 // TraesCS2D02G415800 // TraesCS7A02G038600 // TraesCS3D02G160000 // TraesCS3A02G229800 // TraesCS3D02G005400 // TraesCS2A02G418400 // TraesCS3A02G152200 // TraesCS2A02G418300 // …
GO:0019722	P	calcium-mediated signaling	8	36	286	85761	4.8e-13	1.3e-11	// TraesCS1B02G147000 // TraesCS1A02G127900 // TraesCS4B02G233600 // TraesCS4A02G077500 // TraesCS1D02G126300 // TraesCS3D02G160000 // TraesCS3B02G179300 // TraesCS3A02G152200
GO:0046686	P	response to cadmium ion	15	36	3086	85761	6.2e-13	1.7e-11	// TraesCS3B02G259100 // TraesCS3A02G003900 // TraesCS7D02G232700 // TraesCS2A02G418400 // TraesCS3D02G278400 // TraesCS3B02G312300 // TraesCS1D02G004300 // TraesCS2D02G415800 // TraesCS3D02G160000 // TraesCS3A02G229800 // TraesCS3D02G005400 // TraesCS3B02G179300 // TraesCS3A02G152200 // TraesCS3B02G008600 // TraesCS3A02G278100
GO:0001101	P	response to acid chemical	25	36	13354	85761	6.6e-13	1.8e-11	// TraesCS3B02G259100 // TraesCS3D02G005400 // TraesCS7D02G034800 // TraesCS1B02G147000 // TraesCS1A02G127900 // TraesCS4A02G077500 // TraesCS3A02G229800 // TraesCS3B02G179300 // TraesCS3A02G152200 // TraesCS2A02G418300 // TraesCS3A02G278100 // TraesCS2B02G437300 // TraesCS7A02G038600 // TraesCS2A02G418400 // TraesCS2D02G415700 // TraesCS3D02G160000 // TraesCS3B02G008600 // TraesCS3A02G003900 // …
GO:0009888	P	tissue development	20	36	7473	85761	1.2e-12	3.3e-11	// TraesCS3B02G259100 // TraesCS3A02G003900 // TraesCS3B02G008600 // TraesCS7D02G034800 // TraesCS3D02G278400 // TraesCS7D02G232700 // TraesCS3B02G179300 // TraesCS3B02G312300 // TraesCS1D02G004300 // TraesCS2D02G415700 // TraesCS2D02G415800 // TraesCS7A02G038600 // TraesCS3D02G160000 // TraesCS3A02G229800 // TraesCS3D02G005400 // TraesCS2A02G418400 // TraesCS3A02G152200 // TraesCS2A02G418300 // …
GO:0050794	P	regulation of cellular process	32	36	27690	85761	2.6e-12	7e-11	// TraesCS3B02G259100 // TraesCS4A02G449700 // TraesCS3D02G005400 // TraesCS3A02G290300 // TraesCS7D02G034800 // TraesCS1B02G147000 // TraesCS1A02G127900 // TraesCS3D02G290100 // TraesCS2A02G418200 // TraesCS2B02G437200 // TraesCS3A02G229800 // TraesCS3B02G179300 // TraesCS3A02G152200 // TraesCS2A02G418300 // TraesCS3A02G278100 // TraesCS2B02G437300 // TraesCS7A02G038600 // TraesCS4A02G077500 // …
GO:0048518	P	positive regulation of biological process	20	36	7797	85761	2.6e-12	7e-11	// TraesCS3B02G259100 // TraesCS3A02G003900 // TraesCS3B02G008600 // TraesCS7D02G034800 // TraesCS3D02G278400 // TraesCS7D02G232700 // TraesCS3B02G179300 // TraesCS3B02G312300 // TraesCS1D02G004300 // TraesCS2D02G415700 // TraesCS2D02G415800 // TraesCS7A02G038600 // TraesCS3D02G160000 // TraesCS3A02G229800 // TraesCS3D02G005400 // TraesCS2A02G418400 // TraesCS3A02G152200 // TraesCS2A02G418300 // …
GO:0009791	P	post-embryonic development	25	36	14295	85761	3.2e-12	8.5e-11	// TraesCS3B02G259100 // TraesCS3D02G005400 // TraesCS7D02G034800 // TraesCS1B02G147000 // TraesCS1A02G127900 // TraesCS4A02G077500 // TraesCS3A02G229800 // TraesCS3B02G179300 // TraesCS3A02G152200 // TraesCS2A02G418300 // TraesCS3A02G278100 // TraesCS2B02G437300 // TraesCS7A02G038600 // TraesCS2A02G418400 // TraesCS2D02G415700 // TraesCS3D02G160000 // TraesCS3B02G008600 // TraesCS3A02G003900 // …
GO:0019693	P	ribose phosphate metabolic process	15	36	3479	85761	3.4e-12	9e-11	// TraesCS3B02G259100 // TraesCS3A02G003900 // TraesCS7D02G232700 // TraesCS2A02G418400 // TraesCS3D02G278400 // TraesCS3B02G312300 // TraesCS1D02G004300 // TraesCS2D02G415800 // TraesCS3D02G160000 // TraesCS3A02G229800 // TraesCS3D02G005400 // TraesCS3B02G179300 // TraesCS3A02G152200 // TraesCS3B02G008600 // TraesCS3A02G278100
GO:0045087	P	innate immune response	20	36	8020	85761	4.4e-12	1.2e-10	// TraesCS3B02G259100 // TraesCS3A02G003900 // TraesCS3B02G008600 // TraesCS7D02G034800 // TraesCS3D02G278400 // TraesCS7D02G232700 // TraesCS3B02G179300 // TraesCS3B02G312300 // TraesCS1D02G004300 // TraesCS2D02G415700 // TraesCS2D02G415800 // TraesCS7A02G038600 // TraesCS3D02G160000 // TraesCS3A02G229800 // TraesCS3D02G005400 // TraesCS2A02G418400 // TraesCS3A02G152200 // TraesCS2A02G418300 // …
GO:0019932	P	second-messenger-mediated signaling	8	36	384	85761	4.8e-12	1.3e-10	// TraesCS1B02G147000 // TraesCS1A02G127900 // TraesCS4B02G233600 // TraesCS4A02G077500 // TraesCS1D02G126300 // TraesCS3D02G160000 // TraesCS3B02G179300 // TraesCS3A02G152200
GO:0000041	P	transition metal ion transport	11	36	1333	85761	5.6e-12	1.5e-10	// TraesCS7D02G034800 // TraesCS4A02G449700 // TraesCS2D02G415600 // TraesCS2A02G418200 // TraesCS2D02G415700 // TraesCS2B02G437200 // TraesCS2D02G415800 // TraesCS2A02G418400 // TraesCS2A02G418300 // TraesCS2B02G437300 // TraesCS7A02G038600
GO:0040008	P	regulation of growth	15	36	3670	85761	7.2e-12	1.9e-10	// TraesCS3B02G259100 // TraesCS7D02G232700 // TraesCS7D02G034800 // TraesCS1B02G147000 // TraesCS1A02G127900 // TraesCS4B02G233600 // TraesCS2D02G415800 // TraesCS2D02G415700 // TraesCS4A02G077500 // TraesCS1D02G126300 // TraesCS3A02G229800 // TraesCS2A02G418400 // TraesCS2A02G418300 // TraesCS2B02G437300 // TraesCS7A02G038600
GO:0006955	P	immune response	20	36	8510	85761	1.3e-11	3.4e-10	// TraesCS3B02G259100 // TraesCS3A02G003900 // TraesCS3B02G008600 // TraesCS7D02G034800 // TraesCS3D02G278400 // TraesCS7D02G232700 // TraesCS3B02G179300 // TraesCS3B02G312300 // TraesCS1D02G004300 // TraesCS2D02G415700 // TraesCS2D02G415800 // TraesCS7A02G038600 // TraesCS3D02G160000 // TraesCS3A02G229800 // TraesCS3D02G005400 // TraesCS2A02G418400 // TraesCS3A02G152200 // TraesCS2A02G418300 // …
GO:0090407	P	organophosphate biosynthetic process	15	36	3847	85761	1.4e-11	3.5e-10	// TraesCS3B02G259100 // TraesCS3A02G003900 // TraesCS7D02G232700 // TraesCS2A02G418400 // TraesCS3D02G278400 // TraesCS3B02G312300 // TraesCS1D02G004300 // TraesCS2D02G415800 // TraesCS3D02G160000 // TraesCS3A02G229800 // TraesCS3D02G005400 // TraesCS3B02G179300 // TraesCS3A02G152200 // TraesCS3B02G008600 // TraesCS3A02G278100
GO:0009826	P	unidimensional cell growth	15	36	3881	85761	1.6e-11	4e-10	// TraesCS3B02G259100 // TraesCS7D02G232700 // TraesCS7D02G034800 // TraesCS1B02G147000 // TraesCS1A02G127900 // TraesCS4B02G233600 // TraesCS2D02G415800 // TraesCS2D02G415700 // TraesCS4A02G077500 // TraesCS1D02G126300 // TraesCS3A02G229800 // TraesCS2A02G418400 // TraesCS2A02G418300 // TraesCS2B02G437300 // TraesCS7A02G038600
GO:0043207	P	response to external biotic stimulus	23	36	12485	85761	1.9e-11	4.7e-10	// TraesCS3B02G259100 // TraesCS3D02G005400 // TraesCS7D02G034800 // TraesCS1B02G147000 // TraesCS1A02G127900 // TraesCS3A02G229800 // TraesCS3B02G179300 // TraesCS3A02G152200 // TraesCS2A02G418300 // TraesCS3A02G278100 // TraesCS2B02G437300 // TraesCS7A02G038600 // TraesCS2A02G418400 // TraesCS2D02G415700 // TraesCS3D02G160000 // TraesCS3B02G008600 // TraesCS3A02G003900 // TraesCS1D02G004300 // …
GO:0051707	P	response to other organism	23	36	12482	85761	1.9e-11	4.7e-10	// TraesCS3B02G259100 // TraesCS3D02G005400 // TraesCS7D02G034800 // TraesCS1B02G147000 // TraesCS1A02G127900 // TraesCS3A02G229800 // TraesCS3B02G179300 // TraesCS3A02G152200 // TraesCS2A02G418300 // TraesCS3A02G278100 // TraesCS2B02G437300 // TraesCS7A02G038600 // TraesCS2A02G418400 // TraesCS2D02G415700 // TraesCS3D02G160000 // TraesCS3B02G008600 // TraesCS3A02G003900 // TraesCS1D02G004300 // …
GO:0009409	P	response to cold	20	36	8734	85761	2.1e-11	5.2e-10	// TraesCS3B02G259100 // TraesCS3A02G003900 // TraesCS3B02G008600 // TraesCS7D02G034800 // TraesCS3D02G278400 // TraesCS7D02G232700 // TraesCS3B02G179300 // TraesCS3B02G312300 // TraesCS1D02G004300 // TraesCS2D02G415700 // TraesCS2D02G415800 // TraesCS7A02G038600 // TraesCS3D02G160000 // TraesCS3A02G229800 // TraesCS3D02G005400 // TraesCS2A02G418400 // TraesCS3A02G152200 // TraesCS2A02G418300 // …
GO:0009607	P	response to biotic stimulus	23	36	12580	85761	2.2e-11	5.4e-10	// TraesCS3B02G259100 // TraesCS3D02G005400 // TraesCS7D02G034800 // TraesCS1B02G147000 // TraesCS1A02G127900 // TraesCS3A02G229800 // TraesCS3B02G179300 // TraesCS3A02G152200 // TraesCS2A02G418300 // TraesCS3A02G278100 // TraesCS2B02G437300 // TraesCS7A02G038600 // TraesCS2A02G418400 // TraesCS2D02G415700 // TraesCS3D02G160000 // TraesCS3B02G008600 // TraesCS3A02G003900 // TraesCS1D02G004300 // …
GO:1901137	P	carbohydrate derivative biosynthetic process	15	36	3982	85761	2.3e-11	5.5e-10	// TraesCS3B02G259100 // TraesCS3A02G003900 // TraesCS7D02G232700 // TraesCS2A02G418400 // TraesCS3D02G278400 // TraesCS3B02G312300 // TraesCS1D02G004300 // TraesCS2D02G415800 // TraesCS3D02G160000 // TraesCS3A02G229800 // TraesCS3D02G005400 // TraesCS3B02G179300 // TraesCS3A02G152200 // TraesCS3B02G008600 // TraesCS3A02G278100
GO:0048519	P	negative regulation of biological process	20	36	8864	85761	2.8e-11	6.7e-10	// TraesCS3B02G259100 // TraesCS3A02G003900 // TraesCS3B02G008600 // TraesCS7D02G034800 // TraesCS3D02G278400 // TraesCS7D02G232700 // TraesCS3B02G179300 // TraesCS3B02G312300 // TraesCS1D02G004300 // TraesCS2D02G415700 // TraesCS2D02G415800 // TraesCS7A02G038600 // TraesCS3D02G160000 // TraesCS3A02G229800 // TraesCS3D02G005400 // TraesCS2A02G418400 // TraesCS3A02G152200 // TraesCS2A02G418300 // …
GO:0002376	P	immune system process	20	36	8924	85761	3.1e-11	7.5e-10	// TraesCS3B02G259100 // TraesCS3A02G003900 // TraesCS3B02G008600 // TraesCS7D02G034800 // TraesCS3D02G278400 // TraesCS7D02G232700 // TraesCS3B02G179300 // TraesCS3B02G312300 // TraesCS1D02G004300 // TraesCS2D02G415700 // TraesCS2D02G415800 // TraesCS7A02G038600 // TraesCS3D02G160000 // TraesCS3A02G229800 // TraesCS3D02G005400 // TraesCS2A02G418400 // TraesCS3A02G152200 // TraesCS2A02G418300 // …
GO:0009117	P	nucleotide metabolic process	15	36	4105	85761	3.5e-11	8.3e-10	// TraesCS3B02G259100 // TraesCS3A02G003900 // TraesCS7D02G232700 // TraesCS2A02G418400 // TraesCS3D02G278400 // TraesCS3B02G312300 // TraesCS1D02G004300 // TraesCS2D02G415800 // TraesCS3D02G160000 // TraesCS3A02G229800 // TraesCS3D02G005400 // TraesCS3B02G179300 // TraesCS3A02G152200 // TraesCS3B02G008600 // TraesCS3A02G278100
GO:0006753	P	nucleoside phosphate metabolic process	15	36	4119	85761	3.6e-11	8.6e-10	// TraesCS3B02G259100 // TraesCS3A02G003900 // TraesCS7D02G232700 // TraesCS2A02G418400 // TraesCS3D02G278400 // TraesCS3B02G312300 // TraesCS1D02G004300 // TraesCS2D02G415800 // TraesCS3D02G160000 // TraesCS3A02G229800 // TraesCS3D02G005400 // TraesCS3B02G179300 // TraesCS3A02G152200 // TraesCS3B02G008600 // TraesCS3A02G278100
GO:0042221	P	response to chemical	29	36	23546	85761	5.1e-11	1.2e-09	// TraesCS3B02G259100 // TraesCS4A02G449700 // TraesCS3D02G005400 // TraesCS7D02G034800 // TraesCS1B02G147000 // TraesCS1A02G127900 // TraesCS2A02G418200 // TraesCS2B02G437200 // TraesCS3A02G229800 // TraesCS3B02G179300 // TraesCS3A02G152200 // TraesCS2A02G418300 // TraesCS3A02G278100 // TraesCS2B02G437300 // TraesCS7A02G038600 // TraesCS4A02G077500 // TraesCS2A02G418400 // TraesCS2D02G415600 // …
GO:0051704	P	multi-organism process	25	36	16180	85761	5.3e-11	1.2e-09	// TraesCS3B02G259100 // TraesCS3D02G005400 // TraesCS7D02G034800 // TraesCS1B02G147000 // TraesCS1A02G127900 // TraesCS4A02G077500 // TraesCS3A02G229800 // TraesCS3B02G179300 // TraesCS3A02G152200 // TraesCS2A02G418300 // TraesCS3A02G278100 // TraesCS2B02G437300 // TraesCS7A02G038600 // TraesCS2A02G418400 // TraesCS2D02G415700 // TraesCS3D02G160000 // TraesCS3B02G008600 // TraesCS3A02G003900 // …
GO:0010038	P	response to metal ion	15	36	4300	85761	6.6e-11	1.5e-09	// TraesCS3B02G259100 // TraesCS3A02G003900 // TraesCS7D02G232700 // TraesCS2A02G418400 // TraesCS3D02G278400 // TraesCS3B02G312300 // TraesCS1D02G004300 // TraesCS2D02G415800 // TraesCS3D02G160000 // TraesCS3A02G229800 // TraesCS3D02G005400 // TraesCS3B02G179300 // TraesCS3A02G152200 // TraesCS3B02G008600 // TraesCS3A02G278100
GO:0050789	P	regulation of biological process	32	36	30871	85761	6.8e-11	1.6e-09	// TraesCS3B02G259100 // TraesCS4A02G449700 // TraesCS3D02G005400 // TraesCS3A02G290300 // TraesCS7D02G034800 // TraesCS1B02G147000 // TraesCS1A02G127900 // TraesCS3D02G290100 // TraesCS2A02G418200 // TraesCS2B02G437200 // TraesCS3A02G229800 // TraesCS3B02G179300 // TraesCS3A02G152200 // TraesCS2A02G418300 // TraesCS3A02G278100 // TraesCS2B02G437300 // TraesCS7A02G038600 // TraesCS4A02G077500 // …
GO:0055086	P	nucleobase-containing small molecule metabolic process	15	36	4314	85761	6.9e-11	1.6e-09	// TraesCS3B02G259100 // TraesCS3A02G003900 // TraesCS7D02G232700 // TraesCS2A02G418400 // TraesCS3D02G278400 // TraesCS3B02G312300 // TraesCS1D02G004300 // TraesCS2D02G415800 // TraesCS3D02G160000 // TraesCS3A02G229800 // TraesCS3D02G005400 // TraesCS3B02G179300 // TraesCS3A02G152200 // TraesCS3B02G008600 // TraesCS3A02G278100
GO:0048731	P	system development	25	36	16520	85761	8.4e-11	1.9e-09	// TraesCS3B02G259100 // TraesCS3D02G005400 // TraesCS7D02G034800 // TraesCS1B02G147000 // TraesCS1A02G127900 // TraesCS4A02G077500 // TraesCS3A02G229800 // TraesCS3B02G179300 // TraesCS3A02G152200 // TraesCS2A02G418300 // TraesCS3A02G278100 // TraesCS2B02G437300 // TraesCS7A02G038600 // TraesCS2A02G418400 // TraesCS2D02G415700 // TraesCS3D02G160000 // TraesCS3B02G008600 // TraesCS3A02G003900 // …
GO:0060560	P	developmental growth involved in morphogenesis	15	36	4443	85761	1e-10	2.4e-09	// TraesCS3B02G259100 // TraesCS7D02G232700 // TraesCS7D02G034800 // TraesCS1B02G147000 // TraesCS1A02G127900 // TraesCS4B02G233600 // TraesCS2D02G415800 // TraesCS2D02G415700 // TraesCS4A02G077500 // TraesCS1D02G126300 // TraesCS3A02G229800 // TraesCS2A02G418400 // TraesCS2A02G418300 // TraesCS2B02G437300 // TraesCS7A02G038600
GO:0030243	P	cellulose metabolic process	10	36	1304	85761	1.2e-10	2.8e-09	// TraesCS7D02G034800 // TraesCS1B02G147000 // TraesCS1A02G127900 // TraesCS2D02G415700 // TraesCS2D02G415800 // TraesCS1D02G126300 // TraesCS2A02G418400 // TraesCS2A02G418300 // TraesCS2B02G437300 // TraesCS7A02G038600
GO:0010468	P	regulation of gene expression	23	36	13706	85761	1.3e-10	2.9e-09	// TraesCS3B02G259100 // TraesCS3D02G005400 // TraesCS3A02G290300 // TraesCS7D02G034800 // TraesCS3D02G290100 // TraesCS3A02G229800 // TraesCS3B02G179300 // TraesCS3A02G152200 // TraesCS2A02G418300 // TraesCS3A02G278100 // TraesCS2B02G437300 // TraesCS2A02G418400 // TraesCS2D02G415700 // TraesCS3D02G160000 // TraesCS3B02G008600 // TraesCS3A02G003900 // TraesCS3B02G325100 // TraesCS1D02G004300 // …
GO:0051273	P	beta-glucan metabolic process	10	36	1350	85761	1.7e-10	3.8e-09	// TraesCS7D02G034800 // TraesCS1B02G147000 // TraesCS1A02G127900 // TraesCS2D02G415700 // TraesCS2D02G415800 // TraesCS1D02G126300 // TraesCS2A02G418400 // TraesCS2A02G418300 // TraesCS2B02G437300 // TraesCS7A02G038600
GO:0009751	P	response to salicylic acid	15	36	4607	85761	1.7e-10	3.8e-09	// TraesCS3B02G259100 // TraesCS3A02G003900 // TraesCS7D02G232700 // TraesCS2A02G418400 // TraesCS3D02G278400 // TraesCS3B02G312300 // TraesCS1D02G004300 // TraesCS2D02G415800 // TraesCS3D02G160000 // TraesCS3A02G229800 // TraesCS3D02G005400 // TraesCS3B02G179300 // TraesCS3A02G152200 // TraesCS3B02G008600 // TraesCS3A02G278100
GO:0009664	P	plant-type cell wall organization	12	36	2471	85761	2.2e-10	4.9e-09	// TraesCS7D02G034800 // TraesCS1B02G147000 // TraesCS1A02G127900 // TraesCS4B02G233600 // TraesCS2D02G415800 // TraesCS2D02G415700 // TraesCS4A02G077500 // TraesCS1D02G126300 // TraesCS2A02G418400 // TraesCS2A02G418300 // TraesCS2B02G437300 // TraesCS7A02G038600
GO:0098542	P	defense response to other organism	20	36	9974	85761	2.3e-10	5.1e-09	// TraesCS3B02G259100 // TraesCS3A02G003900 // TraesCS3B02G008600 // TraesCS7D02G034800 // TraesCS3D02G278400 // TraesCS7D02G232700 // TraesCS3B02G179300 // TraesCS3B02G312300 // TraesCS1D02G004300 // TraesCS2D02G415700 // TraesCS2D02G415800 // TraesCS7A02G038600 // TraesCS3D02G160000 // TraesCS3A02G229800 // TraesCS3D02G005400 // TraesCS2A02G418400 // TraesCS3A02G152200 // TraesCS2A02G418300 // …
GO:0000902	P	cell morphogenesis	15	36	4721	85761	2.4e-10	5.3e-09	// TraesCS3B02G259100 // TraesCS7D02G232700 // TraesCS7D02G034800 // TraesCS1B02G147000 // TraesCS1A02G127900 // TraesCS4B02G233600 // TraesCS2D02G415800 // TraesCS2D02G415700 // TraesCS4A02G077500 // TraesCS1D02G126300 // TraesCS3A02G229800 // TraesCS2A02G418400 // TraesCS2A02G418300 // TraesCS2B02G437300 // TraesCS7A02G038600
GO:1901700	P	response to oxygen-containing compound	25	36	17327	85761	2.5e-10	5.3e-09	// TraesCS3B02G259100 // TraesCS3D02G005400 // TraesCS7D02G034800 // TraesCS1B02G147000 // TraesCS1A02G127900 // TraesCS4A02G077500 // TraesCS3A02G229800 // TraesCS3B02G179300 // TraesCS3A02G152200 // TraesCS2A02G418300 // TraesCS3A02G278100 // TraesCS2B02G437300 // TraesCS7A02G038600 // TraesCS2A02G418400 // TraesCS2D02G415700 // TraesCS3D02G160000 // TraesCS3B02G008600 // TraesCS3A02G003900 // …
GO:0051510	P	regulation of unidimensional cell growth	8	36	700	85761	5.1e-10	1.1e-08	// TraesCS3B02G259100 // TraesCS1B02G147000 // TraesCS1A02G127900 // TraesCS4B02G233600 // TraesCS4A02G077500 // TraesCS1D02G126300 // TraesCS3A02G229800 // TraesCS7D02G232700
GO:0044238	P	primary metabolic process	36	36	47561	85761	6.1e-10	1.3e-08	// TraesCS3B02G259100 // TraesCS4A02G449700 // TraesCS3D02G005400 // TraesCS3A02G290300 // TraesCS7D02G034800 // TraesCS1B02G147000 // TraesCS1A02G127900 // TraesCS3D02G290100 // TraesCS2A02G418200 // TraesCS2B02G437200 // TraesCS3A02G229800 // TraesCS4A02G077500 // TraesCS3A02G152200 // TraesCS2A02G418300 // TraesCS3A02G278100 // TraesCS2B02G437300 // TraesCS7A02G038600 // TraesCS2A02G418400 // …
GO:0009266	P	response to temperature stimulus	20	36	10545	85761	6.3e-10	1.4e-08	// TraesCS3B02G259100 // TraesCS3A02G003900 // TraesCS3B02G008600 // TraesCS7D02G034800 // TraesCS3D02G278400 // TraesCS7D02G232700 // TraesCS3B02G179300 // TraesCS3B02G312300 // TraesCS1D02G004300 // TraesCS2D02G415700 // TraesCS2D02G415800 // TraesCS7A02G038600 // TraesCS3D02G160000 // TraesCS3A02G229800 // TraesCS3D02G005400 // TraesCS2A02G418400 // TraesCS3A02G152200 // TraesCS2A02G418300 // …
GO:0003006	P	developmental process involved in reproduction	22	36	13497	85761	8.5e-10	1.8e-08	// TraesCS3B02G259100 // TraesCS3D02G005400 // TraesCS7D02G034800 // TraesCS4A02G077500 // TraesCS3A02G229800 // TraesCS3B02G179300 // TraesCS3A02G152200 // TraesCS2A02G418300 // TraesCS3A02G278100 // TraesCS2B02G437300 // TraesCS2A02G418400 // TraesCS2D02G415700 // TraesCS3D02G160000 // TraesCS3B02G008600 // TraesCS3A02G003900 // TraesCS4B02G233600 // TraesCS1D02G004300 // TraesCS2D02G415800 // …
GO:0016049	P	cell growth	15	36	5205	85761	9.3e-10	2e-08	// TraesCS3B02G259100 // TraesCS7D02G232700 // TraesCS7D02G034800 // TraesCS1B02G147000 // TraesCS1A02G127900 // TraesCS4B02G233600 // TraesCS2D02G415800 // TraesCS2D02G415700 // TraesCS4A02G077500 // TraesCS1D02G126300 // TraesCS3A02G229800 // TraesCS2A02G418400 // TraesCS2A02G418300 // TraesCS2B02G437300 // TraesCS7A02G038600
GO:0048364	P	root development	16	36	6189	85761	9.9e-10	2.1e-08	// TraesCS7D02G232700 // TraesCS7D02G034800 // TraesCS1B02G147000 // TraesCS1A02G127900 // TraesCS4B02G233600 // TraesCS2D02G415800 // TraesCS2D02G415700 // TraesCS4A02G077500 // TraesCS1D02G126300 // TraesCS3D02G160000 // TraesCS3B02G179300 // TraesCS2A02G418400 // TraesCS3A02G152200 // TraesCS2A02G418300 // TraesCS2B02G437300 // TraesCS7A02G038600
GO:0022622	P	root system development	16	36	6201	85761	1e-09	2.1e-08	// TraesCS7D02G232700 // TraesCS7D02G034800 // TraesCS1B02G147000 // TraesCS1A02G127900 // TraesCS4B02G233600 // TraesCS2D02G415800 // TraesCS2D02G415700 // TraesCS4A02G077500 // TraesCS1D02G126300 // TraesCS3D02G160000 // TraesCS3B02G179300 // TraesCS2A02G418400 // TraesCS3A02G152200 // TraesCS2A02G418300 // TraesCS2B02G437300 // TraesCS7A02G038600
GO:0044702	P	single organism reproductive process	22	36	13681	85761	1.1e-09	2.3e-08	// TraesCS3B02G259100 // TraesCS3D02G005400 // TraesCS7D02G034800 // TraesCS4A02G077500 // TraesCS3A02G229800 // TraesCS3B02G179300 // TraesCS3A02G152200 // TraesCS2A02G418300 // TraesCS3A02G278100 // TraesCS2B02G437300 // TraesCS2A02G418400 // TraesCS2D02G415700 // TraesCS3D02G160000 // TraesCS3B02G008600 // TraesCS3A02G003900 // TraesCS4B02G233600 // TraesCS1D02G004300 // TraesCS2D02G415800 // …
GO:0022604	P	regulation of cell morphogenesis	8	36	789	85761	1.3e-09	2.7e-08	// TraesCS3B02G259100 // TraesCS1B02G147000 // TraesCS1A02G127900 // TraesCS4B02G233600 // TraesCS4A02G077500 // TraesCS1D02G126300 // TraesCS3A02G229800 // TraesCS7D02G232700
GO:0010035	P	response to inorganic substance	20	36	10992	85761	1.3e-09	2.7e-08	// TraesCS3B02G259100 // TraesCS3A02G003900 // TraesCS3B02G008600 // TraesCS7D02G034800 // TraesCS3D02G278400 // TraesCS7D02G232700 // TraesCS3B02G179300 // TraesCS3B02G312300 // TraesCS1D02G004300 // TraesCS2D02G415700 // TraesCS2D02G415800 // TraesCS7A02G038600 // TraesCS3D02G160000 // TraesCS3A02G229800 // TraesCS3D02G005400 // TraesCS2A02G418400 // TraesCS3A02G152200 // TraesCS2A02G418300 // …
GO:0009605	P	response to external stimulus	23	36	15659	85761	2e-09	4.1e-08	// TraesCS3B02G259100 // TraesCS3D02G005400 // TraesCS7D02G034800 // TraesCS1B02G147000 // TraesCS1A02G127900 // TraesCS3A02G229800 // TraesCS3B02G179300 // TraesCS3A02G152200 // TraesCS2A02G418300 // TraesCS3A02G278100 // TraesCS2B02G437300 // TraesCS7A02G038600 // TraesCS2A02G418400 // TraesCS2D02G415700 // TraesCS3D02G160000 // TraesCS3B02G008600 // TraesCS3A02G003900 // TraesCS1D02G004300 // …
GO:0044237	P	cellular metabolic process	36	36	49214	85761	2.1e-09	4.2e-08	// TraesCS3B02G259100 // TraesCS4A02G449700 // TraesCS3D02G005400 // TraesCS3A02G290300 // TraesCS7D02G034800 // TraesCS1B02G147000 // TraesCS1A02G127900 // TraesCS3D02G290100 // TraesCS2A02G418200 // TraesCS2B02G437200 // TraesCS3A02G229800 // TraesCS4A02G077500 // TraesCS3A02G152200 // TraesCS2A02G418300 // TraesCS3A02G278100 // TraesCS2B02G437300 // TraesCS7A02G038600 // TraesCS2A02G418400 // …
GO:0009814	P	defense response, incompatible interaction	15	36	5526	85761	2.1e-09	4.3e-08	// TraesCS3B02G259100 // TraesCS3A02G003900 // TraesCS7D02G232700 // TraesCS2A02G418400 // TraesCS3D02G278400 // TraesCS3B02G312300 // TraesCS1D02G004300 // TraesCS2D02G415800 // TraesCS3D02G160000 // TraesCS3A02G229800 // TraesCS3D02G005400 // TraesCS3B02G179300 // TraesCS3A02G152200 // TraesCS3B02G008600 // TraesCS3A02G278100
GO:0032989	P	cellular component morphogenesis	15	36	5593	85761	2.5e-09	5e-08	// TraesCS3B02G259100 // TraesCS7D02G232700 // TraesCS7D02G034800 // TraesCS1B02G147000 // TraesCS1A02G127900 // TraesCS4B02G233600 // TraesCS2D02G415800 // TraesCS2D02G415700 // TraesCS4A02G077500 // TraesCS1D02G126300 // TraesCS3A02G229800 // TraesCS2A02G418400 // TraesCS2A02G418300 // TraesCS2B02G437300 // TraesCS7A02G038600
GO:0060255	P	regulation of macromolecule metabolic process	23	36	15862	85761	2.6e-09	5.2e-08	// TraesCS3B02G259100 // TraesCS3D02G005400 // TraesCS3A02G290300 // TraesCS7D02G034800 // TraesCS3D02G290100 // TraesCS3A02G229800 // TraesCS3B02G179300 // TraesCS3A02G152200 // TraesCS2A02G418300 // TraesCS3A02G278100 // TraesCS2B02G437300 // TraesCS2A02G418400 // TraesCS2D02G415700 // TraesCS3D02G160000 // TraesCS3B02G008600 // TraesCS3A02G003900 // TraesCS3B02G325100 // TraesCS1D02G004300 // …
GO:0048522	P	positive regulation of cellular process	15	36	5622	85761	2.7e-09	5.3e-08	// TraesCS3B02G259100 // TraesCS3A02G003900 // TraesCS7D02G232700 // TraesCS2A02G418400 // TraesCS3D02G278400 // TraesCS3B02G312300 // TraesCS1D02G004300 // TraesCS2D02G415800 // TraesCS3D02G160000 // TraesCS3A02G229800 // TraesCS3D02G005400 // TraesCS3B02G179300 // TraesCS3A02G152200 // TraesCS3B02G008600 // TraesCS3A02G278100
GO:0061458	P	reproductive system development	20	36	11435	85761	2.7e-09	5.3e-08	// TraesCS3B02G259100 // TraesCS3A02G003900 // TraesCS3B02G008600 // TraesCS7D02G034800 // TraesCS3D02G278400 // TraesCS7D02G232700 // TraesCS3B02G179300 // TraesCS3B02G312300 // TraesCS1D02G004300 // TraesCS2D02G415700 // TraesCS2D02G415800 // TraesCS7A02G038600 // TraesCS3D02G160000 // TraesCS3A02G229800 // TraesCS3D02G005400 // TraesCS2A02G418400 // TraesCS3A02G152200 // TraesCS2A02G418300 // …
GO:0048608	P	reproductive structure development	20	36	11435	85761	2.7e-09	5.3e-08	// TraesCS3B02G259100 // TraesCS3A02G003900 // TraesCS3B02G008600 // TraesCS7D02G034800 // TraesCS3D02G278400 // TraesCS7D02G232700 // TraesCS3B02G179300 // TraesCS3B02G312300 // TraesCS1D02G004300 // TraesCS2D02G415700 // TraesCS2D02G415800 // TraesCS7A02G038600 // TraesCS3D02G160000 // TraesCS3A02G229800 // TraesCS3D02G005400 // TraesCS2A02G418400 // TraesCS3A02G152200 // TraesCS2A02G418300 // …
GO:0019637	P	organophosphate metabolic process	15	36	5805	85761	4.1e-09	8e-08	// TraesCS3B02G259100 // TraesCS3A02G003900 // TraesCS7D02G232700 // TraesCS2A02G418400 // TraesCS3D02G278400 // TraesCS3B02G312300 // TraesCS1D02G004300 // TraesCS2D02G415800 // TraesCS3D02G160000 // TraesCS3A02G229800 // TraesCS3D02G005400 // TraesCS3B02G179300 // TraesCS3A02G152200 // TraesCS3B02G008600 // TraesCS3A02G278100
GO:0065007	P	biological regulation	32	36	35465	85761	4.1e-09	8e-08	// TraesCS3B02G259100 // TraesCS4A02G449700 // TraesCS3D02G005400 // TraesCS3A02G290300 // TraesCS7D02G034800 // TraesCS1B02G147000 // TraesCS1A02G127900 // TraesCS3D02G290100 // TraesCS2A02G418200 // TraesCS2B02G437200 // TraesCS3A02G229800 // TraesCS3B02G179300 // TraesCS3A02G152200 // TraesCS2A02G418300 // TraesCS3A02G278100 // TraesCS2B02G437300 // TraesCS7A02G038600 // TraesCS4A02G077500 // …
GO:0022610	P	biological adhesion	9	36	1381	85761	4.8e-09	9.2e-08	// TraesCS3B02G259100 // TraesCS2A02G418400 // TraesCS2D02G415700 // TraesCS2D02G415800 // TraesCS7A02G038600 // TraesCS3A02G229800 // TraesCS7D02G034800 // TraesCS2A02G418300 // TraesCS2B02G437300
GO:0007155	P	cell adhesion	9	36	1381	85761	4.8e-09	9.2e-08	// TraesCS3B02G259100 // TraesCS2A02G418400 // TraesCS2D02G415700 // TraesCS2D02G415800 // TraesCS7A02G038600 // TraesCS3A02G229800 // TraesCS7D02G034800 // TraesCS2A02G418300 // TraesCS2B02G437300
GO:0048589	P	developmental growth	15	36	6124	85761	8.5e-09	1.6e-07	// TraesCS3B02G259100 // TraesCS7D02G232700 // TraesCS7D02G034800 // TraesCS1B02G147000 // TraesCS1A02G127900 // TraesCS4B02G233600 // TraesCS2D02G415800 // TraesCS2D02G415700 // TraesCS4A02G077500 // TraesCS1D02G126300 // TraesCS3A02G229800 // TraesCS2A02G418400 // TraesCS2A02G418300 // TraesCS2B02G437300 // TraesCS7A02G038600
GO:2000604	P	negative regulation of secondary growth	7	36	635	85761	8.8e-09	1.6e-07	// TraesCS2A02G418400 // TraesCS2D02G415700 // TraesCS2D02G415800 // TraesCS7A02G038600 // TraesCS7D02G034800 // TraesCS2A02G418300 // TraesCS2B02G437300
GO:1901528	P	hydrogen peroxide mediated signaling pathway involved in stomatal movement	7	36	635	85761	8.8e-09	1.6e-07	// TraesCS2A02G418400 // TraesCS2D02G415700 // TraesCS2D02G415800 // TraesCS7A02G038600 // TraesCS7D02G034800 // TraesCS2A02G418300 // TraesCS2B02G437300
GO:0007172	P	signal complex assembly	7	36	635	85761	8.8e-09	1.6e-07	// TraesCS2A02G418400 // TraesCS2D02G415700 // TraesCS2D02G415800 // TraesCS7A02G038600 // TraesCS7D02G034800 // TraesCS2A02G418300 // TraesCS2B02G437300
GO:1902025	P	nitrate import	7	36	635	85761	8.8e-09	1.6e-07	// TraesCS2A02G418400 // TraesCS2D02G415700 // TraesCS2D02G415800 // TraesCS7A02G038600 // TraesCS7D02G034800 // TraesCS2A02G418300 // TraesCS2B02G437300
GO:0090548	P	response to nitrate starvation	7	36	635	85761	8.8e-09	1.6e-07	// TraesCS2A02G418400 // TraesCS2D02G415700 // TraesCS2D02G415800 // TraesCS7A02G038600 // TraesCS7D02G034800 // TraesCS2A02G418300 // TraesCS2B02G437300
GO:2000603	P	regulation of secondary growth	7	36	635	85761	8.8e-09	1.6e-07	// TraesCS2A02G418400 // TraesCS2D02G415700 // TraesCS2D02G415800 // TraesCS7A02G038600 // TraesCS7D02G034800 // TraesCS2A02G418300 // TraesCS2B02G437300
GO:0010234	P	anther wall tapetum cell fate specification	7	36	635	85761	8.8e-09	1.6e-07	// TraesCS2A02G418400 // TraesCS2D02G415700 // TraesCS2D02G415800 // TraesCS7A02G038600 // TraesCS7D02G034800 // TraesCS2A02G418300 // TraesCS2B02G437300
GO:0071669	P	plant-type cell wall organization or biogenesis	12	36	3436	85761	8.9e-09	1.6e-07	// TraesCS7D02G034800 // TraesCS1B02G147000 // TraesCS1A02G127900 // TraesCS4B02G233600 // TraesCS2D02G415800 // TraesCS2D02G415700 // TraesCS4A02G077500 // TraesCS1D02G126300 // TraesCS2A02G418400 // TraesCS2A02G418300 // TraesCS2B02G437300 // TraesCS7A02G038600
GO:0022414	P	reproductive process	22	36	15247	85761	8.9e-09	1.6e-07	// TraesCS3B02G259100 // TraesCS3D02G005400 // TraesCS7D02G034800 // TraesCS4A02G077500 // TraesCS3A02G229800 // TraesCS3B02G179300 // TraesCS3A02G152200 // TraesCS2A02G418300 // TraesCS3A02G278100 // TraesCS2B02G437300 // TraesCS2A02G418400 // TraesCS2D02G415700 // TraesCS3D02G160000 // TraesCS3B02G008600 // TraesCS3A02G003900 // TraesCS4B02G233600 // TraesCS1D02G004300 // TraesCS2D02G415800 // …
GO:0000003	P	reproduction	22	36	15261	85761	9.1e-09	1.7e-07	// TraesCS3B02G259100 // TraesCS3D02G005400 // TraesCS7D02G034800 // TraesCS4A02G077500 // TraesCS3A02G229800 // TraesCS3B02G179300 // TraesCS3A02G152200 // TraesCS2A02G418300 // TraesCS3A02G278100 // TraesCS2B02G437300 // TraesCS2A02G418400 // TraesCS2D02G415700 // TraesCS3D02G160000 // TraesCS3B02G008600 // TraesCS3A02G003900 // TraesCS4B02G233600 // TraesCS1D02G004300 // TraesCS2D02G415800 // …
GO:0009945	P	radial axis specification	7	36	638	85761	9.1e-09	1.7e-07	// TraesCS2A02G418400 // TraesCS2D02G415700 // TraesCS2D02G415800 // TraesCS7A02G038600 // TraesCS7D02G034800 // TraesCS2A02G418300 // TraesCS2B02G437300
GO:1901529	P	positive regulation of anion channel activity	7	36	641	85761	9.4e-09	1.7e-07	// TraesCS2A02G418400 // TraesCS2D02G415700 // TraesCS2D02G415800 // TraesCS7A02G038600 // TraesCS7D02G034800 // TraesCS2A02G418300 // TraesCS2B02G437300
GO:1903961	P	positive regulation of anion transmembrane transport	7	36	641	85761	9.4e-09	1.7e-07	// TraesCS2A02G418400 // TraesCS2D02G415700 // TraesCS2D02G415800 // TraesCS7A02G038600 // TraesCS7D02G034800 // TraesCS2A02G418300 // TraesCS2B02G437300
GO:0010068	P	protoderm histogenesis	7	36	641	85761	9.4e-09	1.7e-07	// TraesCS2A02G418400 // TraesCS2D02G415700 // TraesCS2D02G415800 // TraesCS7A02G038600 // TraesCS7D02G034800 // TraesCS2A02G418300 // TraesCS2B02G437300
GO:0010480	P	microsporocyte differentiation	7	36	641	85761	9.4e-09	1.7e-07	// TraesCS2A02G418400 // TraesCS2D02G415700 // TraesCS2D02G415800 // TraesCS7A02G038600 // TraesCS7D02G034800 // TraesCS2A02G418300 // TraesCS2B02G437300
GO:1903793	P	positive regulation of anion transport	7	36	641	85761	9.4e-09	1.7e-07	// TraesCS2A02G418400 // TraesCS2D02G415700 // TraesCS2D02G415800 // TraesCS7A02G038600 // TraesCS7D02G034800 // TraesCS2A02G418300 // TraesCS2B02G437300
GO:0032414	P	positive regulation of ion transmembrane transporter activity	7	36	644	85761	9.7e-09	1.7e-07	// TraesCS2A02G418400 // TraesCS2D02G415700 // TraesCS2D02G415800 // TraesCS7A02G038600 // TraesCS7D02G034800 // TraesCS2A02G418300 // TraesCS2B02G437300
GO:0032411	P	positive regulation of transporter activity	7	36	644	85761	9.7e-09	1.7e-07	// TraesCS2A02G418400 // TraesCS2D02G415700 // TraesCS2D02G415800 // TraesCS7A02G038600 // TraesCS7D02G034800 // TraesCS2A02G418300 // TraesCS2B02G437300
GO:0071704	P	organic substance metabolic process	36	36	51371	85761	9.8e-09	1.7e-07	// TraesCS3B02G259100 // TraesCS4A02G449700 // TraesCS3D02G005400 // TraesCS3A02G290300 // TraesCS7D02G034800 // TraesCS1B02G147000 // TraesCS1A02G127900 // TraesCS3D02G290100 // TraesCS2A02G418200 // TraesCS2B02G437200 // TraesCS3A02G229800 // TraesCS4A02G077500 // TraesCS3A02G152200 // TraesCS2A02G418300 // TraesCS3A02G278100 // TraesCS2B02G437300 // TraesCS7A02G038600 // TraesCS2A02G418400 // …
GO:0030155	P	regulation of cell adhesion	7	36	646	85761	9.9e-09	1.7e-07	// TraesCS2A02G418400 // TraesCS2D02G415700 // TraesCS2D02G415800 // TraesCS7A02G038600 // TraesCS7D02G034800 // TraesCS2A02G418300 // TraesCS2B02G437300
GO:0034767	P	positive regulation of ion transmembrane transport	7	36	650	85761	1e-08	1.8e-07	// TraesCS2A02G418400 // TraesCS2D02G415700 // TraesCS2D02G415800 // TraesCS7A02G038600 // TraesCS7D02G034800 // TraesCS2A02G418300 // TraesCS2B02G437300
GO:0007275	P	multicellular organism development	25	36	20549	85761	1.1e-08	1.8e-07	// TraesCS3B02G259100 // TraesCS3D02G005400 // TraesCS7D02G034800 // TraesCS1B02G147000 // TraesCS1A02G127900 // TraesCS4A02G077500 // TraesCS3A02G229800 // TraesCS3B02G179300 // TraesCS3A02G152200 // TraesCS2A02G418300 // TraesCS3A02G278100 // TraesCS2B02G437300 // TraesCS7A02G038600 // TraesCS2A02G418400 // TraesCS2D02G415700 // TraesCS3D02G160000 // TraesCS3B02G008600 // TraesCS3A02G003900 // …
GO:0048533	P	sporocyte differentiation	7	36	652	85761	1.1e-08	1.8e-07	// TraesCS2A02G418400 // TraesCS2D02G415700 // TraesCS2D02G415800 // TraesCS7A02G038600 // TraesCS7D02G034800 // TraesCS2A02G418300 // TraesCS2B02G437300
GO:0071588	P	hydrogen peroxide mediated signaling pathway	7	36	654	85761	1.1e-08	1.8e-07	// TraesCS2A02G418400 // TraesCS2D02G415700 // TraesCS2D02G415800 // TraesCS7A02G038600 // TraesCS7D02G034800 // TraesCS2A02G418300 // TraesCS2B02G437300
GO:0034764	P	positive regulation of transmembrane transport	7	36	659	85761	1.1e-08	1.9e-07	// TraesCS2A02G418400 // TraesCS2D02G415700 // TraesCS2D02G415800 // TraesCS7A02G038600 // TraesCS7D02G034800 // TraesCS2A02G418300 // TraesCS2B02G437300
GO:0009729	P	detection of brassinosteroid stimulus	7	36	659	85761	1.1e-08	1.9e-07	// TraesCS2A02G418400 // TraesCS2D02G415700 // TraesCS2D02G415800 // TraesCS7A02G038600 // TraesCS7D02G034800 // TraesCS2A02G418300 // TraesCS2B02G437300
GO:0043270	P	positive regulation of ion transport	7	36	660	85761	1.1e-08	1.9e-07	// TraesCS2A02G418400 // TraesCS2D02G415700 // TraesCS2D02G415800 // TraesCS7A02G038600 // TraesCS7D02G034800 // TraesCS2A02G418300 // TraesCS2B02G437300
GO:0080117	P	secondary growth	7	36	661	85761	1.2e-08	1.9e-07	// TraesCS2A02G418400 // TraesCS2D02G415700 // TraesCS2D02G415800 // TraesCS7A02G038600 // TraesCS7D02G034800 // TraesCS2A02G418300 // TraesCS2B02G437300
GO:0080190	P	lateral growth	7	36	661	85761	1.2e-08	1.9e-07	// TraesCS2A02G418400 // TraesCS2D02G415700 // TraesCS2D02G415800 // TraesCS7A02G038600 // TraesCS7D02G034800 // TraesCS2A02G418300 // TraesCS2B02G437300
GO:0010067	P	procambium histogenesis	7	36	665	85761	1.2e-08	2e-07	// TraesCS2A02G418400 // TraesCS2D02G415700 // TraesCS2D02G415800 // TraesCS7A02G038600 // TraesCS7D02G034800 // TraesCS2A02G418300 // TraesCS2B02G437300
GO:0010065	P	primary meristem tissue development	7	36	671	85761	1.3e-08	2.1e-07	// TraesCS2A02G418400 // TraesCS2D02G415700 // TraesCS2D02G415800 // TraesCS7A02G038600 // TraesCS7D02G034800 // TraesCS2A02G418300 // TraesCS2B02G437300
GO:0009650	P	UV protection	7	36	676	85761	1.3e-08	2.2e-07	// TraesCS2A02G418400 // TraesCS2D02G415700 // TraesCS2D02G415800 // TraesCS7A02G038600 // TraesCS7D02G034800 // TraesCS2A02G418300 // TraesCS2B02G437300
GO:0009942	P	longitudinal axis specification	7	36	678	85761	1.4e-08	2.2e-07	// TraesCS2A02G418400 // TraesCS2D02G415700 // TraesCS2D02G415800 // TraesCS7A02G038600 // TraesCS7D02G034800 // TraesCS2A02G418300 // TraesCS2B02G437300
GO:0048281	P	inflorescence morphogenesis	7	36	678	85761	1.4e-08	2.2e-07	// TraesCS2A02G418400 // TraesCS2D02G415700 // TraesCS2D02G415800 // TraesCS7A02G038600 // TraesCS7D02G034800 // TraesCS2A02G418300 // TraesCS2B02G437300
GO:0000578	P	embryonic axis specification	7	36	684	85761	1.5e-08	2.4e-07	// TraesCS2A02G418400 // TraesCS2D02G415700 // TraesCS2D02G415800 // TraesCS7A02G038600 // TraesCS7D02G034800 // TraesCS2A02G418300 // TraesCS2B02G437300
GO:0010148	P	transpiration	7	36	691	85761	1.6e-08	2.5e-07	// TraesCS2A02G418400 // TraesCS2D02G415700 // TraesCS2D02G415800 // TraesCS7A02G038600 // TraesCS7D02G034800 // TraesCS2A02G418300 // TraesCS2B02G437300
GO:0006898	P	receptor-mediated endocytosis	7	36	698	85761	1.7e-08	2.6e-07	// TraesCS2A02G418400 // TraesCS2D02G415700 // TraesCS2D02G415800 // TraesCS7A02G038600 // TraesCS7D02G034800 // TraesCS2A02G418300 // TraesCS2B02G437300
GO:0048657	P	anther wall tapetum cell differentiation	7	36	697	85761	1.7e-08	2.6e-07	// TraesCS2A02G418400 // TraesCS2D02G415700 // TraesCS2D02G415800 // TraesCS7A02G038600 // TraesCS7D02G034800 // TraesCS2A02G418300 // TraesCS2B02G437300
GO:0009726	P	detection of endogenous stimulus	7	36	698	85761	1.7e-08	2.6e-07	// TraesCS2A02G418400 // TraesCS2D02G415700 // TraesCS2D02G415800 // TraesCS7A02G038600 // TraesCS7D02G034800 // TraesCS2A02G418300 // TraesCS2B02G437300
GO:0009720	P	detection of hormone stimulus	7	36	698	85761	1.7e-08	2.6e-07	// TraesCS2A02G418400 // TraesCS2D02G415700 // TraesCS2D02G415800 // TraesCS7A02G038600 // TraesCS7D02G034800 // TraesCS2A02G418300 // TraesCS2B02G437300
GO:0045851	P	pH reduction	7	36	700	85761	1.7e-08	2.7e-07	// TraesCS2A02G418400 // TraesCS2D02G415700 // TraesCS2D02G415800 // TraesCS7A02G038600 // TraesCS7D02G034800 // TraesCS2A02G418300 // TraesCS2B02G437300
GO:0048656	P	anther wall tapetum formation	7	36	703	85761	1.7e-08	2.8e-07	// TraesCS2A02G418400 // TraesCS2D02G415700 // TraesCS2D02G415800 // TraesCS7A02G038600 // TraesCS7D02G034800 // TraesCS2A02G418300 // TraesCS2B02G437300
GO:0048455	P	stamen formation	7	36	706	85761	1.8e-08	2.8e-07	// TraesCS2A02G418400 // TraesCS2D02G415700 // TraesCS2D02G415800 // TraesCS7A02G038600 // TraesCS7D02G034800 // TraesCS2A02G418300 // TraesCS2B02G437300
GO:0051050	P	positive regulation of transport	7	36	707	85761	1.8e-08	2.8e-07	// TraesCS2A02G418400 // TraesCS2D02G415700 // TraesCS2D02G415800 // TraesCS7A02G038600 // TraesCS7D02G034800 // TraesCS2A02G418300 // TraesCS2B02G437300
GO:0010152	P	pollen maturation	7	36	711	85761	1.9e-08	2.9e-07	// TraesCS2A02G418400 // TraesCS2D02G415700 // TraesCS2D02G415800 // TraesCS7A02G038600 // TraesCS7D02G034800 // TraesCS2A02G418300 // TraesCS2B02G437300
GO:0048655	P	anther wall tapetum morphogenesis	7	36	712	85761	1.9e-08	2.9e-07	// TraesCS2A02G418400 // TraesCS2D02G415700 // TraesCS2D02G415800 // TraesCS7A02G038600 // TraesCS7D02G034800 // TraesCS2A02G418300 // TraesCS2B02G437300
GO:0048654	P	anther morphogenesis	7	36	712	85761	1.9e-08	2.9e-07	// TraesCS2A02G418400 // TraesCS2D02G415700 // TraesCS2D02G415800 // TraesCS7A02G038600 // TraesCS7D02G034800 // TraesCS2A02G418300 // TraesCS2B02G437300
GO:0050793	P	regulation of developmental process	15	36	6509	85761	1.9e-08	3e-07	// TraesCS3B02G259100 // TraesCS7D02G232700 // TraesCS7D02G034800 // TraesCS1B02G147000 // TraesCS1A02G127900 // TraesCS4B02G233600 // TraesCS2D02G415800 // TraesCS2D02G415700 // TraesCS4A02G077500 // TraesCS1D02G126300 // TraesCS3A02G229800 // TraesCS2A02G418400 // TraesCS2A02G418300 // TraesCS2B02G437300 // TraesCS7A02G038600
GO:0070370	P	cellular heat acclimation	7	36	722	85761	2.1e-08	3.2e-07	// TraesCS2A02G418400 // TraesCS2D02G415700 // TraesCS2D02G415800 // TraesCS7A02G038600 // TraesCS7D02G034800 // TraesCS2A02G418300 // TraesCS2B02G437300
GO:0010204	P	defense response signaling pathway, resistance gene-independent	7	36	725	85761	2.2e-08	3.3e-07	// TraesCS2A02G418400 // TraesCS2D02G415700 // TraesCS2D02G415800 // TraesCS7A02G038600 // TraesCS7D02G034800 // TraesCS2A02G418300 // TraesCS2B02G437300
GO:0009611	P	response to wounding	13	36	4601	85761	2.2e-08	3.4e-07	// TraesCS7D02G034800 // TraesCS1B02G147000 // TraesCS1A02G127900 // TraesCS2D02G415700 // TraesCS2D02G415800 // TraesCS1D02G126300 // TraesCS3D02G160000 // TraesCS3B02G179300 // TraesCS2A02G418400 // TraesCS3A02G152200 // TraesCS2A02G418300 // TraesCS2B02G437300 // TraesCS7A02G038600
GO:0048448	P	stamen morphogenesis	7	36	729	85761	2.2e-08	3.4e-07	// TraesCS2A02G418400 // TraesCS2D02G415700 // TraesCS2D02G415800 // TraesCS7A02G038600 // TraesCS7D02G034800 // TraesCS2A02G418300 // TraesCS2B02G437300
GO:0009934	P	regulation of meristem structural organization	7	36	735	85761	2.4e-08	3.6e-07	// TraesCS2A02G418400 // TraesCS2D02G415700 // TraesCS2D02G415800 // TraesCS7A02G038600 // TraesCS7D02G034800 // TraesCS2A02G418300 // TraesCS2B02G437300
GO:0010346	P	shoot axis formation	7	36	745	85761	2.6e-08	3.9e-07	// TraesCS2A02G418400 // TraesCS2D02G415700 // TraesCS2D02G415800 // TraesCS7A02G038600 // TraesCS7D02G034800 // TraesCS2A02G418300 // TraesCS2B02G437300
GO:0010223	P	secondary shoot formation	7	36	745	85761	2.6e-08	3.9e-07	// TraesCS2A02G418400 // TraesCS2D02G415700 // TraesCS2D02G415800 // TraesCS7A02G038600 // TraesCS7D02G034800 // TraesCS2A02G418300 // TraesCS2B02G437300
GO:0010227	P	floral organ abscission	7	36	752	85761	2.8e-08	4.1e-07	// TraesCS2A02G418400 // TraesCS2D02G415700 // TraesCS2D02G415800 // TraesCS7A02G038600 // TraesCS7D02G034800 // TraesCS2A02G418300 // TraesCS2B02G437300
GO:0010268	P	brassinosteroid homeostasis	7	36	759	85761	2.9e-08	4.3e-07	// TraesCS2A02G418400 // TraesCS2D02G415700 // TraesCS2D02G415800 // TraesCS7A02G038600 // TraesCS7D02G034800 // TraesCS2A02G418300 // TraesCS2B02G437300
GO:0001763	P	morphogenesis of a branching structure	7	36	765	85761	3.1e-08	4.6e-07	// TraesCS2A02G418400 // TraesCS2D02G415700 // TraesCS2D02G415800 // TraesCS7A02G038600 // TraesCS7D02G034800 // TraesCS2A02G418300 // TraesCS2B02G437300
GO:2000027	P	regulation of organ morphogenesis	7	36	770	85761	3.2e-08	4.7e-07	// TraesCS2A02G418400 // TraesCS2D02G415700 // TraesCS2D02G415800 // TraesCS7A02G038600 // TraesCS7D02G034800 // TraesCS2A02G418300 // TraesCS2B02G437300
GO:0009956	P	radial pattern formation	7	36	778	85761	3.5e-08	5.1e-07	// TraesCS2A02G418400 // TraesCS2D02G415700 // TraesCS2D02G415800 // TraesCS7A02G038600 // TraesCS7D02G034800 // TraesCS2A02G418300 // TraesCS2B02G437300
GO:0009651	P	response to salt stress	15	36	6845	85761	3.8e-08	5.5e-07	// TraesCS3B02G259100 // TraesCS3A02G003900 // TraesCS7D02G232700 // TraesCS2A02G418400 // TraesCS3D02G278400 // TraesCS3B02G312300 // TraesCS1D02G004300 // TraesCS2D02G415800 // TraesCS3D02G160000 // TraesCS3A02G229800 // TraesCS3D02G005400 // TraesCS3B02G179300 // TraesCS3A02G152200 // TraesCS3B02G008600 // TraesCS3A02G278100
GO:0001944	P	vasculature development	7	36	797	85761	4.1e-08	5.9e-07	// TraesCS2A02G418400 // TraesCS2D02G415700 // TraesCS2D02G415800 // TraesCS7A02G038600 // TraesCS7D02G034800 // TraesCS2A02G418300 // TraesCS2B02G437300
GO:0072359	P	circulatory system development	7	36	797	85761	4.1e-08	5.9e-07	// TraesCS2A02G418400 // TraesCS2D02G415700 // TraesCS2D02G415800 // TraesCS7A02G038600 // TraesCS7D02G034800 // TraesCS2A02G418300 // TraesCS2B02G437300
GO:0072358	P	cardiovascular system development	7	36	797	85761	4.1e-08	5.9e-07	// TraesCS2A02G418400 // TraesCS2D02G415700 // TraesCS2D02G415800 // TraesCS7A02G038600 // TraesCS7D02G034800 // TraesCS2A02G418300 // TraesCS2B02G437300
GO:0009880	P	embryonic pattern specification	7	36	804	85761	4.3e-08	6.2e-07	// TraesCS2A02G418400 // TraesCS2D02G415700 // TraesCS2D02G415800 // TraesCS7A02G038600 // TraesCS7D02G034800 // TraesCS2A02G418300 // TraesCS2B02G437300
GO:0009556	P	microsporogenesis	7	36	807	85761	4.4e-08	6.3e-07	// TraesCS2A02G418400 // TraesCS2D02G415700 // TraesCS2D02G415800 // TraesCS7A02G038600 // TraesCS7D02G034800 // TraesCS2A02G418300 // TraesCS2B02G437300
GO:0009838	P	abscission	7	36	818	85761	4.9e-08	6.9e-07	// TraesCS2A02G418400 // TraesCS2D02G415700 // TraesCS2D02G415800 // TraesCS7A02G038600 // TraesCS7D02G034800 // TraesCS2A02G418300 // TraesCS2B02G437300
GO:0006885	P	regulation of pH	7	36	821	85761	5e-08	7.1e-07	// TraesCS2A02G418400 // TraesCS2D02G415700 // TraesCS2D02G415800 // TraesCS7A02G038600 // TraesCS7D02G034800 // TraesCS2A02G418300 // TraesCS2B02G437300
GO:0055088	P	lipid homeostasis	7	36	831	85761	5.4e-08	7.6e-07	// TraesCS2A02G418400 // TraesCS2D02G415700 // TraesCS2D02G415800 // TraesCS7A02G038600 // TraesCS7D02G034800 // TraesCS2A02G418300 // TraesCS2B02G437300
GO:0009593	P	detection of chemical stimulus	7	36	834	85761	5.5e-08	7.8e-07	// TraesCS2A02G418400 // TraesCS2D02G415700 // TraesCS2D02G415800 // TraesCS7A02G038600 // TraesCS7D02G034800 // TraesCS2A02G418300 // TraesCS2B02G437300
GO:0048236	P	plant-type spore development	7	36	834	85761	5.5e-08	7.8e-07	// TraesCS2A02G418400 // TraesCS2D02G415700 // TraesCS2D02G415800 // TraesCS7A02G038600 // TraesCS7D02G034800 // TraesCS2A02G418300 // TraesCS2B02G437300
GO:0019222	P	regulation of metabolic process	23	36	18524	85761	5.7e-08	7.9e-07	// TraesCS3B02G259100 // TraesCS3D02G005400 // TraesCS3A02G290300 // TraesCS7D02G034800 // TraesCS3D02G290100 // TraesCS3A02G229800 // TraesCS3B02G179300 // TraesCS3A02G152200 // TraesCS2A02G418300 // TraesCS3A02G278100 // TraesCS2B02G437300 // TraesCS2A02G418400 // TraesCS2D02G415700 // TraesCS3D02G160000 // TraesCS3B02G008600 // TraesCS3A02G003900 // TraesCS3B02G325100 // TraesCS1D02G004300 // …
GO:0016045	P	detection of bacterium	7	36	837	85761	5.7e-08	7.9e-07	// TraesCS2A02G418400 // TraesCS2D02G415700 // TraesCS2D02G415800 // TraesCS7A02G038600 // TraesCS7D02G034800 // TraesCS2A02G418300 // TraesCS2B02G437300
GO:0098543	P	detection of other organism	7	36	840	85761	5.8e-08	8e-07	// TraesCS2A02G418400 // TraesCS2D02G415700 // TraesCS2D02G415800 // TraesCS7A02G038600 // TraesCS7D02G034800 // TraesCS2A02G418300 // TraesCS2B02G437300
GO:1901135	P	carbohydrate derivative metabolic process	15	36	7081	85761	5.9e-08	8.2e-07	// TraesCS3B02G259100 // TraesCS3A02G003900 // TraesCS7D02G232700 // TraesCS2A02G418400 // TraesCS3D02G278400 // TraesCS3B02G312300 // TraesCS1D02G004300 // TraesCS2D02G415800 // TraesCS3D02G160000 // TraesCS3A02G229800 // TraesCS3D02G005400 // TraesCS3B02G179300 // TraesCS3A02G152200 // TraesCS3B02G008600 // TraesCS3A02G278100
GO:0098581	P	detection of external biotic stimulus	7	36	846	85761	6.1e-08	8.4e-07	// TraesCS2A02G418400 // TraesCS2D02G415700 // TraesCS2D02G415800 // TraesCS7A02G038600 // TraesCS7D02G034800 // TraesCS2A02G418300 // TraesCS2B02G437300
GO:0048658	P	anther wall tapetum development	7	36	848	85761	6.2e-08	8.5e-07	// TraesCS2A02G418400 // TraesCS2D02G415700 // TraesCS2D02G415800 // TraesCS7A02G038600 // TraesCS7D02G034800 // TraesCS2A02G418300 // TraesCS2B02G437300
GO:0050896	P	response to stimulus	32	36	39029	85761	6.6e-08	9.1e-07	// TraesCS3B02G259100 // TraesCS4A02G449700 // TraesCS3D02G005400 // TraesCS3A02G290300 // TraesCS7D02G034800 // TraesCS1B02G147000 // TraesCS1A02G127900 // TraesCS3D02G290100 // TraesCS2A02G418200 // TraesCS2B02G437200 // TraesCS3A02G229800 // TraesCS3B02G179300 // TraesCS3A02G152200 // TraesCS2A02G418300 // TraesCS3A02G278100 // TraesCS2B02G437300 // TraesCS7A02G038600 // TraesCS4A02G077500 // …
GO:0034605	P	cellular response to heat	7	36	861	85761	6.8e-08	9.3e-07	// TraesCS2A02G418400 // TraesCS2D02G415700 // TraesCS2D02G415800 // TraesCS7A02G038600 // TraesCS7D02G034800 // TraesCS2A02G418300 // TraesCS2B02G437300
GO:0010229	P	inflorescence development	7	36	871	85761	7.4e-08	1e-06	// TraesCS2A02G418400 // TraesCS2D02G415700 // TraesCS2D02G415800 // TraesCS7A02G038600 // TraesCS7D02G034800 // TraesCS2A02G418300 // TraesCS2B02G437300
GO:0048645	P	organ formation	7	36	879	85761	7.9e-08	1.1e-06	// TraesCS2A02G418400 // TraesCS2D02G415700 // TraesCS2D02G415800 // TraesCS7A02G038600 // TraesCS7D02G034800 // TraesCS2A02G418300 // TraesCS2B02G437300
GO:0044767	P	single-organism developmental process	25	36	22628	85761	8.4e-08	1.1e-06	// TraesCS3B02G259100 // TraesCS3D02G005400 // TraesCS7D02G034800 // TraesCS1B02G147000 // TraesCS1A02G127900 // TraesCS4A02G077500 // TraesCS3A02G229800 // TraesCS3B02G179300 // TraesCS3A02G152200 // TraesCS2A02G418300 // TraesCS3A02G278100 // TraesCS2B02G437300 // TraesCS7A02G038600 // TraesCS2A02G418400 // TraesCS2D02G415700 // TraesCS3D02G160000 // TraesCS3B02G008600 // TraesCS3A02G003900 // …
GO:0006073	P	cellular glucan metabolic process	10	36	2605	85761	8.4e-08	1.1e-06	// TraesCS7D02G034800 // TraesCS1B02G147000 // TraesCS1A02G127900 // TraesCS2D02G415700 // TraesCS2D02G415800 // TraesCS1D02G126300 // TraesCS2A02G418400 // TraesCS2A02G418300 // TraesCS2B02G437300 // TraesCS7A02G038600
GO:0010359	P	regulation of anion channel activity	7	36	887	85761	8.4e-08	1.1e-06	// TraesCS2A02G418400 // TraesCS2D02G415700 // TraesCS2D02G415800 // TraesCS7A02G038600 // TraesCS7D02G034800 // TraesCS2A02G418300 // TraesCS2B02G437300
GO:0032412	P	regulation of ion transmembrane transporter activity	7	36	893	85761	8.7e-08	1.2e-06	// TraesCS2A02G418400 // TraesCS2D02G415700 // TraesCS2D02G415800 // TraesCS7A02G038600 // TraesCS7D02G034800 // TraesCS2A02G418300 // TraesCS2B02G437300
GO:0022898	P	regulation of transmembrane transporter activity	7	36	893	85761	8.7e-08	1.2e-06	// TraesCS2A02G418400 // TraesCS2D02G415700 // TraesCS2D02G415800 // TraesCS7A02G038600 // TraesCS7D02G034800 // TraesCS2A02G418300 // TraesCS2B02G437300
GO:0032409	P	regulation of transporter activity	7	36	893	85761	8.7e-08	1.2e-06	// TraesCS2A02G418400 // TraesCS2D02G415700 // TraesCS2D02G415800 // TraesCS7A02G038600 // TraesCS7D02G034800 // TraesCS2A02G418300 // TraesCS2B02G437300
GO:0044042	P	glucan metabolic process	10	36	2628	85761	9.1e-08	1.2e-06	// TraesCS7D02G034800 // TraesCS1B02G147000 // TraesCS1A02G127900 // TraesCS2D02G415700 // TraesCS2D02G415800 // TraesCS1D02G126300 // TraesCS2A02G418400 // TraesCS2A02G418300 // TraesCS2B02G437300 // TraesCS7A02G038600
GO:0006970	P	response to osmotic stress	15	36	7369	85761	1e-07	1.3e-06	// TraesCS3B02G259100 // TraesCS3A02G003900 // TraesCS7D02G232700 // TraesCS2A02G418400 // TraesCS3D02G278400 // TraesCS3B02G312300 // TraesCS1D02G004300 // TraesCS2D02G415800 // TraesCS3D02G160000 // TraesCS3A02G229800 // TraesCS3D02G005400 // TraesCS3B02G179300 // TraesCS3A02G152200 // TraesCS3B02G008600 // TraesCS3A02G278100
GO:0030001	P	metal ion transport	11	36	3429	85761	1e-07	1.3e-06	// TraesCS7D02G034800 // TraesCS4A02G449700 // TraesCS2D02G415600 // TraesCS2A02G418200 // TraesCS2D02G415700 // TraesCS2B02G437200 // TraesCS2D02G415800 // TraesCS2A02G418400 // TraesCS2A02G418300 // TraesCS2B02G437300 // TraesCS7A02G038600
GO:0040007	P	growth	15	36	7381	85761	1e-07	1.3e-06	// TraesCS3B02G259100 // TraesCS7D02G232700 // TraesCS7D02G034800 // TraesCS1B02G147000 // TraesCS1A02G127900 // TraesCS4B02G233600 // TraesCS2D02G415800 // TraesCS2D02G415700 // TraesCS4A02G077500 // TraesCS1D02G126300 // TraesCS3A02G229800 // TraesCS2A02G418400 // TraesCS2A02G418300 // TraesCS2B02G437300 // TraesCS7A02G038600
GO:0048856	P	anatomical structure development	25	36	22911	85761	1.1e-07	1.4e-06	// TraesCS3B02G259100 // TraesCS3D02G005400 // TraesCS7D02G034800 // TraesCS1B02G147000 // TraesCS1A02G127900 // TraesCS4A02G077500 // TraesCS3A02G229800 // TraesCS3B02G179300 // TraesCS3A02G152200 // TraesCS2A02G418300 // TraesCS3A02G278100 // TraesCS2B02G437300 // TraesCS7A02G038600 // TraesCS2A02G418400 // TraesCS2D02G415700 // TraesCS3D02G160000 // TraesCS3B02G008600 // TraesCS3A02G003900 // …
GO:0045926	P	negative regulation of growth	7	36	932	85761	1.2e-07	1.5e-06	// TraesCS2A02G418400 // TraesCS2D02G415700 // TraesCS2D02G415800 // TraesCS7A02G038600 // TraesCS7D02G034800 // TraesCS2A02G418300 // TraesCS2B02G437300
GO:0051260	P	protein homooligomerization	7	36	939	85761	1.2e-07	1.6e-06	// TraesCS2A02G418400 // TraesCS2D02G415700 // TraesCS2D02G415800 // TraesCS7A02G038600 // TraesCS7D02G034800 // TraesCS2A02G418300 // TraesCS2B02G437300
GO:0051302	P	regulation of cell division	7	36	941	85761	1.2e-07	1.6e-06	// TraesCS2A02G418400 // TraesCS2D02G415700 // TraesCS2D02G415800 // TraesCS7A02G038600 // TraesCS7D02G034800 // TraesCS2A02G418300 // TraesCS2B02G437300
GO:0032502	P	developmental process	25	36	23141	85761	1.3e-07	1.7e-06	// TraesCS3B02G259100 // TraesCS3D02G005400 // TraesCS7D02G034800 // TraesCS1B02G147000 // TraesCS1A02G127900 // TraesCS4A02G077500 // TraesCS3A02G229800 // TraesCS3B02G179300 // TraesCS3A02G152200 // TraesCS2A02G418300 // TraesCS3A02G278100 // TraesCS2B02G437300 // TraesCS7A02G038600 // TraesCS2A02G418400 // TraesCS2D02G415700 // TraesCS3D02G160000 // TraesCS3B02G008600 // TraesCS3A02G003900 // …
GO:0006897	P	endocytosis	7	36	955	85761	1.4e-07	1.8e-06	// TraesCS2A02G418400 // TraesCS2D02G415700 // TraesCS2D02G415800 // TraesCS7A02G038600 // TraesCS7D02G034800 // TraesCS2A02G418300 // TraesCS2B02G437300
GO:1901527	P	abscisic acid-activated signaling pathway involved in stomatal movement	7	36	958	85761	1.4e-07	1.8e-06	// TraesCS2A02G418400 // TraesCS2D02G415700 // TraesCS2D02G415800 // TraesCS7A02G038600 // TraesCS7D02G034800 // TraesCS2A02G418300 // TraesCS2B02G437300
GO:1903959	P	regulation of anion transmembrane transport	7	36	966	85761	1.5e-07	1.9e-06	// TraesCS2A02G418400 // TraesCS2D02G415700 // TraesCS2D02G415800 // TraesCS7A02G038600 // TraesCS7D02G034800 // TraesCS2A02G418300 // TraesCS2B02G437300
GO:0044707	P	single-multicellular organism process	25	36	23276	85761	1.5e-07	1.9e-06	// TraesCS3B02G259100 // TraesCS3D02G005400 // TraesCS7D02G034800 // TraesCS1B02G147000 // TraesCS1A02G127900 // TraesCS4A02G077500 // TraesCS3A02G229800 // TraesCS3B02G179300 // TraesCS3A02G152200 // TraesCS2A02G418300 // TraesCS3A02G278100 // TraesCS2B02G437300 // TraesCS7A02G038600 // TraesCS2A02G418400 // TraesCS2D02G415700 // TraesCS3D02G160000 // TraesCS3B02G008600 // TraesCS3A02G003900 // …
GO:0009911	P	positive regulation of flower development	7	36	974	85761	1.6e-07	2e-06	// TraesCS2A02G418400 // TraesCS2D02G415700 // TraesCS2D02G415800 // TraesCS7A02G038600 // TraesCS7D02G034800 // TraesCS2A02G418300 // TraesCS2B02G437300
GO:0009944	P	polarity specification of adaxial/abaxial axis	7	36	981	85761	1.6e-07	2.1e-06	// TraesCS2A02G418400 // TraesCS2D02G415700 // TraesCS2D02G415800 // TraesCS7A02G038600 // TraesCS7D02G034800 // TraesCS2A02G418300 // TraesCS2B02G437300
GO:0065001	P	specification of axis polarity	7	36	984	85761	1.7e-07	2.1e-06	// TraesCS2A02G418400 // TraesCS2D02G415700 // TraesCS2D02G415800 // TraesCS7A02G038600 // TraesCS7D02G034800 // TraesCS2A02G418300 // TraesCS2B02G437300
GO:0044070	P	regulation of anion transport	7	36	985	85761	1.7e-07	2.1e-06	// TraesCS2A02G418400 // TraesCS2D02G415700 // TraesCS2D02G415800 // TraesCS7A02G038600 // TraesCS7D02G034800 // TraesCS2A02G418300 // TraesCS2B02G437300
GO:0044763	P	single-organism cellular process	32	36	40376	85761	1.8e-07	2.2e-06	// TraesCS3B02G259100 // TraesCS4A02G449700 // TraesCS3D02G005400 // TraesCS3A02G290300 // TraesCS7D02G034800 // TraesCS1B02G147000 // TraesCS1A02G127900 // TraesCS3D02G290100 // TraesCS2A02G418200 // TraesCS2B02G437200 // TraesCS3A02G229800 // TraesCS3B02G179300 // TraesCS3A02G152200 // TraesCS2A02G418300 // TraesCS3A02G278100 // TraesCS2B02G437300 // TraesCS7A02G038600 // TraesCS4A02G077500 // …
GO:0009943	P	adaxial/abaxial axis specification	7	36	1000	85761	1.9e-07	2.3e-06	// TraesCS2A02G418400 // TraesCS2D02G415700 // TraesCS2D02G415800 // TraesCS7A02G038600 // TraesCS7D02G034800 // TraesCS2A02G418300 // TraesCS2B02G437300
GO:0010305	P	leaf vascular tissue pattern formation	7	36	1003	85761	1.9e-07	2.3e-06	// TraesCS2A02G418400 // TraesCS2D02G415700 // TraesCS2D02G415800 // TraesCS7A02G038600 // TraesCS7D02G034800 // TraesCS2A02G418300 // TraesCS2B02G437300
GO:0006952	P	defense response	20	36	14641	85761	1.9e-07	2.4e-06	// TraesCS3B02G259100 // TraesCS3A02G003900 // TraesCS3B02G008600 // TraesCS7D02G034800 // TraesCS3D02G278400 // TraesCS7D02G232700 // TraesCS3B02G179300 // TraesCS3B02G312300 // TraesCS1D02G004300 // TraesCS2D02G415700 // TraesCS2D02G415800 // TraesCS7A02G038600 // TraesCS3D02G160000 // TraesCS3A02G229800 // TraesCS3D02G005400 // TraesCS2A02G418400 // TraesCS3A02G152200 // TraesCS2A02G418300 // …
GO:0034765	P	regulation of ion transmembrane transport	7	36	1012	85761	2e-07	2.5e-06	// TraesCS2A02G418400 // TraesCS2D02G415700 // TraesCS2D02G415800 // TraesCS7A02G038600 // TraesCS7D02G034800 // TraesCS2A02G418300 // TraesCS2B02G437300
GO:0042335	P	cuticle development	7	36	1022	85761	2.2e-07	2.6e-06	// TraesCS2A02G418400 // TraesCS2D02G415700 // TraesCS2D02G415800 // TraesCS7A02G038600 // TraesCS7D02G034800 // TraesCS2A02G418300 // TraesCS2B02G437300
GO:0034762	P	regulation of transmembrane transport	7	36	1024	85761	2.2e-07	2.7e-06	// TraesCS2A02G418400 // TraesCS2D02G415700 // TraesCS2D02G415800 // TraesCS7A02G038600 // TraesCS7D02G034800 // TraesCS2A02G418300 // TraesCS2B02G437300
GO:0010467	P	gene expression	23	36	19933	85761	2.4e-07	2.9e-06	// TraesCS3B02G259100 // TraesCS3D02G005400 // TraesCS3A02G290300 // TraesCS7D02G034800 // TraesCS3D02G290100 // TraesCS3A02G229800 // TraesCS3B02G179300 // TraesCS3A02G152200 // TraesCS2A02G418300 // TraesCS3A02G278100 // TraesCS2B02G437300 // TraesCS2A02G418400 // TraesCS2D02G415700 // TraesCS3D02G160000 // TraesCS3B02G008600 // TraesCS3A02G003900 // TraesCS3B02G325100 // TraesCS1D02G004300 // …
GO:0009798	P	axis specification	7	36	1038	85761	2.4e-07	2.9e-06	// TraesCS2A02G418400 // TraesCS2D02G415700 // TraesCS2D02G415800 // TraesCS7A02G038600 // TraesCS7D02G034800 // TraesCS2A02G418300 // TraesCS2B02G437300
GO:0009960	P	endosperm development	7	36	1042	85761	2.5e-07	3e-06	// TraesCS2A02G418400 // TraesCS2D02G415700 // TraesCS2D02G415800 // TraesCS7A02G038600 // TraesCS7D02G034800 // TraesCS2A02G418300 // TraesCS2B02G437300
GO:0006355	P	regulation of transcription, DNA-templated	18	36	11847	85761	2.5e-07	3e-06	// TraesCS3B02G259100 // TraesCS3A02G003900 // TraesCS7D02G232700 // TraesCS2A02G418400 // TraesCS3D02G278400 // TraesCS3B02G312300 // TraesCS3D02G290100 // TraesCS3B02G325100 // TraesCS3A02G290300 // TraesCS1D02G004300 // TraesCS2D02G415800 // TraesCS3D02G160000 // TraesCS3A02G229800 // TraesCS3D02G005400 // TraesCS3B02G179300 // TraesCS3A02G152200 // TraesCS3B02G008600 // TraesCS3A02G278100
GO:0048508	P	embryonic meristem development	7	36	1047	85761	2.5e-07	3e-06	// TraesCS2A02G418400 // TraesCS2D02G415700 // TraesCS2D02G415800 // TraesCS7A02G038600 // TraesCS7D02G034800 // TraesCS2A02G418300 // TraesCS2B02G437300
GO:1903506	P	regulation of nucleic acid-templated transcription	18	36	11900	85761	2.7e-07	3.2e-06	// TraesCS3B02G259100 // TraesCS3A02G003900 // TraesCS7D02G232700 // TraesCS2A02G418400 // TraesCS3D02G278400 // TraesCS3B02G312300 // TraesCS3D02G290100 // TraesCS3B02G325100 // TraesCS3A02G290300 // TraesCS1D02G004300 // TraesCS2D02G415800 // TraesCS3D02G160000 // TraesCS3A02G229800 // TraesCS3D02G005400 // TraesCS3B02G179300 // TraesCS3A02G152200 // TraesCS3B02G008600 // TraesCS3A02G278100
GO:2001141	P	regulation of RNA biosynthetic process	18	36	11903	85761	2.7e-07	3.2e-06	// TraesCS3B02G259100 // TraesCS3A02G003900 // TraesCS7D02G232700 // TraesCS2A02G418400 // TraesCS3D02G278400 // TraesCS3B02G312300 // TraesCS3D02G290100 // TraesCS3B02G325100 // TraesCS3A02G290300 // TraesCS1D02G004300 // TraesCS2D02G415800 // TraesCS3D02G160000 // TraesCS3A02G229800 // TraesCS3D02G005400 // TraesCS3B02G179300 // TraesCS3A02G152200 // TraesCS3B02G008600 // TraesCS3A02G278100
GO:0009955	P	adaxial/abaxial pattern specification	7	36	1065	85761	2.8e-07	3.4e-06	// TraesCS2A02G418400 // TraesCS2D02G415700 // TraesCS2D02G415800 // TraesCS7A02G038600 // TraesCS7D02G034800 // TraesCS2A02G418300 // TraesCS2B02G437300
GO:0001708	P	cell fate specification	7	36	1066	85761	2.9e-07	3.4e-06	// TraesCS2A02G418400 // TraesCS2D02G415700 // TraesCS2D02G415800 // TraesCS7A02G038600 // TraesCS7D02G034800 // TraesCS2A02G418300 // TraesCS2B02G437300
GO:0071555	P	cell wall organization	12	36	4730	85761	2.9e-07	3.4e-06	// TraesCS7D02G034800 // TraesCS1B02G147000 // TraesCS1A02G127900 // TraesCS4B02G233600 // TraesCS2D02G415800 // TraesCS2D02G415700 // TraesCS4A02G077500 // TraesCS1D02G126300 // TraesCS2A02G418400 // TraesCS2A02G418300 // TraesCS2B02G437300 // TraesCS7A02G038600
GO:0051252	P	regulation of RNA metabolic process	18	36	11990	85761	3e-07	3.5e-06	// TraesCS3B02G259100 // TraesCS3A02G003900 // TraesCS7D02G232700 // TraesCS2A02G418400 // TraesCS3D02G278400 // TraesCS3B02G312300 // TraesCS3D02G290100 // TraesCS3B02G325100 // TraesCS3A02G290300 // TraesCS1D02G004300 // TraesCS2D02G415800 // TraesCS3D02G160000 // TraesCS3A02G229800 // TraesCS3D02G005400 // TraesCS3B02G179300 // TraesCS3A02G152200 // TraesCS3B02G008600 // TraesCS3A02G278100
GO:2000243	P	positive regulation of reproductive process	7	36	1074	85761	3e-07	3.5e-06	// TraesCS2A02G418400 // TraesCS2D02G415700 // TraesCS2D02G415800 // TraesCS7A02G038600 // TraesCS7D02G034800 // TraesCS2A02G418300 // TraesCS2B02G437300
GO:0010103	P	stomatal complex morphogenesis	7	36	1082	85761	3.2e-07	3.7e-06	// TraesCS2A02G418400 // TraesCS2D02G415700 // TraesCS2D02G415800 // TraesCS7A02G038600 // TraesCS7D02G034800 // TraesCS2A02G418300 // TraesCS2B02G437300
GO:0051259	P	protein oligomerization	7	36	1089	85761	3.3e-07	3.8e-06	// TraesCS2A02G418400 // TraesCS2D02G415700 // TraesCS2D02G415800 // TraesCS7A02G038600 // TraesCS7D02G034800 // TraesCS2A02G418300 // TraesCS2B02G437300
GO:0034645	P	cellular macromolecule biosynthetic process	23	36	20349	85761	3.5e-07	4.1e-06	// TraesCS3B02G259100 // TraesCS3D02G005400 // TraesCS3A02G290300 // TraesCS7D02G034800 // TraesCS3D02G290100 // TraesCS3A02G229800 // TraesCS3B02G179300 // TraesCS3A02G152200 // TraesCS2A02G418300 // TraesCS3A02G278100 // TraesCS2B02G437300 // TraesCS2A02G418400 // TraesCS2D02G415700 // TraesCS3D02G160000 // TraesCS3B02G008600 // TraesCS3A02G003900 // TraesCS3B02G325100 // TraesCS1D02G004300 // …
GO:0042493	P	response to drug	7	36	1115	85761	3.9e-07	4.5e-06	// TraesCS2A02G418400 // TraesCS2D02G415700 // TraesCS2D02G415800 // TraesCS7A02G038600 // TraesCS7D02G034800 // TraesCS2A02G418300 // TraesCS2B02G437300
GO:1900140	P	regulation of seedling development	7	36	1120	85761	4e-07	4.6e-06	// TraesCS2A02G418400 // TraesCS2D02G415700 // TraesCS2D02G415800 // TraesCS7A02G038600 // TraesCS7D02G034800 // TraesCS2A02G418300 // TraesCS2B02G437300
GO:0055067	P	monovalent inorganic cation homeostasis	7	36	1126	85761	4.1e-07	4.7e-06	// TraesCS2A02G418400 // TraesCS2D02G415700 // TraesCS2D02G415800 // TraesCS7A02G038600 // TraesCS7D02G034800 // TraesCS2A02G418300 // TraesCS2B02G437300
GO:0030244	P	cellulose biosynthetic process	7	36	1127	85761	4.1e-07	4.7e-06	// TraesCS2A02G418400 // TraesCS2D02G415700 // TraesCS2D02G415800 // TraesCS7A02G038600 // TraesCS7D02G034800 // TraesCS2A02G418300 // TraesCS2B02G437300
GO:0045165	P	cell fate commitment	7	36	1136	85761	4.4e-07	5e-06	// TraesCS2A02G418400 // TraesCS2D02G415700 // TraesCS2D02G415800 // TraesCS7A02G038600 // TraesCS7D02G034800 // TraesCS2A02G418300 // TraesCS2B02G437300
GO:0019219	P	regulation of nucleobase-containing compound metabolic process	18	36	12393	85761	4.9e-07	5.6e-06	// TraesCS3B02G259100 // TraesCS3A02G003900 // TraesCS7D02G232700 // TraesCS2A02G418400 // TraesCS3D02G278400 // TraesCS3B02G312300 // TraesCS3D02G290100 // TraesCS3B02G325100 // TraesCS3A02G290300 // TraesCS1D02G004300 // TraesCS2D02G415800 // TraesCS3D02G160000 // TraesCS3A02G229800 // TraesCS3D02G005400 // TraesCS3B02G179300 // TraesCS3A02G152200 // TraesCS3B02G008600 // TraesCS3A02G278100
GO:0032501	P	multicellular organismal process	25	36	24629	85761	5e-07	5.6e-06	// TraesCS3B02G259100 // TraesCS3D02G005400 // TraesCS7D02G034800 // TraesCS1B02G147000 // TraesCS1A02G127900 // TraesCS4A02G077500 // TraesCS3A02G229800 // TraesCS3B02G179300 // TraesCS3A02G152200 // TraesCS2A02G418300 // TraesCS3A02G278100 // TraesCS2B02G437300 // TraesCS7A02G038600 // TraesCS2A02G418400 // TraesCS2D02G415700 // TraesCS3D02G160000 // TraesCS3B02G008600 // TraesCS3A02G003900 // …
GO:0009059	P	macromolecule biosynthetic process	23	36	20720	85761	5e-07	5.6e-06	// TraesCS3B02G259100 // TraesCS3D02G005400 // TraesCS3A02G290300 // TraesCS7D02G034800 // TraesCS3D02G290100 // TraesCS3A02G229800 // TraesCS3B02G179300 // TraesCS3A02G152200 // TraesCS2A02G418300 // TraesCS3A02G278100 // TraesCS2B02G437300 // TraesCS2A02G418400 // TraesCS2D02G415700 // TraesCS3D02G160000 // TraesCS3B02G008600 // TraesCS3A02G003900 // TraesCS3B02G325100 // TraesCS1D02G004300 // …
GO:0051274	P	beta-glucan biosynthetic process	7	36	1169	85761	5.3e-07	6e-06	// TraesCS2A02G418400 // TraesCS2D02G415700 // TraesCS2D02G415800 // TraesCS7A02G038600 // TraesCS7D02G034800 // TraesCS2A02G418300 // TraesCS2B02G437300
GO:0009595	P	detection of biotic stimulus	7	36	1193	85761	6e-07	6.8e-06	// TraesCS2A02G418400 // TraesCS2D02G415700 // TraesCS2D02G415800 // TraesCS7A02G038600 // TraesCS7D02G034800 // TraesCS2A02G418300 // TraesCS2B02G437300
GO:0008152	P	metabolic process	36	36	57664	85761	6.2e-07	7e-06	// TraesCS3B02G259100 // TraesCS4A02G449700 // TraesCS3D02G005400 // TraesCS3A02G290300 // TraesCS7D02G034800 // TraesCS1B02G147000 // TraesCS1A02G127900 // TraesCS3D02G290100 // TraesCS2A02G418200 // TraesCS2B02G437200 // TraesCS3A02G229800 // TraesCS4A02G077500 // TraesCS3A02G152200 // TraesCS2A02G418300 // TraesCS3A02G278100 // TraesCS2B02G437300 // TraesCS7A02G038600 // TraesCS2A02G418400 // …
GO:0045229	P	external encapsulating structure organization	12	36	5144	85761	7e-07	7.9e-06	// TraesCS7D02G034800 // TraesCS1B02G147000 // TraesCS1A02G127900 // TraesCS4B02G233600 // TraesCS2D02G415800 // TraesCS2D02G415700 // TraesCS4A02G077500 // TraesCS1D02G126300 // TraesCS2A02G418400 // TraesCS2A02G418300 // TraesCS2B02G437300 // TraesCS7A02G038600
GO:0009846	P	pollen germination	7	36	1235	85761	7.6e-07	8.5e-06	// TraesCS2A02G418400 // TraesCS2D02G415700 // TraesCS2D02G415800 // TraesCS7A02G038600 // TraesCS7D02G034800 // TraesCS2A02G418300 // TraesCS2B02G437300
GO:0048449	P	floral organ formation	7	36	1245	85761	8e-07	8.9e-06	// TraesCS2A02G418400 // TraesCS2D02G415700 // TraesCS2D02G415800 // TraesCS7A02G038600 // TraesCS7D02G034800 // TraesCS2A02G418300 // TraesCS2B02G437300
GO:0044264	P	cellular polysaccharide metabolic process	10	36	3343	85761	8.2e-07	9.1e-06	// TraesCS7D02G034800 // TraesCS1B02G147000 // TraesCS1A02G127900 // TraesCS2D02G415700 // TraesCS2D02G415800 // TraesCS1D02G126300 // TraesCS2A02G418400 // TraesCS2A02G418300 // TraesCS2B02G437300 // TraesCS7A02G038600
GO:2000112	P	regulation of cellular macromolecule biosynthetic process	18	36	12835	85761	8.4e-07	9.3e-06	// TraesCS3B02G259100 // TraesCS3A02G003900 // TraesCS7D02G232700 // TraesCS2A02G418400 // TraesCS3D02G278400 // TraesCS3B02G312300 // TraesCS3D02G290100 // TraesCS3B02G325100 // TraesCS3A02G290300 // TraesCS1D02G004300 // TraesCS2D02G415800 // TraesCS3D02G160000 // TraesCS3A02G229800 // TraesCS3D02G005400 // TraesCS3B02G179300 // TraesCS3A02G152200 // TraesCS3B02G008600 // TraesCS3A02G278100
GO:0044711	P	single-organism biosynthetic process	20	36	16047	85761	8.9e-07	9.9e-06	// TraesCS3B02G259100 // TraesCS3A02G003900 // TraesCS3B02G008600 // TraesCS7D02G034800 // TraesCS3D02G278400 // TraesCS7D02G232700 // TraesCS3B02G179300 // TraesCS3B02G312300 // TraesCS1D02G004300 // TraesCS2D02G415700 // TraesCS2D02G415800 // TraesCS7A02G038600 // TraesCS3D02G160000 // TraesCS3A02G229800 // TraesCS3D02G005400 // TraesCS2A02G418400 // TraesCS3A02G152200 // TraesCS2A02G418300 // …
GO:0048582	P	positive regulation of post-embryonic development	7	36	1267	85761	9e-07	9.9e-06	// TraesCS2A02G418400 // TraesCS2D02G415700 // TraesCS2D02G415800 // TraesCS7A02G038600 // TraesCS7D02G034800 // TraesCS2A02G418300 // TraesCS2B02G437300
GO:0010556	P	regulation of macromolecule biosynthetic process	18	36	12897	85761	9e-07	9.9e-06	// TraesCS3B02G259100 // TraesCS3A02G003900 // TraesCS7D02G232700 // TraesCS2A02G418400 // TraesCS3D02G278400 // TraesCS3B02G312300 // TraesCS3D02G290100 // TraesCS3B02G325100 // TraesCS3A02G290300 // TraesCS1D02G004300 // TraesCS2D02G415800 // TraesCS3D02G160000 // TraesCS3A02G229800 // TraesCS3D02G005400 // TraesCS3B02G179300 // TraesCS3A02G152200 // TraesCS3B02G008600 // TraesCS3A02G278100
GO:0051607	P	defense response to virus	7	36	1302	85761	1.1e-06	1.2e-05	// TraesCS2A02G418400 // TraesCS2D02G415700 // TraesCS2D02G415800 // TraesCS7A02G038600 // TraesCS7D02G034800 // TraesCS2A02G418300 // TraesCS2B02G437300
GO:0009987	P	cellular process	36	36	58786	85761	1.3e-06	1.4e-05	// TraesCS3B02G259100 // TraesCS4A02G449700 // TraesCS3D02G005400 // TraesCS3A02G290300 // TraesCS7D02G034800 // TraesCS1B02G147000 // TraesCS1A02G127900 // TraesCS3D02G290100 // TraesCS2A02G418200 // TraesCS2B02G437200 // TraesCS3A02G229800 // TraesCS4A02G077500 // TraesCS3A02G152200 // TraesCS2A02G418300 // TraesCS3A02G278100 // TraesCS2B02G437300 // TraesCS7A02G038600 // TraesCS2A02G418400 // …
GO:0006351	P	transcription, DNA-templated	18	36	13208	85761	1.3e-06	1.4e-05	// TraesCS3B02G259100 // TraesCS3A02G003900 // TraesCS7D02G232700 // TraesCS2A02G418400 // TraesCS3D02G278400 // TraesCS3B02G312300 // TraesCS3D02G290100 // TraesCS3B02G325100 // TraesCS3A02G290300 // TraesCS1D02G004300 // TraesCS2D02G415800 // TraesCS3D02G160000 // TraesCS3A02G229800 // TraesCS3D02G005400 // TraesCS3B02G179300 // TraesCS3A02G152200 // TraesCS3B02G008600 // TraesCS3A02G278100
GO:0006833	P	water transport	7	36	1340	85761	1.3e-06	1.4e-05	// TraesCS2A02G418400 // TraesCS2D02G415700 // TraesCS2D02G415800 // TraesCS7A02G038600 // TraesCS7D02G034800 // TraesCS2A02G418300 // TraesCS2B02G437300
GO:0042044	P	fluid transport	7	36	1340	85761	1.3e-06	1.4e-05	// TraesCS2A02G418400 // TraesCS2D02G415700 // TraesCS2D02G415800 // TraesCS7A02G038600 // TraesCS7D02G034800 // TraesCS2A02G418300 // TraesCS2B02G437300
GO:0010374	P	stomatal complex development	7	36	1347	85761	1.3e-06	1.4e-05	// TraesCS2A02G418400 // TraesCS2D02G415700 // TraesCS2D02G415800 // TraesCS7A02G038600 // TraesCS7D02G034800 // TraesCS2A02G418300 // TraesCS2B02G437300
GO:0051171	P	regulation of nitrogen compound metabolic process	18	36	13256	85761	1.4e-06	1.5e-05	// TraesCS3B02G259100 // TraesCS3A02G003900 // TraesCS7D02G232700 // TraesCS2A02G418400 // TraesCS3D02G278400 // TraesCS3B02G312300 // TraesCS3D02G290100 // TraesCS3B02G325100 // TraesCS3A02G290300 // TraesCS1D02G004300 // TraesCS2D02G415800 // TraesCS3D02G160000 // TraesCS3A02G229800 // TraesCS3D02G005400 // TraesCS3B02G179300 // TraesCS3A02G152200 // TraesCS3B02G008600 // TraesCS3A02G278100
GO:0009856	P	pollination	10	36	3539	85761	1.4e-06	1.5e-05	// TraesCS7D02G232700 // TraesCS2A02G418400 // TraesCS4B02G233600 // TraesCS2D02G415700 // TraesCS4A02G077500 // TraesCS2D02G415800 // TraesCS7D02G034800 // TraesCS2A02G418300 // TraesCS2B02G437300 // TraesCS7A02G038600
GO:0044706	P	multi-multicellular organism process	10	36	3539	85761	1.4e-06	1.5e-05	// TraesCS7D02G232700 // TraesCS2A02G418400 // TraesCS4B02G233600 // TraesCS2D02G415700 // TraesCS4A02G077500 // TraesCS2D02G415800 // TraesCS7D02G034800 // TraesCS2A02G418300 // TraesCS2B02G437300 // TraesCS7A02G038600
GO:0097659	P	nucleic acid-templated transcription	18	36	13260	85761	1.4e-06	1.5e-05	// TraesCS3B02G259100 // TraesCS3A02G003900 // TraesCS7D02G232700 // TraesCS2A02G418400 // TraesCS3D02G278400 // TraesCS3B02G312300 // TraesCS3D02G290100 // TraesCS3B02G325100 // TraesCS3A02G290300 // TraesCS1D02G004300 // TraesCS2D02G415800 // TraesCS3D02G160000 // TraesCS3A02G229800 // TraesCS3D02G005400 // TraesCS3B02G179300 // TraesCS3A02G152200 // TraesCS3B02G008600 // TraesCS3A02G278100
GO:0032774	P	RNA biosynthetic process	18	36	13296	85761	1.4e-06	1.5e-05	// TraesCS3B02G259100 // TraesCS3A02G003900 // TraesCS7D02G232700 // TraesCS2A02G418400 // TraesCS3D02G278400 // TraesCS3B02G312300 // TraesCS3D02G290100 // TraesCS3B02G325100 // TraesCS3A02G290300 // TraesCS1D02G004300 // TraesCS2D02G415800 // TraesCS3D02G160000 // TraesCS3A02G229800 // TraesCS3D02G005400 // TraesCS3B02G179300 // TraesCS3A02G152200 // TraesCS3B02G008600 // TraesCS3A02G278100
GO:0007030	P	Golgi organization	7	36	1366	85761	1.5e-06	1.6e-05	// TraesCS2A02G418400 // TraesCS2D02G415700 // TraesCS2D02G415800 // TraesCS7A02G038600 // TraesCS7D02G034800 // TraesCS2A02G418300 // TraesCS2B02G437300
GO:0010051	P	xylem and phloem pattern formation	7	36	1378	85761	1.6e-06	1.6e-05	// TraesCS2A02G418400 // TraesCS2D02G415700 // TraesCS2D02G415800 // TraesCS7A02G038600 // TraesCS7D02G034800 // TraesCS2A02G418300 // TraesCS2B02G437300
GO:0010102	P	lateral root morphogenesis	7	36	1406	85761	1.8e-06	1.9e-05	// TraesCS2A02G418400 // TraesCS2D02G415700 // TraesCS2D02G415800 // TraesCS7A02G038600 // TraesCS7D02G034800 // TraesCS2A02G418300 // TraesCS2B02G437300
GO:0048563	P	post-embryonic organ morphogenesis	7	36	1410	85761	1.8e-06	1.9e-05	// TraesCS2A02G418400 // TraesCS2D02G415700 // TraesCS2D02G415800 // TraesCS7A02G038600 // TraesCS7D02G034800 // TraesCS2A02G418300 // TraesCS2B02G437300
GO:0010101	P	post-embryonic root morphogenesis	7	36	1409	85761	1.8e-06	1.9e-05	// TraesCS2A02G418400 // TraesCS2D02G415700 // TraesCS2D02G415800 // TraesCS7A02G038600 // TraesCS7D02G034800 // TraesCS2A02G418300 // TraesCS2B02G437300
GO:0048444	P	floral organ morphogenesis	7	36	1410	85761	1.8e-06	1.9e-05	// TraesCS2A02G418400 // TraesCS2D02G415700 // TraesCS2D02G415800 // TraesCS7A02G038600 // TraesCS7D02G034800 // TraesCS2A02G418300 // TraesCS2B02G437300
GO:0099402	P	plant organ development	16	36	10673	85761	2e-06	2.1e-05	// TraesCS7D02G232700 // TraesCS7D02G034800 // TraesCS1B02G147000 // TraesCS1A02G127900 // TraesCS4B02G233600 // TraesCS2D02G415800 // TraesCS2D02G415700 // TraesCS4A02G077500 // TraesCS1D02G126300 // TraesCS3D02G160000 // TraesCS3B02G179300 // TraesCS2A02G418400 // TraesCS3A02G152200 // TraesCS2A02G418300 // TraesCS2B02G437300 // TraesCS7A02G038600
GO:0006812	P	cation transport	11	36	4669	85761	2.1e-06	2.2e-05	// TraesCS7D02G034800 // TraesCS4A02G449700 // TraesCS2D02G415600 // TraesCS2A02G418200 // TraesCS2D02G415700 // TraesCS2B02G437200 // TraesCS2D02G415800 // TraesCS2A02G418400 // TraesCS2A02G418300 // TraesCS2B02G437300 // TraesCS7A02G038600
GO:0010286	P	heat acclimation	7	36	1463	85761	2.3e-06	2.4e-05	// TraesCS2A02G418400 // TraesCS2D02G415700 // TraesCS2D02G415800 // TraesCS7A02G038600 // TraesCS7D02G034800 // TraesCS2A02G418300 // TraesCS2B02G437300
GO:0060548	P	negative regulation of cell death	7	36	1475	85761	2.4e-06	2.5e-05	// TraesCS2A02G418400 // TraesCS2D02G415700 // TraesCS2D02G415800 // TraesCS7A02G038600 // TraesCS7D02G034800 // TraesCS2A02G418300 // TraesCS2B02G437300
GO:0031326	P	regulation of cellular biosynthetic process	18	36	13821	85761	2.5e-06	2.6e-05	// TraesCS3B02G259100 // TraesCS3A02G003900 // TraesCS7D02G232700 // TraesCS2A02G418400 // TraesCS3D02G278400 // TraesCS3B02G312300 // TraesCS3D02G290100 // TraesCS3B02G325100 // TraesCS3A02G290300 // TraesCS1D02G004300 // TraesCS2D02G415800 // TraesCS3D02G160000 // TraesCS3A02G229800 // TraesCS3D02G005400 // TraesCS3B02G179300 // TraesCS3A02G152200 // TraesCS3B02G008600 // TraesCS3A02G278100
GO:1901566	P	organonitrogen compound biosynthetic process	15	36	9493	85761	2.6e-06	2.7e-05	// TraesCS3B02G259100 // TraesCS3A02G003900 // TraesCS7D02G232700 // TraesCS2A02G418400 // TraesCS3D02G278400 // TraesCS3B02G312300 // TraesCS1D02G004300 // TraesCS2D02G415800 // TraesCS3D02G160000 // TraesCS3A02G229800 // TraesCS3D02G005400 // TraesCS3B02G179300 // TraesCS3A02G152200 // TraesCS3B02G008600 // TraesCS3A02G278100
GO:0048869	P	cellular developmental process	15	36	9509	85761	2.7e-06	2.7e-05	// TraesCS3B02G259100 // TraesCS7D02G232700 // TraesCS7D02G034800 // TraesCS1B02G147000 // TraesCS1A02G127900 // TraesCS4B02G233600 // TraesCS2D02G415800 // TraesCS2D02G415700 // TraesCS4A02G077500 // TraesCS1D02G126300 // TraesCS3A02G229800 // TraesCS2A02G418400 // TraesCS2A02G418300 // TraesCS2B02G437300 // TraesCS7A02G038600
GO:0048481	P	plant ovule development	7	36	1500	85761	2.7e-06	2.8e-05	// TraesCS2A02G418400 // TraesCS2D02G415700 // TraesCS2D02G415800 // TraesCS7A02G038600 // TraesCS7D02G034800 // TraesCS2A02G418300 // TraesCS2B02G437300
GO:0042545	P	cell wall modification	9	36	2969	85761	2.9e-06	3e-05	// TraesCS2A02G418400 // TraesCS4B02G233600 // TraesCS2D02G415700 // TraesCS4A02G077500 // TraesCS2D02G415800 // TraesCS7D02G034800 // TraesCS2A02G418300 // TraesCS2B02G437300 // TraesCS7A02G038600
GO:0035670	P	plant-type ovary development	7	36	1520	85761	3e-06	3e-05	// TraesCS2A02G418400 // TraesCS2D02G415700 // TraesCS2D02G415800 // TraesCS7A02G038600 // TraesCS7D02G034800 // TraesCS2A02G418300 // TraesCS2B02G437300
GO:0010584	P	pollen exine formation	7	36	1521	85761	3e-06	3e-05	// TraesCS2A02G418400 // TraesCS2D02G415700 // TraesCS2D02G415800 // TraesCS7A02G038600 // TraesCS7D02G034800 // TraesCS2A02G418300 // TraesCS2B02G437300
GO:0043269	P	regulation of ion transport	7	36	1525	85761	3e-06	3.1e-05	// TraesCS2A02G418400 // TraesCS2D02G415700 // TraesCS2D02G415800 // TraesCS7A02G038600 // TraesCS7D02G034800 // TraesCS2A02G418300 // TraesCS2B02G437300
GO:0044093	P	positive regulation of molecular function	7	36	1586	85761	3.9e-06	3.9e-05	// TraesCS2A02G418400 // TraesCS2D02G415700 // TraesCS2D02G415800 // TraesCS7A02G038600 // TraesCS7D02G034800 // TraesCS2A02G418300 // TraesCS2B02G437300
GO:0085029	P	extracellular matrix assembly	7	36	1591	85761	4e-06	4e-05	// TraesCS2A02G418400 // TraesCS2D02G415700 // TraesCS2D02G415800 // TraesCS7A02G038600 // TraesCS7D02G034800 // TraesCS2A02G418300 // TraesCS2B02G437300
GO:0010927	P	cellular component assembly involved in morphogenesis	7	36	1591	85761	4e-06	4e-05	// TraesCS2A02G418400 // TraesCS2D02G415700 // TraesCS2D02G415800 // TraesCS7A02G038600 // TraesCS7D02G034800 // TraesCS2A02G418300 // TraesCS2B02G437300
GO:0010208	P	pollen wall assembly	7	36	1591	85761	4e-06	4e-05	// TraesCS2A02G418400 // TraesCS2D02G415700 // TraesCS2D02G415800 // TraesCS7A02G038600 // TraesCS7D02G034800 // TraesCS2A02G418300 // TraesCS2B02G437300
GO:0052544	P	defense response by callose deposition in cell wall	7	36	1605	85761	4.2e-06	4.2e-05	// TraesCS2A02G418400 // TraesCS2D02G415700 // TraesCS2D02G415800 // TraesCS7A02G038600 // TraesCS7D02G034800 // TraesCS2A02G418300 // TraesCS2B02G437300
GO:0052482	P	defense response by cell wall thickening	7	36	1605	85761	4.2e-06	4.2e-05	// TraesCS2A02G418400 // TraesCS2D02G415700 // TraesCS2D02G415800 // TraesCS7A02G038600 // TraesCS7D02G034800 // TraesCS2A02G418300 // TraesCS2B02G437300
GO:0005976	P	polysaccharide metabolic process	10	36	4027	85761	4.3e-06	4.3e-05	// TraesCS7D02G034800 // TraesCS1B02G147000 // TraesCS1A02G127900 // TraesCS2D02G415700 // TraesCS2D02G415800 // TraesCS1D02G126300 // TraesCS2A02G418400 // TraesCS2A02G418300 // TraesCS2B02G437300 // TraesCS7A02G038600
GO:0009734	P	auxin-activated signaling pathway	7	36	1614	85761	4.4e-06	4.3e-05	// TraesCS2A02G418400 // TraesCS2D02G415700 // TraesCS2D02G415800 // TraesCS7A02G038600 // TraesCS7D02G034800 // TraesCS2A02G418300 // TraesCS2B02G437300
GO:0044262	P	cellular carbohydrate metabolic process	10	36	4044	85761	4.5e-06	4.4e-05	// TraesCS7D02G034800 // TraesCS1B02G147000 // TraesCS1A02G127900 // TraesCS2D02G415700 // TraesCS2D02G415800 // TraesCS1D02G126300 // TraesCS2A02G418400 // TraesCS2A02G418300 // TraesCS2B02G437300 // TraesCS7A02G038600
GO:0009889	P	regulation of biosynthetic process	18	36	14389	85761	4.6e-06	4.5e-05	// TraesCS3B02G259100 // TraesCS3A02G003900 // TraesCS7D02G232700 // TraesCS2A02G418400 // TraesCS3D02G278400 // TraesCS3B02G312300 // TraesCS3D02G290100 // TraesCS3B02G325100 // TraesCS3A02G290300 // TraesCS1D02G004300 // TraesCS2D02G415800 // TraesCS3D02G160000 // TraesCS3A02G229800 // TraesCS3D02G005400 // TraesCS3B02G179300 // TraesCS3A02G152200 // TraesCS3B02G008600 // TraesCS3A02G278100
GO:0010256	P	endomembrane system organization	7	36	1639	85761	4.8e-06	4.8e-05	// TraesCS2A02G418400 // TraesCS2D02G415700 // TraesCS2D02G415800 // TraesCS7A02G038600 // TraesCS7D02G034800 // TraesCS2A02G418300 // TraesCS2B02G437300
GO:0051606	P	detection of stimulus	7	36	1642	85761	4.9e-06	4.8e-05	// TraesCS2A02G418400 // TraesCS2D02G415700 // TraesCS2D02G415800 // TraesCS7A02G038600 // TraesCS7D02G034800 // TraesCS2A02G418300 // TraesCS2B02G437300
GO:0009615	P	response to virus	7	36	1658	85761	5.2e-06	5.1e-05	// TraesCS2A02G418400 // TraesCS2D02G415700 // TraesCS2D02G415800 // TraesCS7A02G038600 // TraesCS7D02G034800 // TraesCS2A02G418300 // TraesCS2B02G437300
GO:0000226	P	microtubule cytoskeleton organization	7	36	1671	85761	5.5e-06	5.3e-05	// TraesCS2A02G418400 // TraesCS2D02G415700 // TraesCS2D02G415800 // TraesCS7A02G038600 // TraesCS7D02G034800 // TraesCS2A02G418300 // TraesCS2B02G437300
GO:0043062	P	extracellular structure organization	7	36	1685	85761	5.8e-06	5.6e-05	// TraesCS2A02G418400 // TraesCS2D02G415700 // TraesCS2D02G415800 // TraesCS7A02G038600 // TraesCS7D02G034800 // TraesCS2A02G418300 // TraesCS2B02G437300
GO:0052543	P	callose deposition in cell wall	7	36	1684	85761	5.8e-06	5.6e-05	// TraesCS2A02G418400 // TraesCS2D02G415700 // TraesCS2D02G415800 // TraesCS7A02G038600 // TraesCS7D02G034800 // TraesCS2A02G418300 // TraesCS2B02G437300
GO:0030198	P	extracellular matrix organization	7	36	1685	85761	5.8e-06	5.6e-05	// TraesCS2A02G418400 // TraesCS2D02G415700 // TraesCS2D02G415800 // TraesCS7A02G038600 // TraesCS7D02G034800 // TraesCS2A02G418300 // TraesCS2B02G437300
GO:0098656	P	anion transmembrane transport	7	36	1697	85761	6.1e-06	5.8e-05	// TraesCS2A02G418400 // TraesCS2D02G415700 // TraesCS2D02G415800 // TraesCS7A02G038600 // TraesCS7D02G034800 // TraesCS2A02G418300 // TraesCS2B02G437300
GO:0090626	P	plant epidermis morphogenesis	7	36	1698	85761	6.1e-06	5.9e-05	// TraesCS2A02G418400 // TraesCS2D02G415700 // TraesCS2D02G415800 // TraesCS7A02G038600 // TraesCS7D02G034800 // TraesCS2A02G418300 // TraesCS2B02G437300
GO:0071554	P	cell wall organization or biogenesis	12	36	6366	85761	6.5e-06	6.2e-05	// TraesCS7D02G034800 // TraesCS1B02G147000 // TraesCS1A02G127900 // TraesCS4B02G233600 // TraesCS2D02G415800 // TraesCS2D02G415700 // TraesCS4A02G077500 // TraesCS1D02G126300 // TraesCS2A02G418400 // TraesCS2A02G418300 // TraesCS2B02G437300 // TraesCS7A02G038600
GO:0048440	P	carpel development	7	36	1719	85761	6.6e-06	6.3e-05	// TraesCS2A02G418400 // TraesCS2D02G415700 // TraesCS2D02G415800 // TraesCS7A02G038600 // TraesCS7D02G034800 // TraesCS2A02G418300 // TraesCS2B02G437300
GO:0009933	P	meristem structural organization	7	36	1751	85761	7.4e-06	7.1e-05	// TraesCS2A02G418400 // TraesCS2D02G415700 // TraesCS2D02G415800 // TraesCS7A02G038600 // TraesCS7D02G034800 // TraesCS2A02G418300 // TraesCS2B02G437300
GO:0052386	P	cell wall thickening	7	36	1756	85761	7.6e-06	7.2e-05	// TraesCS2A02G418400 // TraesCS2D02G415700 // TraesCS2D02G415800 // TraesCS7A02G038600 // TraesCS7D02G034800 // TraesCS2A02G418300 // TraesCS2B02G437300
GO:0071365	P	cellular response to auxin stimulus	7	36	1764	85761	7.8e-06	7.4e-05	// TraesCS2A02G418400 // TraesCS2D02G415700 // TraesCS2D02G415800 // TraesCS7A02G038600 // TraesCS7D02G034800 // TraesCS2A02G418300 // TraesCS2B02G437300
GO:0009653	P	anatomical structure morphogenesis	15	36	10401	85761	8.1e-06	7.7e-05	// TraesCS3B02G259100 // TraesCS7D02G232700 // TraesCS7D02G034800 // TraesCS1B02G147000 // TraesCS1A02G127900 // TraesCS4B02G233600 // TraesCS2D02G415800 // TraesCS2D02G415700 // TraesCS4A02G077500 // TraesCS1D02G126300 // TraesCS3A02G229800 // TraesCS2A02G418400 // TraesCS2A02G418300 // TraesCS2B02G437300 // TraesCS7A02G038600
GO:0034654	P	nucleobase-containing compound biosynthetic process	18	36	14983	85761	8.2e-06	7.8e-05	// TraesCS3B02G259100 // TraesCS3A02G003900 // TraesCS7D02G232700 // TraesCS2A02G418400 // TraesCS3D02G278400 // TraesCS3B02G312300 // TraesCS3D02G290100 // TraesCS3B02G325100 // TraesCS3A02G290300 // TraesCS1D02G004300 // TraesCS2D02G415800 // TraesCS3D02G160000 // TraesCS3A02G229800 // TraesCS3D02G005400 // TraesCS3B02G179300 // TraesCS3A02G152200 // TraesCS3B02G008600 // TraesCS3A02G278100
GO:0051321	P	meiotic cell cycle	7	36	1782	85761	8.3e-06	7.8e-05	// TraesCS2A02G418400 // TraesCS2D02G415700 // TraesCS2D02G415800 // TraesCS7A02G038600 // TraesCS7D02G034800 // TraesCS2A02G418300 // TraesCS2B02G437300
GO:0048467	P	gynoecium development	7	36	1802	85761	8.9e-06	8.4e-05	// TraesCS2A02G418400 // TraesCS2D02G415700 // TraesCS2D02G415800 // TraesCS7A02G038600 // TraesCS7D02G034800 // TraesCS2A02G418300 // TraesCS2B02G437300
GO:0051049	P	regulation of transport	7	36	1831	85761	9.9e-06	9.3e-05	// TraesCS2A02G418400 // TraesCS2D02G415700 // TraesCS2D02G415800 // TraesCS7A02G038600 // TraesCS7D02G034800 // TraesCS2A02G418300 // TraesCS2B02G437300
GO:0048532	P	anatomical structure arrangement	7	36	1851	85761	1.1e-05	9.9e-05	// TraesCS2A02G418400 // TraesCS2D02G415700 // TraesCS2D02G415800 // TraesCS7A02G038600 // TraesCS7D02G034800 // TraesCS2A02G418300 // TraesCS2B02G437300
GO:0052542	P	defense response by callose deposition	7	36	1901	85761	1.3e-05	0.00012	// TraesCS2A02G418400 // TraesCS2D02G415700 // TraesCS2D02G415800 // TraesCS7A02G038600 // TraesCS7D02G034800 // TraesCS2A02G418300 // TraesCS2B02G437300
GO:0016032	P	viral process	7	36	1901	85761	1.3e-05	0.00012	// TraesCS2A02G418400 // TraesCS2D02G415700 // TraesCS2D02G415800 // TraesCS7A02G038600 // TraesCS7D02G034800 // TraesCS2A02G418300 // TraesCS2B02G437300
GO:0048653	P	anther development	7	36	1905	85761	1.3e-05	0.00012	// TraesCS2A02G418400 // TraesCS2D02G415700 // TraesCS2D02G415800 // TraesCS7A02G038600 // TraesCS7D02G034800 // TraesCS2A02G418300 // TraesCS2B02G437300
GO:0010075	P	regulation of meristem growth	7	36	1911	85761	1.3e-05	0.00012	// TraesCS2A02G418400 // TraesCS2D02G415700 // TraesCS2D02G415800 // TraesCS7A02G038600 // TraesCS7D02G034800 // TraesCS2A02G418300 // TraesCS2B02G437300
GO:0007017	P	microtubule-based process	7	36	1918	85761	1.3e-05	0.00012	// TraesCS2A02G418400 // TraesCS2D02G415700 // TraesCS2D02G415800 // TraesCS7A02G038600 // TraesCS7D02G034800 // TraesCS2A02G418300 // TraesCS2B02G437300
GO:0009808	P	lignin metabolic process	7	36	1968	85761	1.6e-05	0.00015	// TraesCS2A02G418400 // TraesCS2D02G415700 // TraesCS2D02G415800 // TraesCS7A02G038600 // TraesCS7D02G034800 // TraesCS2A02G418300 // TraesCS2B02G437300
GO:0015706	P	nitrate transport	7	36	1982	85761	1.6e-05	0.00015	// TraesCS2A02G418400 // TraesCS2D02G415700 // TraesCS2D02G415800 // TraesCS7A02G038600 // TraesCS7D02G034800 // TraesCS2A02G418300 // TraesCS2B02G437300
GO:0052545	P	callose localization	7	36	1992	85761	1.7e-05	0.00016	// TraesCS2A02G418400 // TraesCS2D02G415700 // TraesCS2D02G415800 // TraesCS7A02G038600 // TraesCS7D02G034800 // TraesCS2A02G418300 // TraesCS2B02G437300
GO:0033037	P	polysaccharide localization	7	36	2003	85761	1.8e-05	0.00016	// TraesCS2A02G418400 // TraesCS2D02G415700 // TraesCS2D02G415800 // TraesCS7A02G038600 // TraesCS7D02G034800 // TraesCS2A02G418300 // TraesCS2B02G437300
GO:0035266	P	meristem growth	7	36	2014	85761	1.8e-05	0.00017	// TraesCS2A02G418400 // TraesCS2D02G415700 // TraesCS2D02G415800 // TraesCS7A02G038600 // TraesCS7D02G034800 // TraesCS2A02G418300 // TraesCS2B02G437300
GO:0044403	P	symbiosis, encompassing mutualism through parasitism	7	36	2021	85761	1.9e-05	0.00017	// TraesCS2A02G418400 // TraesCS2D02G415700 // TraesCS2D02G415800 // TraesCS7A02G038600 // TraesCS7D02G034800 // TraesCS2A02G418300 // TraesCS2B02G437300
GO:0051240	P	positive regulation of multicellular organismal process	7	36	2022	85761	1.9e-05	0.00017	// TraesCS2A02G418400 // TraesCS2D02G415700 // TraesCS2D02G415800 // TraesCS7A02G038600 // TraesCS7D02G034800 // TraesCS2A02G418300 // TraesCS2B02G437300
GO:0009250	P	glucan biosynthetic process	7	36	2042	85761	2e-05	0.00018	// TraesCS2A02G418400 // TraesCS2D02G415700 // TraesCS2D02G415800 // TraesCS7A02G038600 // TraesCS7D02G034800 // TraesCS2A02G418300 // TraesCS2B02G437300
GO:0051094	P	positive regulation of developmental process	7	36	2044	85761	2e-05	0.00018	// TraesCS2A02G418400 // TraesCS2D02G415700 // TraesCS2D02G415800 // TraesCS7A02G038600 // TraesCS7D02G034800 // TraesCS2A02G418300 // TraesCS2B02G437300
GO:0044419	P	interspecies interaction between organisms	7	36	2047	85761	2e-05	0.00018	// TraesCS2A02G418400 // TraesCS2D02G415700 // TraesCS2D02G415800 // TraesCS7A02G038600 // TraesCS7D02G034800 // TraesCS2A02G418300 // TraesCS2B02G437300
GO:0032879	P	regulation of localization	7	36	2084	85761	2.3e-05	0.0002	// TraesCS2A02G418400 // TraesCS2D02G415700 // TraesCS2D02G415800 // TraesCS7A02G038600 // TraesCS7D02G034800 // TraesCS2A02G418300 // TraesCS2B02G437300
GO:0098771	P	inorganic ion homeostasis	7	36	2086	85761	2.3e-05	0.0002	// TraesCS2A02G418400 // TraesCS2D02G415700 // TraesCS2D02G415800 // TraesCS7A02G038600 // TraesCS7D02G034800 // TraesCS2A02G418300 // TraesCS2B02G437300
GO:0048527	P	lateral root development	7	36	2098	85761	2.4e-05	0.00021	// TraesCS2A02G418400 // TraesCS2D02G415700 // TraesCS2D02G415800 // TraesCS7A02G038600 // TraesCS7D02G034800 // TraesCS2A02G418300 // TraesCS2B02G437300
GO:0044764	P	multi-organism cellular process	7	36	2106	85761	2.4e-05	0.00022	// TraesCS2A02G418400 // TraesCS2D02G415700 // TraesCS2D02G415800 // TraesCS7A02G038600 // TraesCS7D02G034800 // TraesCS2A02G418300 // TraesCS2B02G437300
GO:0080090	P	regulation of primary metabolic process	18	36	16181	85761	2.5e-05	0.00022	// TraesCS3B02G259100 // TraesCS3A02G003900 // TraesCS7D02G232700 // TraesCS2A02G418400 // TraesCS3D02G278400 // TraesCS3B02G312300 // TraesCS3D02G290100 // TraesCS3B02G325100 // TraesCS3A02G290300 // TraesCS1D02G004300 // TraesCS2D02G415800 // TraesCS3D02G160000 // TraesCS3A02G229800 // TraesCS3D02G005400 // TraesCS3B02G179300 // TraesCS3A02G152200 // TraesCS3B02G008600 // TraesCS3A02G278100
GO:0009965	P	leaf morphogenesis	7	36	2118	85761	2.5e-05	0.00022	// TraesCS2A02G418400 // TraesCS2D02G415700 // TraesCS2D02G415800 // TraesCS7A02G038600 // TraesCS7D02G034800 // TraesCS2A02G418300 // TraesCS2B02G437300
GO:0003002	P	regionalization	7	36	2179	85761	3e-05	0.00027	// TraesCS2A02G418400 // TraesCS2D02G415700 // TraesCS2D02G415800 // TraesCS7A02G038600 // TraesCS7D02G034800 // TraesCS2A02G418300 // TraesCS2B02G437300
GO:0010224	P	response to UV-B	7	36	2180	85761	3e-05	0.00027	// TraesCS2A02G418400 // TraesCS2D02G415700 // TraesCS2D02G415800 // TraesCS7A02G038600 // TraesCS7D02G034800 // TraesCS2A02G418300 // TraesCS2B02G437300
GO:0048528	P	post-embryonic root development	7	36	2183	85761	3e-05	0.00027	// TraesCS2A02G418400 // TraesCS2D02G415700 // TraesCS2D02G415800 // TraesCS7A02G038600 // TraesCS7D02G034800 // TraesCS2A02G418300 // TraesCS2B02G437300
GO:0031323	P	regulation of cellular metabolic process	18	36	16433	85761	3.1e-05	0.00027	// TraesCS3B02G259100 // TraesCS3A02G003900 // TraesCS7D02G232700 // TraesCS2A02G418400 // TraesCS3D02G278400 // TraesCS3B02G312300 // TraesCS3D02G290100 // TraesCS3B02G325100 // TraesCS3A02G290300 // TraesCS1D02G004300 // TraesCS2D02G415800 // TraesCS3D02G160000 // TraesCS3A02G229800 // TraesCS3D02G005400 // TraesCS3B02G179300 // TraesCS3A02G152200 // TraesCS3B02G008600 // TraesCS3A02G278100
GO:0010118	P	stomatal movement	7	36	2205	85761	3.2e-05	0.00028	// TraesCS2A02G418400 // TraesCS2D02G415700 // TraesCS2D02G415800 // TraesCS7A02G038600 // TraesCS7D02G034800 // TraesCS2A02G418300 // TraesCS2B02G437300
GO:0048466	P	androecium development	7	36	2278	85761	4e-05	0.00035	// TraesCS2A02G418400 // TraesCS2D02G415700 // TraesCS2D02G415800 // TraesCS7A02G038600 // TraesCS7D02G034800 // TraesCS2A02G418300 // TraesCS2B02G437300
GO:0048443	P	stamen development	7	36	2278	85761	4e-05	0.00035	// TraesCS2A02G418400 // TraesCS2D02G415700 // TraesCS2D02G415800 // TraesCS7A02G038600 // TraesCS7D02G034800 // TraesCS2A02G418300 // TraesCS2B02G437300
GO:0048509	P	regulation of meristem development	7	36	2306	85761	4.3e-05	0.00038	// TraesCS2A02G418400 // TraesCS2D02G415700 // TraesCS2D02G415800 // TraesCS7A02G038600 // TraesCS7D02G034800 // TraesCS2A02G418300 // TraesCS2B02G437300
GO:0042594	P	response to starvation	7	36	2350	85761	4.9e-05	0.00042	// TraesCS2A02G418400 // TraesCS2D02G415700 // TraesCS2D02G415800 // TraesCS7A02G038600 // TraesCS7D02G034800 // TraesCS2A02G418300 // TraesCS2B02G437300
GO:0055080	P	cation homeostasis	7	36	2355	85761	4.9e-05	0.00043	// TraesCS2A02G418400 // TraesCS2D02G415700 // TraesCS2D02G415800 // TraesCS7A02G038600 // TraesCS7D02G034800 // TraesCS2A02G418300 // TraesCS2B02G437300
GO:0018130	P	heterocycle biosynthetic process	18	36	17011	85761	5e-05	0.00043	// TraesCS3B02G259100 // TraesCS3A02G003900 // TraesCS7D02G232700 // TraesCS2A02G418400 // TraesCS3D02G278400 // TraesCS3B02G312300 // TraesCS3D02G290100 // TraesCS3B02G325100 // TraesCS3A02G290300 // TraesCS1D02G004300 // TraesCS2D02G415800 // TraesCS3D02G160000 // TraesCS3A02G229800 // TraesCS3D02G005400 // TraesCS3B02G179300 // TraesCS3A02G152200 // TraesCS3B02G008600 // TraesCS3A02G278100
GO:0002252	P	immune effector process	7	36	2368	85761	5.1e-05	0.00044	// TraesCS2A02G418400 // TraesCS2D02G415700 // TraesCS2D02G415800 // TraesCS7A02G038600 // TraesCS7D02G034800 // TraesCS2A02G418300 // TraesCS2B02G437300
GO:0006725	P	cellular aromatic compound metabolic process	23	36	26836	85761	5.8e-05	0.00049	// TraesCS3B02G259100 // TraesCS3D02G005400 // TraesCS3A02G290300 // TraesCS7D02G034800 // TraesCS3D02G290100 // TraesCS3A02G229800 // TraesCS3B02G179300 // TraesCS3A02G152200 // TraesCS2A02G418300 // TraesCS3A02G278100 // TraesCS2B02G437300 // TraesCS2A02G418400 // TraesCS2D02G415700 // TraesCS3D02G160000 // TraesCS3B02G008600 // TraesCS3A02G003900 // TraesCS3B02G325100 // TraesCS1D02G004300 // …
GO:0044703	P	multi-organism reproductive process	10	36	5434	85761	5.8e-05	0.0005	// TraesCS7D02G232700 // TraesCS2A02G418400 // TraesCS4B02G233600 // TraesCS2D02G415700 // TraesCS4A02G077500 // TraesCS2D02G415800 // TraesCS7D02G034800 // TraesCS2A02G418300 // TraesCS2B02G437300 // TraesCS7A02G038600
GO:0009909	P	regulation of flower development	7	36	2469	85761	6.6e-05	0.00057	// TraesCS2A02G418400 // TraesCS2D02G415700 // TraesCS2D02G415800 // TraesCS7A02G038600 // TraesCS7D02G034800 // TraesCS2A02G418300 // TraesCS2B02G437300
GO:0010073	P	meristem maintenance	7	36	2475	85761	6.7e-05	0.00057	// TraesCS2A02G418400 // TraesCS2D02G415700 // TraesCS2D02G415800 // TraesCS7A02G038600 // TraesCS7D02G034800 // TraesCS2A02G418300 // TraesCS2B02G437300
GO:0009628	P	response to abiotic stimulus	20	36	21261	85761	7.8e-05	0.00067	// TraesCS3B02G259100 // TraesCS3A02G003900 // TraesCS3B02G008600 // TraesCS7D02G034800 // TraesCS3D02G278400 // TraesCS7D02G232700 // TraesCS3B02G179300 // TraesCS3B02G312300 // TraesCS1D02G004300 // TraesCS2D02G415700 // TraesCS2D02G415800 // TraesCS7A02G038600 // TraesCS3D02G160000 // TraesCS3A02G229800 // TraesCS3D02G005400 // TraesCS2A02G418400 // TraesCS3A02G152200 // TraesCS2A02G418300 // …
GO:0031667	P	response to nutrient levels	7	36	2546	85761	8e-05	0.00068	// TraesCS2A02G418400 // TraesCS2D02G415700 // TraesCS2D02G415800 // TraesCS7A02G038600 // TraesCS7D02G034800 // TraesCS2A02G418300 // TraesCS2B02G437300
GO:0050801	P	ion homeostasis	7	36	2568	85761	8.5e-05	0.00072	// TraesCS2A02G418400 // TraesCS2D02G415700 // TraesCS2D02G415800 // TraesCS7A02G038600 // TraesCS7D02G034800 // TraesCS2A02G418300 // TraesCS2B02G437300
GO:0007010	P	cytoskeleton organization	7	36	2581	85761	8.7e-05	0.00074	// TraesCS2A02G418400 // TraesCS2D02G415700 // TraesCS2D02G415800 // TraesCS7A02G038600 // TraesCS7D02G034800 // TraesCS2A02G418300 // TraesCS2B02G437300
GO:0007389	P	pattern specification process	7	36	2598	85761	9.1e-05	0.00077	// TraesCS2A02G418400 // TraesCS2D02G415700 // TraesCS2D02G415800 // TraesCS7A02G038600 // TraesCS7D02G034800 // TraesCS2A02G418300 // TraesCS2B02G437300
GO:1901360	P	organic cyclic compound metabolic process	23	36	27558	85761	9.1e-05	0.00077	// TraesCS3B02G259100 // TraesCS3D02G005400 // TraesCS3A02G290300 // TraesCS7D02G034800 // TraesCS3D02G290100 // TraesCS3A02G229800 // TraesCS3B02G179300 // TraesCS3A02G152200 // TraesCS2A02G418300 // TraesCS3A02G278100 // TraesCS2B02G437300 // TraesCS2A02G418400 // TraesCS2D02G415700 // TraesCS3D02G160000 // TraesCS3B02G008600 // TraesCS3A02G003900 // TraesCS3B02G325100 // TraesCS1D02G004300 // …
GO:0015698	P	inorganic anion transport	7	36	2603	85761	9.2e-05	0.00077	// TraesCS2A02G418400 // TraesCS2D02G415700 // TraesCS2D02G415800 // TraesCS7A02G038600 // TraesCS7D02G034800 // TraesCS2A02G418300 // TraesCS2B02G437300
GO:0019438	P	aromatic compound biosynthetic process	18	36	17826	85761	9.5e-05	0.0008	// TraesCS3B02G259100 // TraesCS3A02G003900 // TraesCS7D02G232700 // TraesCS2A02G418400 // TraesCS3D02G278400 // TraesCS3B02G312300 // TraesCS3D02G290100 // TraesCS3B02G325100 // TraesCS3A02G290300 // TraesCS1D02G004300 // TraesCS2D02G415800 // TraesCS3D02G160000 // TraesCS3A02G229800 // TraesCS3D02G005400 // TraesCS3B02G179300 // TraesCS3A02G152200 // TraesCS3B02G008600 // TraesCS3A02G278100
GO:0010941	P	regulation of cell death	7	36	2618	85761	9.5e-05	0.0008	// TraesCS2A02G418400 // TraesCS2D02G415700 // TraesCS2D02G415800 // TraesCS7A02G038600 // TraesCS7D02G034800 // TraesCS2A02G418300 // TraesCS2B02G437300
GO:0009553	P	embryo sac development	7	36	2643	85761	0.0001	0.00084	// TraesCS2A02G418400 // TraesCS2D02G415700 // TraesCS2D02G415800 // TraesCS7A02G038600 // TraesCS7D02G034800 // TraesCS2A02G418300 // TraesCS2B02G437300
GO:0016070	P	RNA metabolic process	18	36	17938	85761	0.0001	0.00086	// TraesCS3B02G259100 // TraesCS3A02G003900 // TraesCS7D02G232700 // TraesCS2A02G418400 // TraesCS3D02G278400 // TraesCS3B02G312300 // TraesCS3D02G290100 // TraesCS3B02G325100 // TraesCS3A02G290300 // TraesCS1D02G004300 // TraesCS2D02G415800 // TraesCS3D02G160000 // TraesCS3A02G229800 // TraesCS3D02G005400 // TraesCS3B02G179300 // TraesCS3A02G152200 // TraesCS3B02G008600 // TraesCS3A02G278100
GO:0048831	P	regulation of shoot system development	7	36	2685	85761	0.00011	0.00093	// TraesCS2A02G418400 // TraesCS2D02G415700 // TraesCS2D02G415800 // TraesCS7A02G038600 // TraesCS7D02G034800 // TraesCS2A02G418300 // TraesCS2B02G437300
GO:0044699	P	single-organism process	32	36	50975	85761	0.00011	0.00094	// TraesCS3B02G259100 // TraesCS4A02G449700 // TraesCS3D02G005400 // TraesCS3A02G290300 // TraesCS7D02G034800 // TraesCS1B02G147000 // TraesCS1A02G127900 // TraesCS3D02G290100 // TraesCS2A02G418200 // TraesCS2B02G437200 // TraesCS3A02G229800 // TraesCS3B02G179300 // TraesCS3A02G152200 // TraesCS2A02G418300 // TraesCS3A02G278100 // TraesCS2B02G437300 // TraesCS7A02G038600 // TraesCS4A02G077500 // …
GO:0009411	P	response to UV	7	36	2731	85761	0.00012	0.001	// TraesCS2A02G418400 // TraesCS2D02G415700 // TraesCS2D02G415800 // TraesCS7A02G038600 // TraesCS7D02G034800 // TraesCS2A02G418300 // TraesCS2B02G437300
GO:0033692	P	cellular polysaccharide biosynthetic process	7	36	2780	85761	0.00014	0.0011	// TraesCS2A02G418400 // TraesCS2D02G415700 // TraesCS2D02G415800 // TraesCS7A02G038600 // TraesCS7D02G034800 // TraesCS2A02G418300 // TraesCS2B02G437300
GO:0090558	P	plant epidermis development	8	36	3782	85761	0.00014	0.0012	// TraesCS7D02G232700 // TraesCS2A02G418400 // TraesCS2D02G415700 // TraesCS2D02G415800 // TraesCS7A02G038600 // TraesCS7D02G034800 // TraesCS2A02G418300 // TraesCS2B02G437300
GO:0010015	P	root morphogenesis	8	36	3786	85761	0.00014	0.0012	// TraesCS7D02G232700 // TraesCS2A02G418400 // TraesCS2D02G415700 // TraesCS2D02G415800 // TraesCS7A02G038600 // TraesCS7D02G034800 // TraesCS2A02G418300 // TraesCS2B02G437300
GO:0009408	P	response to heat	7	36	2830	85761	0.00015	0.0013	// TraesCS2A02G418400 // TraesCS2D02G415700 // TraesCS2D02G415800 // TraesCS7A02G038600 // TraesCS7D02G034800 // TraesCS2A02G418300 // TraesCS2B02G437300
GO:1901564	P	organonitrogen compound metabolic process	15	36	13333	85761	0.00016	0.0013	// TraesCS3B02G259100 // TraesCS3A02G003900 // TraesCS7D02G232700 // TraesCS2A02G418400 // TraesCS3D02G278400 // TraesCS3B02G312300 // TraesCS1D02G004300 // TraesCS2D02G415800 // TraesCS3D02G160000 // TraesCS3A02G229800 // TraesCS3D02G005400 // TraesCS3B02G179300 // TraesCS3A02G152200 // TraesCS3B02G008600 // TraesCS3A02G278100
GO:1901362	P	organic cyclic compound biosynthetic process	18	36	18790	85761	0.00019	0.0016	// TraesCS3B02G259100 // TraesCS3A02G003900 // TraesCS7D02G232700 // TraesCS2A02G418400 // TraesCS3D02G278400 // TraesCS3B02G312300 // TraesCS3D02G290100 // TraesCS3B02G325100 // TraesCS3A02G290300 // TraesCS1D02G004300 // TraesCS2D02G415800 // TraesCS3D02G160000 // TraesCS3A02G229800 // TraesCS3D02G005400 // TraesCS3B02G179300 // TraesCS3A02G152200 // TraesCS3B02G008600 // TraesCS3A02G278100
GO:0034637	P	cellular carbohydrate biosynthetic process	7	36	2953	85761	0.0002	0.0016	// TraesCS2A02G418400 // TraesCS2D02G415700 // TraesCS2D02G415800 // TraesCS7A02G038600 // TraesCS7D02G034800 // TraesCS2A02G418300 // TraesCS2B02G437300
GO:0048569	P	post-embryonic organ development	7	36	2955	85761	0.0002	0.0016	// TraesCS2A02G418400 // TraesCS2D02G415700 // TraesCS2D02G415800 // TraesCS7A02G038600 // TraesCS7D02G034800 // TraesCS2A02G418300 // TraesCS2B02G437300
GO:0000271	P	polysaccharide biosynthetic process	7	36	3029	85761	0.00023	0.0019	// TraesCS2A02G418400 // TraesCS2D02G415700 // TraesCS2D02G415800 // TraesCS7A02G038600 // TraesCS7D02G034800 // TraesCS2A02G418300 // TraesCS2B02G437300
GO:0009886	P	post-embryonic morphogenesis	7	36	3031	85761	0.00023	0.0019	// TraesCS2A02G418400 // TraesCS2D02G415700 // TraesCS2D02G415800 // TraesCS7A02G038600 // TraesCS7D02G034800 // TraesCS2A02G418300 // TraesCS2B02G437300
GO:0016192	P	vesicle-mediated transport	7	36	3047	85761	0.00024	0.002	// TraesCS2A02G418400 // TraesCS2D02G415700 // TraesCS2D02G415800 // TraesCS7A02G038600 // TraesCS7D02G034800 // TraesCS2A02G418300 // TraesCS2B02G437300
GO:0009698	P	phenylpropanoid metabolic process	7	36	3071	85761	0.00025	0.002	// TraesCS2A02G418400 // TraesCS2D02G415700 // TraesCS2D02G415800 // TraesCS7A02G038600 // TraesCS7D02G034800 // TraesCS2A02G418300 // TraesCS2B02G437300
GO:0006950	P	response to stress	23	36	29274	85761	0.00026	0.0021	// TraesCS3B02G259100 // TraesCS3D02G005400 // TraesCS7D02G034800 // TraesCS1B02G147000 // TraesCS1A02G127900 // TraesCS3A02G229800 // TraesCS3B02G179300 // TraesCS3A02G152200 // TraesCS2A02G418300 // TraesCS3A02G278100 // TraesCS2B02G437300 // TraesCS7A02G038600 // TraesCS2A02G418400 // TraesCS2D02G415700 // TraesCS3D02G160000 // TraesCS3B02G008600 // TraesCS3A02G003900 // TraesCS1D02G004300 // …
GO:0006811	P	ion transport	11	36	7905	85761	0.00028	0.0022	// TraesCS7D02G034800 // TraesCS4A02G449700 // TraesCS2D02G415600 // TraesCS2A02G418200 // TraesCS2D02G415700 // TraesCS2B02G437200 // TraesCS2D02G415800 // TraesCS2A02G418400 // TraesCS2A02G418300 // TraesCS2B02G437300 // TraesCS7A02G038600
GO:0051301	P	cell division	7	36	3141	85761	0.00029	0.0023	// TraesCS2A02G418400 // TraesCS2D02G415700 // TraesCS2D02G415800 // TraesCS7A02G038600 // TraesCS7D02G034800 // TraesCS2A02G418300 // TraesCS2B02G437300
GO:0044271	P	cellular nitrogen compound biosynthetic process	18	36	19482	85761	0.00031	0.0025	// TraesCS3B02G259100 // TraesCS3A02G003900 // TraesCS7D02G232700 // TraesCS2A02G418400 // TraesCS3D02G278400 // TraesCS3B02G312300 // TraesCS3D02G290100 // TraesCS3B02G325100 // TraesCS3A02G290300 // TraesCS1D02G004300 // TraesCS2D02G415800 // TraesCS3D02G160000 // TraesCS3A02G229800 // TraesCS3D02G005400 // TraesCS3B02G179300 // TraesCS3A02G152200 // TraesCS3B02G008600 // TraesCS3A02G278100
GO:0043623	P	cellular protein complex assembly	7	36	3207	85761	0.00033	0.0026	// TraesCS2A02G418400 // TraesCS2D02G415700 // TraesCS2D02G415800 // TraesCS7A02G038600 // TraesCS7D02G034800 // TraesCS2A02G418300 // TraesCS2B02G437300
GO:0009887	P	organ morphogenesis	7	36	3227	85761	0.00034	0.0027	// TraesCS2A02G418400 // TraesCS2D02G415700 // TraesCS2D02G415800 // TraesCS7A02G038600 // TraesCS7D02G034800 // TraesCS2A02G418300 // TraesCS2B02G437300
GO:0009626	P	plant-type hypersensitive response	7	36	3264	85761	0.00037	0.0029	// TraesCS2A02G418400 // TraesCS2D02G415700 // TraesCS2D02G415800 // TraesCS7A02G038600 // TraesCS7D02G034800 // TraesCS2A02G418300 // TraesCS2B02G437300
GO:0034050	P	host programmed cell death induced by symbiont	7	36	3271	85761	0.00037	0.0029	// TraesCS2A02G418400 // TraesCS2D02G415700 // TraesCS2D02G415800 // TraesCS7A02G038600 // TraesCS7D02G034800 // TraesCS2A02G418300 // TraesCS2B02G437300
GO:1902589	P	single-organism organelle organization	7	36	3271	85761	0.00037	0.0029	// TraesCS2A02G418400 // TraesCS2D02G415700 // TraesCS2D02G415800 // TraesCS7A02G038600 // TraesCS7D02G034800 // TraesCS2A02G418300 // TraesCS2B02G437300
GO:2000241	P	regulation of reproductive process	7	36	3276	85761	0.00037	0.003	// TraesCS2A02G418400 // TraesCS2D02G415700 // TraesCS2D02G415800 // TraesCS7A02G038600 // TraesCS7D02G034800 // TraesCS2A02G418300 // TraesCS2B02G437300
GO:0010016	P	shoot system morphogenesis	7	36	3316	85761	0.0004	0.0032	// TraesCS2A02G418400 // TraesCS2D02G415700 // TraesCS2D02G415800 // TraesCS7A02G038600 // TraesCS7D02G034800 // TraesCS2A02G418300 // TraesCS2B02G437300
GO:0090304	P	nucleic acid metabolic process	18	36	19905	85761	0.00041	0.0033	// TraesCS3B02G259100 // TraesCS3A02G003900 // TraesCS7D02G232700 // TraesCS2A02G418400 // TraesCS3D02G278400 // TraesCS3B02G312300 // TraesCS3D02G290100 // TraesCS3B02G325100 // TraesCS3A02G290300 // TraesCS1D02G004300 // TraesCS2D02G415800 // TraesCS3D02G160000 // TraesCS3A02G229800 // TraesCS3D02G005400 // TraesCS3B02G179300 // TraesCS3A02G152200 // TraesCS3B02G008600 // TraesCS3A02G278100
GO:0048878	P	chemical homeostasis	7	36	3344	85761	0.00042	0.0033	// TraesCS2A02G418400 // TraesCS2D02G415700 // TraesCS2D02G415800 // TraesCS7A02G038600 // TraesCS7D02G034800 // TraesCS2A02G418300 // TraesCS2B02G437300
GO:0065009	P	regulation of molecular function	7	36	3392	85761	0.00046	0.0036	// TraesCS2A02G418400 // TraesCS2D02G415700 // TraesCS2D02G415800 // TraesCS7A02G038600 // TraesCS7D02G034800 // TraesCS2A02G418300 // TraesCS2B02G437300
GO:0048580	P	regulation of post-embryonic development	7	36	3447	85761	0.00051	0.004	// TraesCS2A02G418400 // TraesCS2D02G415700 // TraesCS2D02G415800 // TraesCS7A02G038600 // TraesCS7D02G034800 // TraesCS2A02G418300 // TraesCS2B02G437300
GO:0048646	P	anatomical structure formation involved in morphogenesis	7	36	3480	85761	0.00054	0.0042	// TraesCS2A02G418400 // TraesCS2D02G415700 // TraesCS2D02G415800 // TraesCS7A02G038600 // TraesCS7D02G034800 // TraesCS2A02G418300 // TraesCS2B02G437300
GO:0044281	P	small molecule metabolic process	15	36	14959	85761	0.00057	0.0045	// TraesCS3B02G259100 // TraesCS3A02G003900 // TraesCS7D02G232700 // TraesCS2A02G418400 // TraesCS3D02G278400 // TraesCS3B02G312300 // TraesCS1D02G004300 // TraesCS2D02G415800 // TraesCS3D02G160000 // TraesCS3A02G229800 // TraesCS3D02G005400 // TraesCS3B02G179300 // TraesCS3A02G152200 // TraesCS3B02G008600 // TraesCS3A02G278100
GO:0044249	P	cellular biosynthetic process	23	36	30853	85761	0.00061	0.0047	// TraesCS3B02G259100 // TraesCS3D02G005400 // TraesCS3A02G290300 // TraesCS7D02G034800 // TraesCS3D02G290100 // TraesCS3A02G229800 // TraesCS3B02G179300 // TraesCS3A02G152200 // TraesCS2A02G418300 // TraesCS3A02G278100 // TraesCS2B02G437300 // TraesCS2A02G418400 // TraesCS2D02G415700 // TraesCS3D02G160000 // TraesCS3B02G008600 // TraesCS3A02G003900 // TraesCS3B02G325100 // TraesCS1D02G004300 // …
GO:0048507	P	meristem development	7	36	3564	85761	0.00062	0.0048	// TraesCS2A02G418400 // TraesCS2D02G415700 // TraesCS2D02G415800 // TraesCS7A02G038600 // TraesCS7D02G034800 // TraesCS2A02G418300 // TraesCS2B02G437300
GO:0034220	P	ion transmembrane transport	7	36	3567	85761	0.00062	0.0048	// TraesCS2A02G418400 // TraesCS2D02G415700 // TraesCS2D02G415800 // TraesCS7A02G038600 // TraesCS7D02G034800 // TraesCS2A02G418300 // TraesCS2B02G437300
GO:0030154	P	cell differentiation	10	36	7284	85761	0.00063	0.0049	// TraesCS7D02G232700 // TraesCS2A02G418400 // TraesCS4B02G233600 // TraesCS2D02G415700 // TraesCS4A02G077500 // TraesCS2D02G415800 // TraesCS7D02G034800 // TraesCS2A02G418300 // TraesCS2B02G437300 // TraesCS7A02G038600
GO:0009991	P	response to extracellular stimulus	7	36	3585	85761	0.00064	0.0049	// TraesCS2A02G418400 // TraesCS2D02G415700 // TraesCS2D02G415800 // TraesCS7A02G038600 // TraesCS7D02G034800 // TraesCS2A02G418300 // TraesCS2B02G437300
GO:0048438	P	floral whorl development	7	36	3617	85761	0.00068	0.0052	// TraesCS2A02G418400 // TraesCS2D02G415700 // TraesCS2D02G415800 // TraesCS7A02G038600 // TraesCS7D02G034800 // TraesCS2A02G418300 // TraesCS2B02G437300
GO:1901576	P	organic substance biosynthetic process	23	36	31446	85761	0.00083	0.0064	// TraesCS3B02G259100 // TraesCS3D02G005400 // TraesCS3A02G290300 // TraesCS7D02G034800 // TraesCS3D02G290100 // TraesCS3A02G229800 // TraesCS3B02G179300 // TraesCS3A02G152200 // TraesCS2A02G418300 // TraesCS3A02G278100 // TraesCS2B02G437300 // TraesCS2A02G418400 // TraesCS2D02G415700 // TraesCS3D02G160000 // TraesCS3B02G008600 // TraesCS3A02G003900 // TraesCS3B02G325100 // TraesCS1D02G004300 // …
GO:0009733	P	response to auxin	7	36	3921	85761	0.0011	0.0083	// TraesCS2A02G418400 // TraesCS2D02G415700 // TraesCS2D02G415800 // TraesCS7A02G038600 // TraesCS7D02G034800 // TraesCS2A02G418300 // TraesCS2B02G437300
GO:0009753	P	response to jasmonic acid	7	36	3926	85761	0.0011	0.0083	// TraesCS2A02G418400 // TraesCS2D02G415700 // TraesCS2D02G415800 // TraesCS7A02G038600 // TraesCS7D02G034800 // TraesCS2A02G418300 // TraesCS2B02G437300
GO:0016051	P	carbohydrate biosynthetic process	7	36	4030	85761	0.0013	0.0097	// TraesCS2A02G418400 // TraesCS2D02G415700 // TraesCS2D02G415800 // TraesCS7A02G038600 // TraesCS7D02G034800 // TraesCS2A02G418300 // TraesCS2B02G437300
GO:0006461	P	protein complex assembly	7	36	4110	85761	0.0014	0.011	// TraesCS2A02G418400 // TraesCS2D02G415700 // TraesCS2D02G415800 // TraesCS7A02G038600 // TraesCS7D02G034800 // TraesCS2A02G418300 // TraesCS2B02G437300
GO:0005975	P	carbohydrate metabolic process	10	36	8137	85761	0.0015	0.011	// TraesCS7D02G034800 // TraesCS1B02G147000 // TraesCS1A02G127900 // TraesCS2D02G415700 // TraesCS2D02G415800 // TraesCS1D02G126300 // TraesCS2A02G418400 // TraesCS2A02G418300 // TraesCS2B02G437300 // TraesCS7A02G038600
GO:0070271	P	protein complex biogenesis	7	36	4146	85761	0.0015	0.011	// TraesCS2A02G418400 // TraesCS2D02G415700 // TraesCS2D02G415800 // TraesCS7A02G038600 // TraesCS7D02G034800 // TraesCS2A02G418300 // TraesCS2B02G437300
GO:0009058	P	biosynthetic process	23	36	32675	85761	0.0015	0.012	// TraesCS3B02G259100 // TraesCS3D02G005400 // TraesCS3A02G290300 // TraesCS7D02G034800 // TraesCS3D02G290100 // TraesCS3A02G229800 // TraesCS3B02G179300 // TraesCS3A02G152200 // TraesCS2A02G418300 // TraesCS3A02G278100 // TraesCS2B02G437300 // TraesCS2A02G418400 // TraesCS2D02G415700 // TraesCS3D02G160000 // TraesCS3B02G008600 // TraesCS3A02G003900 // TraesCS3B02G325100 // TraesCS1D02G004300 // …
GO:0034622	P	cellular macromolecular complex assembly	7	36	4165	85761	0.0015	0.012	// TraesCS2A02G418400 // TraesCS2D02G415700 // TraesCS2D02G415800 // TraesCS7A02G038600 // TraesCS7D02G034800 // TraesCS2A02G418300 // TraesCS2B02G437300
GO:0009793	P	embryo development ending in seed dormancy	7	36	4164	85761	0.0015	0.012	// TraesCS2A02G418400 // TraesCS2D02G415700 // TraesCS2D02G415800 // TraesCS7A02G038600 // TraesCS7D02G034800 // TraesCS2A02G418300 // TraesCS2B02G437300
GO:0071822	P	protein complex subunit organization	7	36	4230	85761	0.0017	0.013	// TraesCS2A02G418400 // TraesCS2D02G415700 // TraesCS2D02G415800 // TraesCS7A02G038600 // TraesCS7D02G034800 // TraesCS2A02G418300 // TraesCS2B02G437300
GO:0009790	P	embryo development	7	36	4280	85761	0.0018	0.013	// TraesCS2A02G418400 // TraesCS2D02G415700 // TraesCS2D02G415800 // TraesCS7A02G038600 // TraesCS7D02G034800 // TraesCS2A02G418300 // TraesCS2B02G437300
GO:0007049	P	cell cycle	7	36	4292	85761	0.0018	0.014	// TraesCS2A02G418400 // TraesCS2D02G415700 // TraesCS2D02G415800 // TraesCS7A02G038600 // TraesCS7D02G034800 // TraesCS2A02G418300 // TraesCS2B02G437300
GO:0048437	P	floral organ development	7	36	4349	85761	0.002	0.015	// TraesCS2A02G418400 // TraesCS2D02G415700 // TraesCS2D02G415800 // TraesCS7A02G038600 // TraesCS7D02G034800 // TraesCS2A02G418300 // TraesCS2B02G437300
GO:0012501	P	programmed cell death	7	36	4378	85761	0.002	0.015	// TraesCS2A02G418400 // TraesCS2D02G415700 // TraesCS2D02G415800 // TraesCS7A02G038600 // TraesCS7D02G034800 // TraesCS2A02G418300 // TraesCS2B02G437300
GO:0048366	P	leaf development	7	36	4388	85761	0.0021	0.015	// TraesCS2A02G418400 // TraesCS2D02G415700 // TraesCS2D02G415800 // TraesCS7A02G038600 // TraesCS7D02G034800 // TraesCS2A02G418300 // TraesCS2B02G437300
GO:0006139	P	nucleobase-containing compound metabolic process	18	36	22725	85761	0.0022	0.016	// TraesCS3B02G259100 // TraesCS3A02G003900 // TraesCS7D02G232700 // TraesCS2A02G418400 // TraesCS3D02G278400 // TraesCS3B02G312300 // TraesCS3D02G290100 // TraesCS3B02G325100 // TraesCS3A02G290300 // TraesCS1D02G004300 // TraesCS2D02G415800 // TraesCS3D02G160000 // TraesCS3A02G229800 // TraesCS3D02G005400 // TraesCS3B02G179300 // TraesCS3A02G152200 // TraesCS3B02G008600 // TraesCS3A02G278100
GO:0006820	P	anion transport	7	36	4519	85761	0.0024	0.018	// TraesCS2A02G418400 // TraesCS2D02G415700 // TraesCS2D02G415800 // TraesCS7A02G038600 // TraesCS7D02G034800 // TraesCS2A02G418300 // TraesCS2B02G437300
GO:2000026	P	regulation of multicellular organismal development	7	36	4592	85761	0.0027	0.02	// TraesCS2A02G418400 // TraesCS2D02G415700 // TraesCS2D02G415800 // TraesCS7A02G038600 // TraesCS7D02G034800 // TraesCS2A02G418300 // TraesCS2B02G437300
GO:0071705	P	nitrogen compound transport	7	36	4604	85761	0.0027	0.02	// TraesCS2A02G418400 // TraesCS2D02G415700 // TraesCS2D02G415800 // TraesCS7A02G038600 // TraesCS7D02G034800 // TraesCS2A02G418300 // TraesCS2B02G437300
GO:0008219	P	cell death	7	36	4690	85761	0.003	0.022	// TraesCS2A02G418400 // TraesCS2D02G415700 // TraesCS2D02G415800 // TraesCS7A02G038600 // TraesCS7D02G034800 // TraesCS2A02G418300 // TraesCS2B02G437300
GO:0044710	P	single-organism metabolic process	20	36	27869	85761	0.0036	0.026	// TraesCS3B02G259100 // TraesCS3A02G003900 // TraesCS3B02G008600 // TraesCS7D02G034800 // TraesCS3D02G278400 // TraesCS7D02G232700 // TraesCS3B02G179300 // TraesCS3B02G312300 // TraesCS1D02G004300 // TraesCS2D02G415700 // TraesCS2D02G415800 // TraesCS7A02G038600 // TraesCS3D02G160000 // TraesCS3A02G229800 // TraesCS3D02G005400 // TraesCS2A02G418400 // TraesCS3A02G152200 // TraesCS2A02G418300 // …
GO:0065003	P	macromolecular complex assembly	7	36	4856	85761	0.0036	0.027	// TraesCS2A02G418400 // TraesCS2D02G415700 // TraesCS2D02G415800 // TraesCS7A02G038600 // TraesCS7D02G034800 // TraesCS2A02G418300 // TraesCS2B02G437300
GO:0019748	P	secondary metabolic process	7	36	5410	85761	0.0066	0.048	// TraesCS2A02G418400 // TraesCS2D02G415700 // TraesCS2D02G415800 // TraesCS7A02G038600 // TraesCS7D02G034800 // TraesCS2A02G418300 // TraesCS2B02G437300
GO:0051239	P	regulation of multicellular organismal process	7	36	5433	85761	0.0067	0.049	// TraesCS2A02G418400 // TraesCS2D02G415700 // TraesCS2D02G415800 // TraesCS7A02G038600 // TraesCS7D02G034800 // TraesCS2A02G418300 // TraesCS2B02G437300
GO:0046483	P	heterocycle metabolic process	18	36	25227	85761	0.0075	0.054	// TraesCS3B02G259100 // TraesCS3A02G003900 // TraesCS7D02G232700 // TraesCS2A02G418400 // TraesCS3D02G278400 // TraesCS3B02G312300 // TraesCS3D02G290100 // TraesCS3B02G325100 // TraesCS3A02G290300 // TraesCS1D02G004300 // TraesCS2D02G415800 // TraesCS3D02G160000 // TraesCS3A02G229800 // TraesCS3D02G005400 // TraesCS3B02G179300 // TraesCS3A02G152200 // TraesCS3B02G008600 // TraesCS3A02G278100
GO:0055085	P	transmembrane transport	7	36	5750	85761	0.0091	0.066	// TraesCS2A02G418400 // TraesCS2D02G415700 // TraesCS2D02G415800 // TraesCS7A02G038600 // TraesCS7D02G034800 // TraesCS2A02G418300 // TraesCS2B02G437300
GO:0009414	P	response to water deprivation	7	36	5861	85761	0.01	0.073	// TraesCS2A02G418400 // TraesCS2D02G415700 // TraesCS2D02G415800 // TraesCS7A02G038600 // TraesCS7D02G034800 // TraesCS2A02G418300 // TraesCS2B02G437300
GO:0009415	P	response to water	7	36	5912	85761	0.01	0.076	// TraesCS2A02G418400 // TraesCS2D02G415700 // TraesCS2D02G415800 // TraesCS7A02G038600 // TraesCS7D02G034800 // TraesCS2A02G418300 // TraesCS2B02G437300
GO:0016043	P	cellular component organization	15	36	19949	85761	0.011	0.079	// TraesCS3B02G259100 // TraesCS7D02G232700 // TraesCS7D02G034800 // TraesCS1B02G147000 // TraesCS1A02G127900 // TraesCS4B02G233600 // TraesCS2D02G415800 // TraesCS2D02G415700 // TraesCS4A02G077500 // TraesCS1D02G126300 // TraesCS3A02G229800 // TraesCS2A02G418400 // TraesCS2A02G418300 // TraesCS2B02G437300 // TraesCS7A02G038600
GO:0070727	P	cellular macromolecule localization	7	36	6079	85761	0.012	0.087	// TraesCS2A02G418400 // TraesCS2D02G415700 // TraesCS2D02G415800 // TraesCS7A02G038600 // TraesCS7D02G034800 // TraesCS2A02G418300 // TraesCS2B02G437300
GO:0048513	P	animal organ development	7	36	6088	85761	0.012	0.088	// TraesCS2A02G418400 // TraesCS2D02G415700 // TraesCS2D02G415800 // TraesCS7A02G038600 // TraesCS7D02G034800 // TraesCS2A02G418300 // TraesCS2B02G437300
GO:0044723	P	single-organism carbohydrate metabolic process	7	36	6266	85761	0.014	0.1	// TraesCS2A02G418400 // TraesCS2D02G415700 // TraesCS2D02G415800 // TraesCS7A02G038600 // TraesCS7D02G034800 // TraesCS2A02G418300 // TraesCS2B02G437300
GO:0048523	P	negative regulation of cellular process	7	36	6270	85761	0.014	0.1	// TraesCS2A02G418400 // TraesCS2D02G415700 // TraesCS2D02G415800 // TraesCS7A02G038600 // TraesCS7D02G034800 // TraesCS2A02G418300 // TraesCS2B02G437300
GO:0034641	P	cellular nitrogen compound metabolic process	18	36	27157	85761	0.017	0.12	// TraesCS3B02G259100 // TraesCS3A02G003900 // TraesCS7D02G232700 // TraesCS2A02G418400 // TraesCS3D02G278400 // TraesCS3B02G312300 // TraesCS3D02G290100 // TraesCS3B02G325100 // TraesCS3A02G290300 // TraesCS1D02G004300 // TraesCS2D02G415800 // TraesCS3D02G160000 // TraesCS3A02G229800 // TraesCS3D02G005400 // TraesCS3B02G179300 // TraesCS3A02G152200 // TraesCS3B02G008600 // TraesCS3A02G278100
GO:0048827	P	phyllome development	7	36	6542	85761	0.018	0.13	// TraesCS2A02G418400 // TraesCS2D02G415700 // TraesCS2D02G415800 // TraesCS7A02G038600 // TraesCS7D02G034800 // TraesCS2A02G418300 // TraesCS2B02G437300
GO:0009908	P	flower development	7	36	6564	85761	0.018	0.13	// TraesCS2A02G418400 // TraesCS2D02G415700 // TraesCS2D02G415800 // TraesCS7A02G038600 // TraesCS7D02G034800 // TraesCS2A02G418300 // TraesCS2B02G437300
GO:0090567	P	reproductive shoot system development	7	36	6636	85761	0.019	0.13	// TraesCS2A02G418400 // TraesCS2D02G415700 // TraesCS2D02G415800 // TraesCS7A02G038600 // TraesCS7D02G034800 // TraesCS2A02G418300 // TraesCS2B02G437300
GO:0071840	P	cellular component organization or biogenesis	15	36	21407	85761	0.021	0.15	// TraesCS3B02G259100 // TraesCS7D02G232700 // TraesCS7D02G034800 // TraesCS1B02G147000 // TraesCS1A02G127900 // TraesCS4B02G233600 // TraesCS2D02G415800 // TraesCS2D02G415700 // TraesCS4A02G077500 // TraesCS1D02G126300 // TraesCS3A02G229800 // TraesCS2A02G418400 // TraesCS2A02G418300 // TraesCS2B02G437300 // TraesCS7A02G038600
GO:0022607	P	cellular component assembly	7	36	6878	85761	0.023	0.16	// TraesCS2A02G418400 // TraesCS2D02G415700 // TraesCS2D02G415800 // TraesCS7A02G038600 // TraesCS7D02G034800 // TraesCS2A02G418300 // TraesCS2B02G437300
GO:0043933	P	macromolecular complex subunit organization	7	36	6990	85761	0.024	0.17	// TraesCS2A02G418400 // TraesCS2D02G415700 // TraesCS2D02G415800 // TraesCS7A02G038600 // TraesCS7D02G034800 // TraesCS2A02G418300 // TraesCS2B02G437300
GO:0042592	P	homeostatic process	7	36	7067	85761	0.026	0.18	// TraesCS2A02G418400 // TraesCS2D02G415700 // TraesCS2D02G415800 // TraesCS7A02G038600 // TraesCS7D02G034800 // TraesCS2A02G418300 // TraesCS2B02G437300
GO:0051641	P	cellular localization	7	36	7140	85761	0.027	0.19	// TraesCS2A02G418400 // TraesCS2D02G415700 // TraesCS2D02G415800 // TraesCS7A02G038600 // TraesCS7D02G034800 // TraesCS2A02G418300 // TraesCS2B02G437300
GO:0006807	P	nitrogen compound metabolic process	18	36	29364	85761	0.037	0.26	// TraesCS3B02G259100 // TraesCS3A02G003900 // TraesCS7D02G232700 // TraesCS2A02G418400 // TraesCS3D02G278400 // TraesCS3B02G312300 // TraesCS3D02G290100 // TraesCS3B02G325100 // TraesCS3A02G290300 // TraesCS1D02G004300 // TraesCS2D02G415800 // TraesCS3D02G160000 // TraesCS3A02G229800 // TraesCS3D02G005400 // TraesCS3B02G179300 // TraesCS3A02G152200 // TraesCS3B02G008600 // TraesCS3A02G278100
GO:0009416	P	response to light stimulus	7	36	7773	85761	0.04	0.28	// TraesCS2A02G418400 // TraesCS2D02G415700 // TraesCS2D02G415800 // TraesCS7A02G038600 // TraesCS7D02G034800 // TraesCS2A02G418300 // TraesCS2B02G437300
GO:0009314	P	response to radiation	7	36	8067	85761	0.048	0.34	// TraesCS2A02G418400 // TraesCS2D02G415700 // TraesCS2D02G415800 // TraesCS7A02G038600 // TraesCS7D02G034800 // TraesCS2A02G418300 // TraesCS2B02G437300
GO:0033036	P	macromolecule localization	7	36	8302	85761	0.054	0.38	// TraesCS2A02G418400 // TraesCS2D02G415700 // TraesCS2D02G415800 // TraesCS7A02G038600 // TraesCS7D02G034800 // TraesCS2A02G418300 // TraesCS2B02G437300
GO:0044765	P	single-organism transport	7	36	8779	85761	0.07	0.49	// TraesCS2A02G418400 // TraesCS2D02G415700 // TraesCS2D02G415800 // TraesCS7A02G038600 // TraesCS7D02G034800 // TraesCS2A02G418300 // TraesCS2B02G437300
GO:1902578	P	single-organism localization	7	36	8913	85761	0.074	0.52	// TraesCS2A02G418400 // TraesCS2D02G415700 // TraesCS2D02G415800 // TraesCS7A02G038600 // TraesCS7D02G034800 // TraesCS2A02G418300 // TraesCS2B02G437300
GO:0048367	P	shoot system development	7	36	8919	85761	0.075	0.52	// TraesCS2A02G418400 // TraesCS2D02G415700 // TraesCS2D02G415800 // TraesCS7A02G038600 // TraesCS7D02G034800 // TraesCS2A02G418300 // TraesCS2B02G437300
GO:0006810	P	transport	11	36	16882	85761	0.081	0.56	// TraesCS7D02G034800 // TraesCS4A02G449700 // TraesCS2D02G415600 // TraesCS2A02G418200 // TraesCS2D02G415700 // TraesCS2B02G437200 // TraesCS2D02G415800 // TraesCS2A02G418400 // TraesCS2A02G418300 // TraesCS2B02G437300 // TraesCS7A02G038600
GO:0051234	P	establishment of localization	11	36	17156	85761	0.089	0.62	// TraesCS7D02G034800 // TraesCS4A02G449700 // TraesCS2D02G415600 // TraesCS2A02G418200 // TraesCS2D02G415700 // TraesCS2B02G437200 // TraesCS2D02G415800 // TraesCS2A02G418400 // TraesCS2A02G418300 // TraesCS2B02G437300 // TraesCS7A02G038600
GO:0044085	P	cellular component biogenesis	7	36	9516	85761	0.098	0.68	// TraesCS2A02G418400 // TraesCS2D02G415700 // TraesCS2D02G415800 // TraesCS7A02G038600 // TraesCS7D02G034800 // TraesCS2A02G418300 // TraesCS2B02G437300
GO:0033554	P	cellular response to stress	7	36	9816	85761	0.11	0.77	// TraesCS2A02G418400 // TraesCS2D02G415700 // TraesCS2D02G415800 // TraesCS7A02G038600 // TraesCS7D02G034800 // TraesCS2A02G418300 // TraesCS2B02G437300
GO:0051179	P	localization	11	36	18699	85761	0.14	0.99	// TraesCS7D02G034800 // TraesCS4A02G449700 // TraesCS2D02G415600 // TraesCS2A02G418200 // TraesCS2D02G415700 // TraesCS2B02G437200 // TraesCS2D02G415800 // TraesCS2A02G418400 // TraesCS2A02G418300 // TraesCS2B02G437300 // TraesCS7A02G038600
GO:0065008	P	regulation of biological quality	7	36	11825	85761	0.22	1	// TraesCS2A02G418400 // TraesCS2D02G415700 // TraesCS2D02G415800 // TraesCS7A02G038600 // TraesCS7D02G034800 // TraesCS2A02G418300 // TraesCS2B02G437300
GO:0006996	P	organelle organization	7	36	10672	85761	0.15	1	// TraesCS2A02G418400 // TraesCS2D02G415700 // TraesCS2D02G415800 // TraesCS7A02G038600 // TraesCS7D02G034800 // TraesCS2A02G418300 // TraesCS2B02G437300
GO:0004672	F	protein kinase activity	36	36	6551	85761	6.8e-41	2.7e-38	// TraesCS3B02G259100 // TraesCS4A02G449700 // TraesCS3D02G005400 // TraesCS3A02G290300 // TraesCS7D02G034800 // TraesCS1B02G147000 // TraesCS1A02G127900 // TraesCS3D02G290100 // TraesCS2A02G418200 // TraesCS2B02G437200 // TraesCS3A02G229800 // TraesCS4A02G077500 // TraesCS3A02G152200 // TraesCS2A02G418300 // TraesCS3A02G278100 // TraesCS2B02G437300 // TraesCS7A02G038600 // TraesCS2A02G418400 // …
GO:0016773	F	phosphotransferase activity, alcohol group as acceptor	36	36	7222	85761	2.2e-39	4.5e-37	// TraesCS3B02G259100 // TraesCS4A02G449700 // TraesCS3D02G005400 // TraesCS3A02G290300 // TraesCS7D02G034800 // TraesCS1B02G147000 // TraesCS1A02G127900 // TraesCS3D02G290100 // TraesCS2A02G418200 // TraesCS2B02G437200 // TraesCS3A02G229800 // TraesCS4A02G077500 // TraesCS3A02G152200 // TraesCS2A02G418300 // TraesCS3A02G278100 // TraesCS2B02G437300 // TraesCS7A02G038600 // TraesCS2A02G418400 // …
GO:0004674	F	protein serine/threonine kinase activity	34	36	5286	85761	4.4e-39	5.9e-37	// TraesCS3B02G259100 // TraesCS4A02G449700 // TraesCS3D02G005400 // TraesCS3A02G290300 // TraesCS7D02G034800 // TraesCS1B02G147000 // TraesCS1A02G127900 // TraesCS3D02G290100 // TraesCS2A02G418200 // TraesCS2B02G437200 // TraesCS3A02G229800 // TraesCS3B02G179300 // TraesCS3A02G152200 // TraesCS2A02G418300 // TraesCS3A02G278100 // TraesCS2B02G437300 // TraesCS7A02G038600 // TraesCS4A02G077500 // …
GO:0004675	F	transmembrane receptor protein serine/threonine kinase activity	29	36	2434	85761	1.1e-38	6.4e-37	// TraesCS3B02G259100 // TraesCS4A02G449700 // TraesCS3D02G005400 // TraesCS7D02G034800 // TraesCS1B02G147000 // TraesCS1A02G127900 // TraesCS2A02G418200 // TraesCS2B02G437200 // TraesCS3A02G229800 // TraesCS3B02G179300 // TraesCS3A02G152200 // TraesCS2A02G418300 // TraesCS3A02G278100 // TraesCS2B02G437300 // TraesCS7A02G038600 // TraesCS4A02G077500 // TraesCS2A02G418400 // TraesCS2D02G415600 // …
GO:0060089	F	molecular transducer activity	32	36	3964	85761	1e-38	6.4e-37	// TraesCS3B02G259100 // TraesCS4A02G449700 // TraesCS3D02G005400 // TraesCS3A02G290300 // TraesCS7D02G034800 // TraesCS1B02G147000 // TraesCS1A02G127900 // TraesCS3D02G290100 // TraesCS2A02G418200 // TraesCS2B02G437200 // TraesCS3A02G229800 // TraesCS3B02G179300 // TraesCS3A02G152200 // TraesCS2A02G418300 // TraesCS3A02G278100 // TraesCS2B02G437300 // TraesCS7A02G038600 // TraesCS4A02G077500 // …
GO:0038023	F	signaling receptor activity	32	36	3908	85761	6.7e-39	6.4e-37	// TraesCS3B02G259100 // TraesCS4A02G449700 // TraesCS3D02G005400 // TraesCS3A02G290300 // TraesCS7D02G034800 // TraesCS1B02G147000 // TraesCS1A02G127900 // TraesCS3D02G290100 // TraesCS2A02G418200 // TraesCS2B02G437200 // TraesCS3A02G229800 // TraesCS3B02G179300 // TraesCS3A02G152200 // TraesCS2A02G418300 // TraesCS3A02G278100 // TraesCS2B02G437300 // TraesCS7A02G038600 // TraesCS4A02G077500 // …
GO:0004872	F	receptor activity	32	36	3964	85761	1e-38	6.4e-37	// TraesCS3B02G259100 // TraesCS4A02G449700 // TraesCS3D02G005400 // TraesCS3A02G290300 // TraesCS7D02G034800 // TraesCS1B02G147000 // TraesCS1A02G127900 // TraesCS3D02G290100 // TraesCS2A02G418200 // TraesCS2B02G437200 // TraesCS3A02G229800 // TraesCS3B02G179300 // TraesCS3A02G152200 // TraesCS2A02G418300 // TraesCS3A02G278100 // TraesCS2B02G437300 // TraesCS7A02G038600 // TraesCS4A02G077500 // …
GO:0019199	F	transmembrane receptor protein kinase activity	29	36	2468	85761	1.7e-38	8.4e-37	// TraesCS3B02G259100 // TraesCS4A02G449700 // TraesCS3D02G005400 // TraesCS7D02G034800 // TraesCS1B02G147000 // TraesCS1A02G127900 // TraesCS2A02G418200 // TraesCS2B02G437200 // TraesCS3A02G229800 // TraesCS3B02G179300 // TraesCS3A02G152200 // TraesCS2A02G418300 // TraesCS3A02G278100 // TraesCS2B02G437300 // TraesCS7A02G038600 // TraesCS4A02G077500 // TraesCS2A02G418400 // TraesCS2D02G415600 // …
GO:0001653	F	peptide receptor activity	29	36	2537	85761	3.7e-38	1.6e-36	// TraesCS3B02G259100 // TraesCS4A02G449700 // TraesCS3D02G005400 // TraesCS7D02G034800 // TraesCS1B02G147000 // TraesCS1A02G127900 // TraesCS2A02G418200 // TraesCS2B02G437200 // TraesCS3A02G229800 // TraesCS3B02G179300 // TraesCS3A02G152200 // TraesCS2A02G418300 // TraesCS3A02G278100 // TraesCS2B02G437300 // TraesCS7A02G038600 // TraesCS4A02G077500 // TraesCS2A02G418400 // TraesCS2D02G415600 // …
GO:0031625	F	ubiquitin protein ligase binding	29	36	2629	85761	1e-37	3.7e-36	// TraesCS3B02G259100 // TraesCS4A02G449700 // TraesCS3D02G005400 // TraesCS7D02G034800 // TraesCS1B02G147000 // TraesCS1A02G127900 // TraesCS2A02G418200 // TraesCS2B02G437200 // TraesCS3A02G229800 // TraesCS3B02G179300 // TraesCS3A02G152200 // TraesCS2A02G418300 // TraesCS3A02G278100 // TraesCS2B02G437300 // TraesCS7A02G038600 // TraesCS4A02G077500 // TraesCS2A02G418400 // TraesCS2D02G415600 // …
GO:0044389	F	ubiquitin-like protein ligase binding	29	36	2629	85761	1e-37	3.7e-36	// TraesCS3B02G259100 // TraesCS4A02G449700 // TraesCS3D02G005400 // TraesCS7D02G034800 // TraesCS1B02G147000 // TraesCS1A02G127900 // TraesCS2A02G418200 // TraesCS2B02G437200 // TraesCS3A02G229800 // TraesCS3B02G179300 // TraesCS3A02G152200 // TraesCS2A02G418300 // TraesCS3A02G278100 // TraesCS2B02G437300 // TraesCS7A02G038600 // TraesCS4A02G077500 // TraesCS2A02G418400 // TraesCS2D02G415600 // …
GO:0016301	F	kinase activity	36	36	8052	85761	1.1e-37	3.7e-36	// TraesCS3B02G259100 // TraesCS4A02G449700 // TraesCS3D02G005400 // TraesCS3A02G290300 // TraesCS7D02G034800 // TraesCS1B02G147000 // TraesCS1A02G127900 // TraesCS3D02G290100 // TraesCS2A02G418200 // TraesCS2B02G437200 // TraesCS3A02G229800 // TraesCS4A02G077500 // TraesCS3A02G152200 // TraesCS2A02G418300 // TraesCS3A02G278100 // TraesCS2B02G437300 // TraesCS7A02G038600 // TraesCS2A02G418400 // …
GO:0016772	F	transferase activity, transferring phosphorus-containing groups	36	36	8914	85761	4.3e-36	1.3e-34	// TraesCS3B02G259100 // TraesCS4A02G449700 // TraesCS3D02G005400 // TraesCS3A02G290300 // TraesCS7D02G034800 // TraesCS1B02G147000 // TraesCS1A02G127900 // TraesCS3D02G290100 // TraesCS2A02G418200 // TraesCS2B02G437200 // TraesCS3A02G229800 // TraesCS4A02G077500 // TraesCS3A02G152200 // TraesCS2A02G418300 // TraesCS3A02G278100 // TraesCS2B02G437300 // TraesCS7A02G038600 // TraesCS2A02G418400 // …
GO:0004871	F	signal transducer activity	32	36	5132	85761	3.7e-35	1.1e-33	// TraesCS3B02G259100 // TraesCS4A02G449700 // TraesCS3D02G005400 // TraesCS3A02G290300 // TraesCS7D02G034800 // TraesCS1B02G147000 // TraesCS1A02G127900 // TraesCS3D02G290100 // TraesCS2A02G418200 // TraesCS2B02G437200 // TraesCS3A02G229800 // TraesCS3B02G179300 // TraesCS3A02G152200 // TraesCS2A02G418300 // TraesCS3A02G278100 // TraesCS2B02G437300 // TraesCS7A02G038600 // TraesCS4A02G077500 // …
GO:0004888	F	transmembrane signaling receptor activity	29	36	3311	85761	7.5e-35	2e-33	// TraesCS3B02G259100 // TraesCS4A02G449700 // TraesCS3D02G005400 // TraesCS7D02G034800 // TraesCS1B02G147000 // TraesCS1A02G127900 // TraesCS2A02G418200 // TraesCS2B02G437200 // TraesCS3A02G229800 // TraesCS3B02G179300 // TraesCS3A02G152200 // TraesCS2A02G418300 // TraesCS3A02G278100 // TraesCS2B02G437300 // TraesCS7A02G038600 // TraesCS4A02G077500 // TraesCS2A02G418400 // TraesCS2D02G415600 // …
GO:0099600	F	transmembrane receptor activity	29	36	3370	85761	1.2e-34	3.1e-33	// TraesCS3B02G259100 // TraesCS4A02G449700 // TraesCS3D02G005400 // TraesCS7D02G034800 // TraesCS1B02G147000 // TraesCS1A02G127900 // TraesCS2A02G418200 // TraesCS2B02G437200 // TraesCS3A02G229800 // TraesCS3B02G179300 // TraesCS3A02G152200 // TraesCS2A02G418300 // TraesCS3A02G278100 // TraesCS2B02G437300 // TraesCS7A02G038600 // TraesCS4A02G077500 // TraesCS2A02G418400 // TraesCS2D02G415600 // …
GO:0019899	F	enzyme binding	29	36	3596	85761	7.9e-34	1.9e-32	// TraesCS3B02G259100 // TraesCS4A02G449700 // TraesCS3D02G005400 // TraesCS7D02G034800 // TraesCS1B02G147000 // TraesCS1A02G127900 // TraesCS2A02G418200 // TraesCS2B02G437200 // TraesCS3A02G229800 // TraesCS3B02G179300 // TraesCS3A02G152200 // TraesCS2A02G418300 // TraesCS3A02G278100 // TraesCS2B02G437300 // TraesCS7A02G038600 // TraesCS4A02G077500 // TraesCS2A02G418400 // TraesCS2D02G415600 // …
GO:0004383	F	guanylate cyclase activity	20	36	1173	85761	3.7e-28	8.3e-27	// TraesCS3B02G259100 // TraesCS3A02G003900 // TraesCS3B02G008600 // TraesCS7D02G034800 // TraesCS3D02G278400 // TraesCS7D02G232700 // TraesCS3B02G179300 // TraesCS3B02G312300 // TraesCS1D02G004300 // TraesCS2D02G415700 // TraesCS2D02G415800 // TraesCS7A02G038600 // TraesCS3D02G160000 // TraesCS3A02G229800 // TraesCS3D02G005400 // TraesCS2A02G418400 // TraesCS3A02G152200 // TraesCS2A02G418300 // …
GO:0005524	F	ATP binding	34	36	11656	85761	1.7e-27	3.6e-26	// TraesCS3B02G259100 // TraesCS4A02G449700 // TraesCS3D02G005400 // TraesCS3A02G290300 // TraesCS7D02G034800 // TraesCS1B02G147000 // TraesCS1A02G127900 // TraesCS3D02G290100 // TraesCS2A02G418200 // TraesCS2B02G437200 // TraesCS3A02G229800 // TraesCS3B02G179300 // TraesCS3A02G152200 // TraesCS2A02G418300 // TraesCS3A02G278100 // TraesCS2B02G437300 // TraesCS7A02G038600 // TraesCS4A02G077500 // …
GO:0016849	F	phosphorus-oxygen lyase activity	20	36	1283	85761	2.1e-27	4.3e-26	// TraesCS3B02G259100 // TraesCS3A02G003900 // TraesCS3B02G008600 // TraesCS7D02G034800 // TraesCS3D02G278400 // TraesCS7D02G232700 // TraesCS3B02G179300 // TraesCS3B02G312300 // TraesCS1D02G004300 // TraesCS2D02G415700 // TraesCS2D02G415800 // TraesCS7A02G038600 // TraesCS3D02G160000 // TraesCS3A02G229800 // TraesCS3D02G005400 // TraesCS2A02G418400 // TraesCS3A02G152200 // TraesCS2A02G418300 // …
GO:0009975	F	cyclase activity	20	36	1357	85761	6.4e-27	1.2e-25	// TraesCS3B02G259100 // TraesCS3A02G003900 // TraesCS3B02G008600 // TraesCS7D02G034800 // TraesCS3D02G278400 // TraesCS7D02G232700 // TraesCS3B02G179300 // TraesCS3B02G312300 // TraesCS1D02G004300 // TraesCS2D02G415700 // TraesCS2D02G415800 // TraesCS7A02G038600 // TraesCS3D02G160000 // TraesCS3A02G229800 // TraesCS3D02G005400 // TraesCS2A02G418400 // TraesCS3A02G152200 // TraesCS2A02G418300 // …
GO:0035639	F	purine ribonucleoside triphosphate binding	34	36	12458	85761	1.6e-26	2.9e-25	// TraesCS3B02G259100 // TraesCS4A02G449700 // TraesCS3D02G005400 // TraesCS3A02G290300 // TraesCS7D02G034800 // TraesCS1B02G147000 // TraesCS1A02G127900 // TraesCS3D02G290100 // TraesCS2A02G418200 // TraesCS2B02G437200 // TraesCS3A02G229800 // TraesCS3B02G179300 // TraesCS3A02G152200 // TraesCS2A02G418300 // TraesCS3A02G278100 // TraesCS2B02G437300 // TraesCS7A02G038600 // TraesCS4A02G077500 // …
GO:0032559	F	adenyl ribonucleotide binding	34	36	12846	85761	4.4e-26	7.8e-25	// TraesCS3B02G259100 // TraesCS4A02G449700 // TraesCS3D02G005400 // TraesCS3A02G290300 // TraesCS7D02G034800 // TraesCS1B02G147000 // TraesCS1A02G127900 // TraesCS3D02G290100 // TraesCS2A02G418200 // TraesCS2B02G437200 // TraesCS3A02G229800 // TraesCS3B02G179300 // TraesCS3A02G152200 // TraesCS2A02G418300 // TraesCS3A02G278100 // TraesCS2B02G437300 // TraesCS7A02G038600 // TraesCS4A02G077500 // …
GO:0030554	F	adenyl nucleotide binding	34	36	12979	85761	6.3e-26	1.1e-24	// TraesCS3B02G259100 // TraesCS4A02G449700 // TraesCS3D02G005400 // TraesCS3A02G290300 // TraesCS7D02G034800 // TraesCS1B02G147000 // TraesCS1A02G127900 // TraesCS3D02G290100 // TraesCS2A02G418200 // TraesCS2B02G437200 // TraesCS3A02G229800 // TraesCS3B02G179300 // TraesCS3A02G152200 // TraesCS2A02G418300 // TraesCS3A02G278100 // TraesCS2B02G437300 // TraesCS7A02G038600 // TraesCS4A02G077500 // …
GO:0032550	F	purine ribonucleoside binding	34	36	13600	85761	3e-25	4.7e-24	// TraesCS3B02G259100 // TraesCS4A02G449700 // TraesCS3D02G005400 // TraesCS3A02G290300 // TraesCS7D02G034800 // TraesCS1B02G147000 // TraesCS1A02G127900 // TraesCS3D02G290100 // TraesCS2A02G418200 // TraesCS2B02G437200 // TraesCS3A02G229800 // TraesCS3B02G179300 // TraesCS3A02G152200 // TraesCS2A02G418300 // TraesCS3A02G278100 // TraesCS2B02G437300 // TraesCS7A02G038600 // TraesCS4A02G077500 // …
GO:0001883	F	purine nucleoside binding	34	36	13600	85761	3e-25	4.7e-24	// TraesCS3B02G259100 // TraesCS4A02G449700 // TraesCS3D02G005400 // TraesCS3A02G290300 // TraesCS7D02G034800 // TraesCS1B02G147000 // TraesCS1A02G127900 // TraesCS3D02G290100 // TraesCS2A02G418200 // TraesCS2B02G437200 // TraesCS3A02G229800 // TraesCS3B02G179300 // TraesCS3A02G152200 // TraesCS2A02G418300 // TraesCS3A02G278100 // TraesCS2B02G437300 // TraesCS7A02G038600 // TraesCS4A02G077500 // …
GO:0001882	F	nucleoside binding	34	36	13631	85761	3.2e-25	4.7e-24	// TraesCS3B02G259100 // TraesCS4A02G449700 // TraesCS3D02G005400 // TraesCS3A02G290300 // TraesCS7D02G034800 // TraesCS1B02G147000 // TraesCS1A02G127900 // TraesCS3D02G290100 // TraesCS2A02G418200 // TraesCS2B02G437200 // TraesCS3A02G229800 // TraesCS3B02G179300 // TraesCS3A02G152200 // TraesCS2A02G418300 // TraesCS3A02G278100 // TraesCS2B02G437300 // TraesCS7A02G038600 // TraesCS4A02G077500 // …
GO:0032549	F	ribonucleoside binding	34	36	13625	85761	3.2e-25	4.7e-24	// TraesCS3B02G259100 // TraesCS4A02G449700 // TraesCS3D02G005400 // TraesCS3A02G290300 // TraesCS7D02G034800 // TraesCS1B02G147000 // TraesCS1A02G127900 // TraesCS3D02G290100 // TraesCS2A02G418200 // TraesCS2B02G437200 // TraesCS3A02G229800 // TraesCS3B02G179300 // TraesCS3A02G152200 // TraesCS2A02G418300 // TraesCS3A02G278100 // TraesCS2B02G437300 // TraesCS7A02G038600 // TraesCS4A02G077500 // …
GO:0032555	F	purine ribonucleotide binding	34	36	13648	85761	3.4e-25	4.7e-24	// TraesCS3B02G259100 // TraesCS4A02G449700 // TraesCS3D02G005400 // TraesCS3A02G290300 // TraesCS7D02G034800 // TraesCS1B02G147000 // TraesCS1A02G127900 // TraesCS3D02G290100 // TraesCS2A02G418200 // TraesCS2B02G437200 // TraesCS3A02G229800 // TraesCS3B02G179300 // TraesCS3A02G152200 // TraesCS2A02G418300 // TraesCS3A02G278100 // TraesCS2B02G437300 // TraesCS7A02G038600 // TraesCS4A02G077500 // …
GO:0017076	F	purine nucleotide binding	34	36	13787	85761	4.8e-25	6.4e-24	// TraesCS3B02G259100 // TraesCS4A02G449700 // TraesCS3D02G005400 // TraesCS3A02G290300 // TraesCS7D02G034800 // TraesCS1B02G147000 // TraesCS1A02G127900 // TraesCS3D02G290100 // TraesCS2A02G418200 // TraesCS2B02G437200 // TraesCS3A02G229800 // TraesCS3B02G179300 // TraesCS3A02G152200 // TraesCS2A02G418300 // TraesCS3A02G278100 // TraesCS2B02G437300 // TraesCS7A02G038600 // TraesCS4A02G077500 // …
GO:0032553	F	ribonucleotide binding	34	36	13851	85761	5.6e-25	7.2e-24	// TraesCS3B02G259100 // TraesCS4A02G449700 // TraesCS3D02G005400 // TraesCS3A02G290300 // TraesCS7D02G034800 // TraesCS1B02G147000 // TraesCS1A02G127900 // TraesCS3D02G290100 // TraesCS2A02G418200 // TraesCS2B02G437200 // TraesCS3A02G229800 // TraesCS3B02G179300 // TraesCS3A02G152200 // TraesCS2A02G418300 // TraesCS3A02G278100 // TraesCS2B02G437300 // TraesCS7A02G038600 // TraesCS4A02G077500 // …
GO:0005199	F	structural constituent of cell wall	14	36	338	85761	1e-24	1.3e-23	// TraesCS3B02G259100 // TraesCS3A02G003900 // TraesCS3B02G325100 // TraesCS5B02G415000 // TraesCS5A02G411300 // TraesCS3D02G290100 // TraesCS3A02G290300 // TraesCS1D02G004300 // TraesCS3D02G278400 // TraesCS3A02G229800 // TraesCS3D02G005400 // TraesCS3B02G312300 // TraesCS3B02G008600 // TraesCS3A02G278100
GO:0004713	F	protein tyrosine kinase activity	23	36	3103	85761	1.1e-24	1.4e-23	// TraesCS3B02G259100 // TraesCS4A02G449700 // TraesCS3D02G005400 // TraesCS3A02G290300 // TraesCS3D02G290100 // TraesCS4A02G077500 // TraesCS3A02G229800 // TraesCS3B02G179300 // TraesCS3A02G152200 // TraesCS3A02G278100 // TraesCS2A02G418400 // TraesCS3D02G160000 // TraesCS3B02G008600 // TraesCS3A02G003900 // TraesCS3B02G325100 // TraesCS4B02G233600 // TraesCS5B02G415000 // TraesCS1D02G004300 // …
GO:0097367	F	carbohydrate derivative binding	34	36	14158	85761	1.2e-24	1.4e-23	// TraesCS3B02G259100 // TraesCS4A02G449700 // TraesCS3D02G005400 // TraesCS3A02G290300 // TraesCS7D02G034800 // TraesCS1B02G147000 // TraesCS1A02G127900 // TraesCS3D02G290100 // TraesCS2A02G418200 // TraesCS2B02G437200 // TraesCS3A02G229800 // TraesCS3B02G179300 // TraesCS3A02G152200 // TraesCS2A02G418300 // TraesCS3A02G278100 // TraesCS2B02G437300 // TraesCS7A02G038600 // TraesCS4A02G077500 // …
GO:0016740	F	transferase activity	36	36	19729	85761	1.1e-23	1.3e-22	// TraesCS3B02G259100 // TraesCS4A02G449700 // TraesCS3D02G005400 // TraesCS3A02G290300 // TraesCS7D02G034800 // TraesCS1B02G147000 // TraesCS1A02G127900 // TraesCS3D02G290100 // TraesCS2A02G418200 // TraesCS2B02G437200 // TraesCS3A02G229800 // TraesCS4A02G077500 // TraesCS3A02G152200 // TraesCS2A02G418300 // TraesCS3A02G278100 // TraesCS2B02G437300 // TraesCS7A02G038600 // TraesCS2A02G418400 // …
GO:0042803	F	protein homodimerization activity	20	36	2007	85761	1.4e-23	1.5e-22	// TraesCS3B02G259100 // TraesCS3A02G003900 // TraesCS3B02G008600 // TraesCS7D02G034800 // TraesCS3D02G278400 // TraesCS7D02G232700 // TraesCS3B02G179300 // TraesCS3B02G312300 // TraesCS1D02G004300 // TraesCS2D02G415700 // TraesCS2D02G415800 // TraesCS7A02G038600 // TraesCS3D02G160000 // TraesCS3A02G229800 // TraesCS3D02G005400 // TraesCS2A02G418400 // TraesCS3A02G152200 // TraesCS2A02G418300 // …
GO:0016775	F	phosphotransferase activity, nitrogenous group as acceptor	15	36	630	85761	5.7e-23	5.9e-22	// TraesCS3B02G259100 // TraesCS3A02G003900 // TraesCS7D02G232700 // TraesCS2A02G418400 // TraesCS3D02G278400 // TraesCS3B02G312300 // TraesCS1D02G004300 // TraesCS2D02G415800 // TraesCS3D02G160000 // TraesCS3A02G229800 // TraesCS3D02G005400 // TraesCS3B02G179300 // TraesCS3A02G152200 // TraesCS3B02G008600 // TraesCS3A02G278100
GO:0000155	F	phosphorelay sensor kinase activity	15	36	630	85761	5.7e-23	5.9e-22	// TraesCS3B02G259100 // TraesCS3A02G003900 // TraesCS7D02G232700 // TraesCS2A02G418400 // TraesCS3D02G278400 // TraesCS3B02G312300 // TraesCS1D02G004300 // TraesCS2D02G415800 // TraesCS3D02G160000 // TraesCS3A02G229800 // TraesCS3D02G005400 // TraesCS3B02G179300 // TraesCS3A02G152200 // TraesCS3B02G008600 // TraesCS3A02G278100
GO:0004673	F	protein histidine kinase activity	15	36	630	85761	5.7e-23	5.9e-22	// TraesCS3B02G259100 // TraesCS3A02G003900 // TraesCS7D02G232700 // TraesCS2A02G418400 // TraesCS3D02G278400 // TraesCS3B02G312300 // TraesCS1D02G004300 // TraesCS2D02G415800 // TraesCS3D02G160000 // TraesCS3A02G229800 // TraesCS3D02G005400 // TraesCS3B02G179300 // TraesCS3A02G152200 // TraesCS3B02G008600 // TraesCS3A02G278100
GO:0004683	F	calmodulin-dependent protein kinase activity	15	36	689	85761	2.1e-22	2.1e-21	// TraesCS3B02G259100 // TraesCS3A02G003900 // TraesCS7D02G232700 // TraesCS2A02G418400 // TraesCS3D02G278400 // TraesCS3B02G312300 // TraesCS1D02G004300 // TraesCS2D02G415800 // TraesCS3D02G160000 // TraesCS3A02G229800 // TraesCS3D02G005400 // TraesCS3B02G179300 // TraesCS3A02G152200 // TraesCS3B02G008600 // TraesCS3A02G278100
GO:0000166	F	nucleotide binding	34	36	17081	85761	6.3e-22	6e-21	// TraesCS3B02G259100 // TraesCS4A02G449700 // TraesCS3D02G005400 // TraesCS3A02G290300 // TraesCS7D02G034800 // TraesCS1B02G147000 // TraesCS1A02G127900 // TraesCS3D02G290100 // TraesCS2A02G418200 // TraesCS2B02G437200 // TraesCS3A02G229800 // TraesCS3B02G179300 // TraesCS3A02G152200 // TraesCS2A02G418300 // TraesCS3A02G278100 // TraesCS2B02G437300 // TraesCS7A02G038600 // TraesCS4A02G077500 // …
GO:1901265	F	nucleoside phosphate binding	34	36	17081	85761	6.3e-22	6e-21	// TraesCS3B02G259100 // TraesCS4A02G449700 // TraesCS3D02G005400 // TraesCS3A02G290300 // TraesCS7D02G034800 // TraesCS1B02G147000 // TraesCS1A02G127900 // TraesCS3D02G290100 // TraesCS2A02G418200 // TraesCS2B02G437200 // TraesCS3A02G229800 // TraesCS3B02G179300 // TraesCS3A02G152200 // TraesCS2A02G418300 // TraesCS3A02G278100 // TraesCS2B02G437300 // TraesCS7A02G038600 // TraesCS4A02G077500 // …
GO:0004712	F	protein serine/threonine/tyrosine kinase activity	15	36	745	85761	6.6e-22	6.2e-21	// TraesCS3B02G259100 // TraesCS3A02G003900 // TraesCS7D02G232700 // TraesCS2A02G418400 // TraesCS3D02G278400 // TraesCS3B02G312300 // TraesCS1D02G004300 // TraesCS2D02G415800 // TraesCS3D02G160000 // TraesCS3A02G229800 // TraesCS3D02G005400 // TraesCS3B02G179300 // TraesCS3A02G152200 // TraesCS3B02G008600 // TraesCS3A02G278100
GO:0036094	F	small molecule binding	34	36	17352	85761	1.1e-21	9.7e-21	// TraesCS3B02G259100 // TraesCS4A02G449700 // TraesCS3D02G005400 // TraesCS3A02G290300 // TraesCS7D02G034800 // TraesCS1B02G147000 // TraesCS1A02G127900 // TraesCS3D02G290100 // TraesCS2A02G418200 // TraesCS2B02G437200 // TraesCS3A02G229800 // TraesCS3B02G179300 // TraesCS3A02G152200 // TraesCS2A02G418300 // TraesCS3A02G278100 // TraesCS2B02G437300 // TraesCS7A02G038600 // TraesCS4A02G077500 // …
GO:0051020	F	GTPase binding	15	36	773	85761	1.1e-21	1e-20	// TraesCS3B02G259100 // TraesCS3A02G003900 // TraesCS7D02G232700 // TraesCS2A02G418400 // TraesCS3D02G278400 // TraesCS3B02G312300 // TraesCS1D02G004300 // TraesCS2D02G415800 // TraesCS3D02G160000 // TraesCS3A02G229800 // TraesCS3D02G005400 // TraesCS3B02G179300 // TraesCS3A02G152200 // TraesCS3B02G008600 // TraesCS3A02G278100
GO:0019901	F	protein kinase binding	15	36	912	85761	1.3e-20	1.1e-19	// TraesCS3B02G259100 // TraesCS3A02G003900 // TraesCS7D02G232700 // TraesCS2A02G418400 // TraesCS3D02G278400 // TraesCS3B02G312300 // TraesCS1D02G004300 // TraesCS2D02G415800 // TraesCS3D02G160000 // TraesCS3A02G229800 // TraesCS3D02G005400 // TraesCS3B02G179300 // TraesCS3A02G152200 // TraesCS3B02G008600 // TraesCS3A02G278100
GO:0019900	F	kinase binding	15	36	984	85761	3.9e-20	3.4e-19	// TraesCS3B02G259100 // TraesCS3A02G003900 // TraesCS7D02G232700 // TraesCS2A02G418400 // TraesCS3D02G278400 // TraesCS3B02G312300 // TraesCS1D02G004300 // TraesCS2D02G415800 // TraesCS3D02G160000 // TraesCS3A02G229800 // TraesCS3D02G005400 // TraesCS3B02G179300 // TraesCS3A02G152200 // TraesCS3B02G008600 // TraesCS3A02G278100
GO:0042802	F	identical protein binding	20	36	3648	85761	1.5e-18	1.3e-17	// TraesCS3B02G259100 // TraesCS3A02G003900 // TraesCS3B02G008600 // TraesCS7D02G034800 // TraesCS3D02G278400 // TraesCS7D02G232700 // TraesCS3B02G179300 // TraesCS3B02G312300 // TraesCS1D02G004300 // TraesCS2D02G415700 // TraesCS2D02G415800 // TraesCS7A02G038600 // TraesCS3D02G160000 // TraesCS3A02G229800 // TraesCS3D02G005400 // TraesCS2A02G418400 // TraesCS3A02G152200 // TraesCS2A02G418300 // …
GO:0016829	F	lyase activity	20	36	3805	85761	3.4e-18	2.8e-17	// TraesCS3B02G259100 // TraesCS3A02G003900 // TraesCS3B02G008600 // TraesCS7D02G034800 // TraesCS3D02G278400 // TraesCS7D02G232700 // TraesCS3B02G179300 // TraesCS3B02G312300 // TraesCS1D02G004300 // TraesCS2D02G415700 // TraesCS2D02G415800 // TraesCS7A02G038600 // TraesCS3D02G160000 // TraesCS3A02G229800 // TraesCS3D02G005400 // TraesCS2A02G418400 // TraesCS3A02G152200 // TraesCS2A02G418300 // …
GO:0046983	F	protein dimerization activity	20	36	3988	85761	8.3e-18	6.7e-17	// TraesCS3B02G259100 // TraesCS3A02G003900 // TraesCS3B02G008600 // TraesCS7D02G034800 // TraesCS3D02G278400 // TraesCS7D02G232700 // TraesCS3B02G179300 // TraesCS3B02G312300 // TraesCS1D02G004300 // TraesCS2D02G415700 // TraesCS2D02G415800 // TraesCS7A02G038600 // TraesCS3D02G160000 // TraesCS3A02G229800 // TraesCS3D02G005400 // TraesCS2A02G418400 // TraesCS3A02G152200 // TraesCS2A02G418300 // …
GO:0005516	F	calmodulin binding	15	36	1921	85761	6.8e-16	5.4e-15	// TraesCS3B02G259100 // TraesCS3A02G003900 // TraesCS7D02G232700 // TraesCS2A02G418400 // TraesCS3D02G278400 // TraesCS3B02G312300 // TraesCS1D02G004300 // TraesCS2D02G415800 // TraesCS3D02G160000 // TraesCS3A02G229800 // TraesCS3D02G005400 // TraesCS3B02G179300 // TraesCS3A02G152200 // TraesCS3B02G008600 // TraesCS3A02G278100
GO:0005509	F	calcium ion binding	15	36	2267	85761	7.4e-15	5.8e-14	// TraesCS3B02G259100 // TraesCS3A02G003900 // TraesCS7D02G232700 // TraesCS2A02G418400 // TraesCS3D02G278400 // TraesCS3B02G312300 // TraesCS1D02G004300 // TraesCS2D02G415800 // TraesCS3D02G160000 // TraesCS3A02G229800 // TraesCS3D02G005400 // TraesCS3B02G179300 // TraesCS3A02G152200 // TraesCS3B02G008600 // TraesCS3A02G278100
GO:0030246	F	carbohydrate binding	15	36	2974	85761	3.6e-13	2.8e-12	// TraesCS3B02G259100 // TraesCS3A02G003900 // TraesCS7D02G232700 // TraesCS2A02G418400 // TraesCS3D02G278400 // TraesCS3B02G312300 // TraesCS1D02G004300 // TraesCS2D02G415800 // TraesCS3D02G160000 // TraesCS3A02G229800 // TraesCS3D02G005400 // TraesCS3B02G179300 // TraesCS3A02G152200 // TraesCS3B02G008600 // TraesCS3A02G278100
GO:0098531	F	transcription factor activity, direct ligand regulated sequence-specific DNA binding	9	36	497	85761	6.6e-13	4.8e-12	// TraesCS3A02G003900 // TraesCS3B02G325100 // TraesCS3D02G290100 // TraesCS3A02G290300 // TraesCS3D02G160000 // TraesCS3D02G005400 // TraesCS3B02G179300 // TraesCS3A02G152200 // TraesCS3B02G008600
GO:0004879	F	RNA polymerase II transcription factor activity, ligand-activated sequence-specific DNA binding	9	36	497	85761	6.6e-13	4.8e-12	// TraesCS3A02G003900 // TraesCS3B02G325100 // TraesCS3D02G290100 // TraesCS3A02G290300 // TraesCS3D02G160000 // TraesCS3D02G005400 // TraesCS3B02G179300 // TraesCS3A02G152200 // TraesCS3B02G008600
GO:1901363	F	heterocyclic compound binding	34	36	32889	85761	1.8e-12	1.3e-11	// TraesCS3B02G259100 // TraesCS4A02G449700 // TraesCS3D02G005400 // TraesCS3A02G290300 // TraesCS7D02G034800 // TraesCS1B02G147000 // TraesCS1A02G127900 // TraesCS3D02G290100 // TraesCS2A02G418200 // TraesCS2B02G437200 // TraesCS3A02G229800 // TraesCS3B02G179300 // TraesCS3A02G152200 // TraesCS2A02G418300 // TraesCS3A02G278100 // TraesCS2B02G437300 // TraesCS7A02G038600 // TraesCS4A02G077500 // …
GO:0097159	F	organic cyclic compound binding	34	36	32929	85761	1.8e-12	1.3e-11	// TraesCS3B02G259100 // TraesCS4A02G449700 // TraesCS3D02G005400 // TraesCS3A02G290300 // TraesCS7D02G034800 // TraesCS1B02G147000 // TraesCS1A02G127900 // TraesCS3D02G290100 // TraesCS2A02G418200 // TraesCS2B02G437200 // TraesCS3A02G229800 // TraesCS3B02G179300 // TraesCS3A02G152200 // TraesCS2A02G418300 // TraesCS3A02G278100 // TraesCS2B02G437300 // TraesCS7A02G038600 // TraesCS4A02G077500 // …
GO:0003824	F	catalytic activity	36	36	42216	85761	8.4e-12	5.8e-11	// TraesCS3B02G259100 // TraesCS4A02G449700 // TraesCS3D02G005400 // TraesCS3A02G290300 // TraesCS7D02G034800 // TraesCS1B02G147000 // TraesCS1A02G127900 // TraesCS3D02G290100 // TraesCS2A02G418200 // TraesCS2B02G437200 // TraesCS3A02G229800 // TraesCS4A02G077500 // TraesCS3A02G152200 // TraesCS2A02G418300 // TraesCS3A02G278100 // TraesCS2B02G437300 // TraesCS7A02G038600 // TraesCS2A02G418400 // …
GO:0005198	F	structural molecule activity	14	36	3082	85761	1.1e-11	7.6e-11	// TraesCS3B02G259100 // TraesCS3A02G003900 // TraesCS3B02G325100 // TraesCS5B02G415000 // TraesCS5A02G411300 // TraesCS3D02G290100 // TraesCS3A02G290300 // TraesCS1D02G004300 // TraesCS3D02G278400 // TraesCS3A02G229800 // TraesCS3D02G005400 // TraesCS3B02G312300 // TraesCS3B02G008600 // TraesCS3A02G278100
GO:0000981	F	RNA polymerase II transcription factor activity, sequence-specific DNA binding	9	36	843	85761	6.7e-11	4.5e-10	// TraesCS3A02G003900 // TraesCS3B02G325100 // TraesCS3D02G290100 // TraesCS3A02G290300 // TraesCS3D02G160000 // TraesCS3D02G005400 // TraesCS3B02G179300 // TraesCS3A02G152200 // TraesCS3B02G008600
GO:0017046	F	peptide hormone binding	7	36	635	85761	8.8e-09	5.8e-08	// TraesCS2A02G418400 // TraesCS2D02G415700 // TraesCS2D02G415800 // TraesCS7A02G038600 // TraesCS7D02G034800 // TraesCS2A02G418300 // TraesCS2B02G437300
GO:0005496	F	steroid binding	7	36	682	85761	1.4e-08	9.3e-08	// TraesCS2A02G418400 // TraesCS2D02G415700 // TraesCS2D02G415800 // TraesCS7A02G038600 // TraesCS7D02G034800 // TraesCS2A02G418300 // TraesCS2B02G437300
GO:0033612	F	receptor serine/threonine kinase binding	7	36	741	85761	2.5e-08	1.6e-07	// TraesCS2A02G418400 // TraesCS2D02G415700 // TraesCS2D02G415800 // TraesCS7A02G038600 // TraesCS7D02G034800 // TraesCS2A02G418300 // TraesCS2B02G437300
GO:0042562	F	hormone binding	7	36	748	85761	2.7e-08	1.7e-07	// TraesCS2A02G418400 // TraesCS2D02G415700 // TraesCS2D02G415800 // TraesCS7A02G038600 // TraesCS7D02G034800 // TraesCS2A02G418300 // TraesCS2B02G437300
GO:0005515	F	protein binding	29	36	31444	85761	9.1e-08	5.7e-07	// TraesCS3B02G259100 // TraesCS4A02G449700 // TraesCS3D02G005400 // TraesCS7D02G034800 // TraesCS1B02G147000 // TraesCS1A02G127900 // TraesCS2A02G418200 // TraesCS2B02G437200 // TraesCS3A02G229800 // TraesCS3B02G179300 // TraesCS3A02G152200 // TraesCS2A02G418300 // TraesCS3A02G278100 // TraesCS2B02G437300 // TraesCS7A02G038600 // TraesCS4A02G077500 // TraesCS2A02G418400 // TraesCS2D02G415600 // …
GO:0042277	F	peptide binding	7	36	944	85761	1.3e-07	7.8e-07	// TraesCS2A02G418400 // TraesCS2D02G415700 // TraesCS2D02G415800 // TraesCS7A02G038600 // TraesCS7D02G034800 // TraesCS2A02G418300 // TraesCS2B02G437300
GO:0005102	F	receptor binding	7	36	1003	85761	1.9e-07	1.1e-06	// TraesCS2A02G418400 // TraesCS2D02G415700 // TraesCS2D02G415800 // TraesCS7A02G038600 // TraesCS7D02G034800 // TraesCS2A02G418300 // TraesCS2B02G437300
GO:0033218	F	amide binding	7	36	1052	85761	2.6e-07	1.5e-06	// TraesCS2A02G418400 // TraesCS2D02G415700 // TraesCS2D02G415800 // TraesCS7A02G038600 // TraesCS7D02G034800 // TraesCS2A02G418300 // TraesCS2B02G437300
GO:0043621	F	protein self-association	7	36	1052	85761	2.6e-07	1.5e-06	// TraesCS2A02G418400 // TraesCS2D02G415700 // TraesCS2D02G415800 // TraesCS7A02G038600 // TraesCS7D02G034800 // TraesCS2A02G418300 // TraesCS2B02G437300
GO:0004702	F	receptor signaling protein serine/threonine kinase activity	7	36	1071	85761	2.9e-07	1.7e-06	// TraesCS2A02G418400 // TraesCS2D02G415700 // TraesCS2D02G415800 // TraesCS7A02G038600 // TraesCS7D02G034800 // TraesCS2A02G418300 // TraesCS2B02G437300
GO:0005057	F	receptor signaling protein activity	7	36	1071	85761	2.9e-07	1.7e-06	// TraesCS2A02G418400 // TraesCS2D02G415700 // TraesCS2D02G415800 // TraesCS7A02G038600 // TraesCS7D02G034800 // TraesCS2A02G418300 // TraesCS2B02G437300
GO:0046982	F	protein heterodimerization activity	7	36	1299	85761	1.1e-06	5.9e-06	// TraesCS2A02G418400 // TraesCS2D02G415700 // TraesCS2D02G415800 // TraesCS7A02G038600 // TraesCS7D02G034800 // TraesCS2A02G418300 // TraesCS2B02G437300
GO:0008289	F	lipid binding	7	36	1890	85761	1.2e-05	6.7e-05	// TraesCS2A02G418400 // TraesCS2D02G415700 // TraesCS2D02G415800 // TraesCS7A02G038600 // TraesCS7D02G034800 // TraesCS2A02G418300 // TraesCS2B02G437300
GO:0005488	F	binding	34	36	58931	85761	0.0002	0.0011	// TraesCS3B02G259100 // TraesCS4A02G449700 // TraesCS3D02G005400 // TraesCS3A02G290300 // TraesCS7D02G034800 // TraesCS1B02G147000 // TraesCS1A02G127900 // TraesCS3D02G290100 // TraesCS2A02G418200 // TraesCS2B02G437200 // TraesCS3A02G229800 // TraesCS3B02G179300 // TraesCS3A02G152200 // TraesCS2A02G418300 // TraesCS3A02G278100 // TraesCS2B02G437300 // TraesCS7A02G038600 // TraesCS4A02G077500 // …
GO:0003700	F	transcription factor activity, sequence-specific DNA binding	9	36	6006	85761	0.00067	0.0036	// TraesCS3A02G003900 // TraesCS3B02G325100 // TraesCS3D02G290100 // TraesCS3A02G290300 // TraesCS3D02G160000 // TraesCS3D02G005400 // TraesCS3B02G179300 // TraesCS3A02G152200 // TraesCS3B02G008600
GO:0001071	F	nucleic acid binding transcription factor activity	9	36	6007	85761	0.00067	0.0036	// TraesCS3A02G003900 // TraesCS3B02G325100 // TraesCS3D02G290100 // TraesCS3A02G290300 // TraesCS3D02G160000 // TraesCS3D02G005400 // TraesCS3B02G179300 // TraesCS3A02G152200 // TraesCS3B02G008600
GO:0046872	F	metal ion binding	15	36	17104	85761	0.0024	0.013	// TraesCS3B02G259100 // TraesCS3A02G003900 // TraesCS7D02G232700 // TraesCS2A02G418400 // TraesCS3D02G278400 // TraesCS3B02G312300 // TraesCS1D02G004300 // TraesCS2D02G415800 // TraesCS3D02G160000 // TraesCS3A02G229800 // TraesCS3D02G005400 // TraesCS3B02G179300 // TraesCS3A02G152200 // TraesCS3B02G008600 // TraesCS3A02G278100
GO:0043169	F	cation binding	15	36	17543	85761	0.0031	0.016	// TraesCS3B02G259100 // TraesCS3A02G003900 // TraesCS7D02G232700 // TraesCS2A02G418400 // TraesCS3D02G278400 // TraesCS3B02G312300 // TraesCS1D02G004300 // TraesCS2D02G415800 // TraesCS3D02G160000 // TraesCS3A02G229800 // TraesCS3D02G005400 // TraesCS3B02G179300 // TraesCS3A02G152200 // TraesCS3B02G008600 // TraesCS3A02G278100
GO:0043167	F	ion binding	15	36	18287	85761	0.0047	0.024	// TraesCS3B02G259100 // TraesCS3A02G003900 // TraesCS7D02G232700 // TraesCS2A02G418400 // TraesCS3D02G278400 // TraesCS3B02G312300 // TraesCS1D02G004300 // TraesCS2D02G415800 // TraesCS3D02G160000 // TraesCS3A02G229800 // TraesCS3D02G005400 // TraesCS3B02G179300 // TraesCS3A02G152200 // TraesCS3B02G008600 // TraesCS3A02G278100
GO:0003677	F	DNA binding	9	36	10994	85761	0.035	0.17	// TraesCS3A02G003900 // TraesCS3B02G325100 // TraesCS3D02G290100 // TraesCS3A02G290300 // TraesCS3D02G160000 // TraesCS3D02G005400 // TraesCS3B02G179300 // TraesCS3A02G152200 // TraesCS3B02G008600
GO:0003676	F	nucleic acid binding	11	36	16166	85761	0.063	0.31	// TraesCS3A02G003900 // TraesCS3B02G325100 // TraesCS4B02G233600 // TraesCS3D02G290100 // TraesCS3A02G290300 // TraesCS4A02G077500 // TraesCS3D02G160000 // TraesCS3D02G005400 // TraesCS3B02G179300 // TraesCS3A02G152200 // TraesCS3B02G008600
GO:0030054	C	cell junction	29	36	6105	85761	2.8e-27	1.6e-25	// TraesCS3B02G259100 // TraesCS4A02G449700 // TraesCS3D02G005400 // TraesCS7D02G034800 // TraesCS1B02G147000 // TraesCS1A02G127900 // TraesCS2A02G418200 // TraesCS2B02G437200 // TraesCS3A02G229800 // TraesCS3B02G179300 // TraesCS3A02G152200 // TraesCS2A02G418300 // TraesCS3A02G278100 // TraesCS2B02G437300 // TraesCS7A02G038600 // TraesCS4A02G077500 // TraesCS2A02G418400 // TraesCS2D02G415600 // …
GO:0055044	C	symplast	29	36	6078	85761	2.5e-27	1.6e-25	// TraesCS3B02G259100 // TraesCS4A02G449700 // TraesCS3D02G005400 // TraesCS7D02G034800 // TraesCS1B02G147000 // TraesCS1A02G127900 // TraesCS2A02G418200 // TraesCS2B02G437200 // TraesCS3A02G229800 // TraesCS3B02G179300 // TraesCS3A02G152200 // TraesCS2A02G418300 // TraesCS3A02G278100 // TraesCS2B02G437300 // TraesCS7A02G038600 // TraesCS4A02G077500 // TraesCS2A02G418400 // TraesCS2D02G415600 // …
GO:0005911	C	cell-cell junction	29	36	6102	85761	2.8e-27	1.6e-25	// TraesCS3B02G259100 // TraesCS4A02G449700 // TraesCS3D02G005400 // TraesCS7D02G034800 // TraesCS1B02G147000 // TraesCS1A02G127900 // TraesCS2A02G418200 // TraesCS2B02G437200 // TraesCS3A02G229800 // TraesCS3B02G179300 // TraesCS3A02G152200 // TraesCS2A02G418300 // TraesCS3A02G278100 // TraesCS2B02G437300 // TraesCS7A02G038600 // TraesCS4A02G077500 // TraesCS2A02G418400 // TraesCS2D02G415600 // …
GO:0009506	C	plasmodesma	29	36	6078	85761	2.5e-27	1.6e-25	// TraesCS3B02G259100 // TraesCS4A02G449700 // TraesCS3D02G005400 // TraesCS7D02G034800 // TraesCS1B02G147000 // TraesCS1A02G127900 // TraesCS2A02G418200 // TraesCS2B02G437200 // TraesCS3A02G229800 // TraesCS3B02G179300 // TraesCS3A02G152200 // TraesCS2A02G418300 // TraesCS3A02G278100 // TraesCS2B02G437300 // TraesCS7A02G038600 // TraesCS4A02G077500 // TraesCS2A02G418400 // TraesCS2D02G415600 // …
GO:0009986	C	cell surface	15	36	711	85761	3.3e-22	1.5e-20	// TraesCS3B02G259100 // TraesCS3A02G003900 // TraesCS7D02G232700 // TraesCS2A02G418400 // TraesCS3D02G278400 // TraesCS3B02G312300 // TraesCS1D02G004300 // TraesCS2D02G415800 // TraesCS3D02G160000 // TraesCS3A02G229800 // TraesCS3D02G005400 // TraesCS3B02G179300 // TraesCS3A02G152200 // TraesCS3B02G008600 // TraesCS3A02G278100
GO:0005768	C	endosome	20	36	3228	85761	1.4e-19	5.3e-18	// TraesCS3B02G259100 // TraesCS3A02G003900 // TraesCS3B02G008600 // TraesCS7D02G034800 // TraesCS3D02G278400 // TraesCS7D02G232700 // TraesCS3B02G179300 // TraesCS3B02G312300 // TraesCS1D02G004300 // TraesCS2D02G415700 // TraesCS2D02G415800 // TraesCS7A02G038600 // TraesCS3D02G160000 // TraesCS3A02G229800 // TraesCS3D02G005400 // TraesCS2A02G418400 // TraesCS3A02G152200 // TraesCS2A02G418300 // …
GO:0010008	C	endosome membrane	15	36	1121	85761	2.6e-19	8.4e-18	// TraesCS3B02G259100 // TraesCS3A02G003900 // TraesCS7D02G232700 // TraesCS2A02G418400 // TraesCS3D02G278400 // TraesCS3B02G312300 // TraesCS1D02G004300 // TraesCS2D02G415800 // TraesCS3D02G160000 // TraesCS3A02G229800 // TraesCS3D02G005400 // TraesCS3B02G179300 // TraesCS3A02G152200 // TraesCS3B02G008600 // TraesCS3A02G278100
GO:0044440	C	endosomal part	15	36	1130	85761	3e-19	8.4e-18	// TraesCS3B02G259100 // TraesCS3A02G003900 // TraesCS7D02G232700 // TraesCS2A02G418400 // TraesCS3D02G278400 // TraesCS3B02G312300 // TraesCS1D02G004300 // TraesCS2D02G415800 // TraesCS3D02G160000 // TraesCS3A02G229800 // TraesCS3D02G005400 // TraesCS3B02G179300 // TraesCS3A02G152200 // TraesCS3B02G008600 // TraesCS3A02G278100
GO:0009505	C	plant-type cell wall	20	36	4353	85761	4.4e-17	1.1e-15	// TraesCS3B02G259100 // TraesCS3A02G003900 // TraesCS3B02G008600 // TraesCS7D02G034800 // TraesCS3D02G278400 // TraesCS7D02G232700 // TraesCS3B02G179300 // TraesCS3B02G312300 // TraesCS1D02G004300 // TraesCS2D02G415700 // TraesCS2D02G415800 // TraesCS7A02G038600 // TraesCS3D02G160000 // TraesCS3A02G229800 // TraesCS3D02G005400 // TraesCS2A02G418400 // TraesCS3A02G152200 // TraesCS2A02G418300 // …
GO:0005886	C	plasma membrane	29	36	15639	85761	8.1e-16	1.8e-14	// TraesCS3B02G259100 // TraesCS4A02G449700 // TraesCS3D02G005400 // TraesCS7D02G034800 // TraesCS1B02G147000 // TraesCS1A02G127900 // TraesCS2A02G418200 // TraesCS2B02G437200 // TraesCS3A02G229800 // TraesCS3B02G179300 // TraesCS3A02G152200 // TraesCS2A02G418300 // TraesCS3A02G278100 // TraesCS2B02G437300 // TraesCS7A02G038600 // TraesCS4A02G077500 // TraesCS2A02G418400 // TraesCS2D02G415600 // …
GO:0016021	C	integral component of membrane	32	36	22715	85761	6.3e-15	1.3e-13	// TraesCS3B02G259100 // TraesCS4A02G449700 // TraesCS3D02G005400 // TraesCS3A02G290300 // TraesCS7D02G034800 // TraesCS1B02G147000 // TraesCS1A02G127900 // TraesCS3D02G290100 // TraesCS2A02G418200 // TraesCS2B02G437200 // TraesCS3A02G229800 // TraesCS3B02G179300 // TraesCS3A02G152200 // TraesCS2A02G418300 // TraesCS3A02G278100 // TraesCS2B02G437300 // TraesCS7A02G038600 // TraesCS4A02G077500 // …
GO:0031224	C	intrinsic component of membrane	32	36	23309	85761	1.4e-14	2.6e-13	// TraesCS3B02G259100 // TraesCS4A02G449700 // TraesCS3D02G005400 // TraesCS3A02G290300 // TraesCS7D02G034800 // TraesCS1B02G147000 // TraesCS1A02G127900 // TraesCS3D02G290100 // TraesCS2A02G418200 // TraesCS2B02G437200 // TraesCS3A02G229800 // TraesCS3B02G179300 // TraesCS3A02G152200 // TraesCS2A02G418300 // TraesCS3A02G278100 // TraesCS2B02G437300 // TraesCS7A02G038600 // TraesCS4A02G077500 // …
GO:0030312	C	external encapsulating structure	20	36	6243	85761	4.2e-14	6.7e-13	// TraesCS3B02G259100 // TraesCS3A02G003900 // TraesCS3B02G008600 // TraesCS7D02G034800 // TraesCS3D02G278400 // TraesCS7D02G232700 // TraesCS3B02G179300 // TraesCS3B02G312300 // TraesCS1D02G004300 // TraesCS2D02G415700 // TraesCS2D02G415800 // TraesCS7A02G038600 // TraesCS3D02G160000 // TraesCS3A02G229800 // TraesCS3D02G005400 // TraesCS2A02G418400 // TraesCS3A02G152200 // TraesCS2A02G418300 // …
GO:0005618	C	cell wall	20	36	6231	85761	4e-14	6.7e-13	// TraesCS3B02G259100 // TraesCS3A02G003900 // TraesCS3B02G008600 // TraesCS7D02G034800 // TraesCS3D02G278400 // TraesCS7D02G232700 // TraesCS3B02G179300 // TraesCS3B02G312300 // TraesCS1D02G004300 // TraesCS2D02G415700 // TraesCS2D02G415800 // TraesCS7A02G038600 // TraesCS3D02G160000 // TraesCS3A02G229800 // TraesCS3D02G005400 // TraesCS2A02G418400 // TraesCS3A02G152200 // TraesCS2A02G418300 // …
GO:0044425	C	membrane part	32	36	25117	85761	1.3e-13	2e-12	// TraesCS3B02G259100 // TraesCS4A02G449700 // TraesCS3D02G005400 // TraesCS3A02G290300 // TraesCS7D02G034800 // TraesCS1B02G147000 // TraesCS1A02G127900 // TraesCS3D02G290100 // TraesCS2A02G418200 // TraesCS2B02G437200 // TraesCS3A02G229800 // TraesCS3B02G179300 // TraesCS3A02G152200 // TraesCS2A02G418300 // TraesCS3A02G278100 // TraesCS2B02G437300 // TraesCS7A02G038600 // TraesCS4A02G077500 // …
GO:0071944	C	cell periphery	29	36	19068	85761	1.8e-13	2.5e-12	// TraesCS3B02G259100 // TraesCS4A02G449700 // TraesCS3D02G005400 // TraesCS7D02G034800 // TraesCS1B02G147000 // TraesCS1A02G127900 // TraesCS2A02G418200 // TraesCS2B02G437200 // TraesCS3A02G229800 // TraesCS3B02G179300 // TraesCS3A02G152200 // TraesCS2A02G418300 // TraesCS3A02G278100 // TraesCS2B02G437300 // TraesCS7A02G038600 // TraesCS4A02G077500 // TraesCS2A02G418400 // TraesCS2D02G415600 // …
GO:0005773	C	vacuole	20	36	8086	85761	5.1e-12	6.8e-11	// TraesCS3B02G259100 // TraesCS3A02G003900 // TraesCS3B02G008600 // TraesCS7D02G034800 // TraesCS3D02G278400 // TraesCS7D02G232700 // TraesCS3B02G179300 // TraesCS3B02G312300 // TraesCS1D02G004300 // TraesCS2D02G415700 // TraesCS2D02G415800 // TraesCS7A02G038600 // TraesCS3D02G160000 // TraesCS3A02G229800 // TraesCS3D02G005400 // TraesCS2A02G418400 // TraesCS3A02G152200 // TraesCS2A02G418300 // …
GO:0005774	C	vacuolar membrane	15	36	3917	85761	1.8e-11	2.2e-10	// TraesCS3B02G259100 // TraesCS3A02G003900 // TraesCS7D02G232700 // TraesCS2A02G418400 // TraesCS3D02G278400 // TraesCS3B02G312300 // TraesCS1D02G004300 // TraesCS2D02G415800 // TraesCS3D02G160000 // TraesCS3A02G229800 // TraesCS3D02G005400 // TraesCS3B02G179300 // TraesCS3A02G152200 // TraesCS3B02G008600 // TraesCS3A02G278100
GO:0044437	C	vacuolar part	15	36	3970	85761	2.2e-11	2.6e-10	// TraesCS3B02G259100 // TraesCS3A02G003900 // TraesCS7D02G232700 // TraesCS2A02G418400 // TraesCS3D02G278400 // TraesCS3B02G312300 // TraesCS1D02G004300 // TraesCS2D02G415800 // TraesCS3D02G160000 // TraesCS3A02G229800 // TraesCS3D02G005400 // TraesCS3B02G179300 // TraesCS3A02G152200 // TraesCS3B02G008600 // TraesCS3A02G278100
GO:0009536	C	plastid	27	36	19432	85761	4.1e-11	4.6e-10	// TraesCS3B02G259100 // TraesCS3D02G005400 // TraesCS3A02G290300 // TraesCS7D02G034800 // TraesCS3D02G290100 // TraesCS4A02G077500 // TraesCS3A02G229800 // TraesCS3B02G179300 // TraesCS3A02G152200 // TraesCS2A02G418300 // TraesCS3A02G278100 // TraesCS2B02G437300 // TraesCS2A02G418400 // TraesCS2D02G415700 // TraesCS3D02G160000 // TraesCS3B02G008600 // TraesCS3A02G003900 // TraesCS3B02G325100 // …
GO:0098805	C	whole membrane	15	36	4671	85761	2.1e-10	2.2e-09	// TraesCS3B02G259100 // TraesCS3A02G003900 // TraesCS7D02G232700 // TraesCS2A02G418400 // TraesCS3D02G278400 // TraesCS3B02G312300 // TraesCS1D02G004300 // TraesCS2D02G415800 // TraesCS3D02G160000 // TraesCS3A02G229800 // TraesCS3D02G005400 // TraesCS3B02G179300 // TraesCS3A02G152200 // TraesCS3B02G008600 // TraesCS3A02G278100
GO:0016020	C	membrane	32	36	33934	85761	1.1e-09	1.1e-08	// TraesCS3B02G259100 // TraesCS4A02G449700 // TraesCS3D02G005400 // TraesCS3A02G290300 // TraesCS7D02G034800 // TraesCS1B02G147000 // TraesCS1A02G127900 // TraesCS3D02G290100 // TraesCS2A02G418200 // TraesCS2B02G437200 // TraesCS3A02G229800 // TraesCS3B02G179300 // TraesCS3A02G152200 // TraesCS2A02G418300 // TraesCS3A02G278100 // TraesCS2B02G437300 // TraesCS7A02G038600 // TraesCS4A02G077500 // …
GO:0012505	C	endomembrane system	20	36	11525	85761	3.1e-09	3e-08	// TraesCS3B02G259100 // TraesCS3A02G003900 // TraesCS3B02G008600 // TraesCS7D02G034800 // TraesCS3D02G278400 // TraesCS7D02G232700 // TraesCS3B02G179300 // TraesCS3B02G312300 // TraesCS1D02G004300 // TraesCS2D02G415700 // TraesCS2D02G415800 // TraesCS7A02G038600 // TraesCS3D02G160000 // TraesCS3A02G229800 // TraesCS3D02G005400 // TraesCS2A02G418400 // TraesCS3A02G152200 // TraesCS2A02G418300 // …
GO:0098588	C	bounding membrane of organelle	15	36	5753	85761	3.6e-09	3.4e-08	// TraesCS3B02G259100 // TraesCS3A02G003900 // TraesCS7D02G232700 // TraesCS2A02G418400 // TraesCS3D02G278400 // TraesCS3B02G312300 // TraesCS1D02G004300 // TraesCS2D02G415800 // TraesCS3D02G160000 // TraesCS3A02G229800 // TraesCS3D02G005400 // TraesCS3B02G179300 // TraesCS3A02G152200 // TraesCS3B02G008600 // TraesCS3A02G278100
GO:0009504	C	cell plate	7	36	845	85761	6e-08	5.4e-07	// TraesCS2A02G418400 // TraesCS2D02G415700 // TraesCS2D02G415800 // TraesCS7A02G038600 // TraesCS7D02G034800 // TraesCS2A02G418300 // TraesCS2B02G437300
GO:0031090	C	organelle membrane	15	36	7998	85761	2.9e-07	2.5e-06	// TraesCS3B02G259100 // TraesCS3A02G003900 // TraesCS7D02G232700 // TraesCS2A02G418400 // TraesCS3D02G278400 // TraesCS3B02G312300 // TraesCS1D02G004300 // TraesCS2D02G415800 // TraesCS3D02G160000 // TraesCS3A02G229800 // TraesCS3D02G005400 // TraesCS3B02G179300 // TraesCS3A02G152200 // TraesCS3B02G008600 // TraesCS3A02G278100
GO:0009507	C	chloroplast	20	36	15333	85761	4.2e-07	3.5e-06	// TraesCS3B02G259100 // TraesCS3A02G003900 // TraesCS3B02G008600 // TraesCS7D02G034800 // TraesCS3D02G278400 // TraesCS7D02G232700 // TraesCS3B02G179300 // TraesCS3B02G312300 // TraesCS1D02G004300 // TraesCS2D02G415700 // TraesCS2D02G415800 // TraesCS7A02G038600 // TraesCS3D02G160000 // TraesCS3A02G229800 // TraesCS3D02G005400 // TraesCS2A02G418400 // TraesCS3A02G152200 // TraesCS2A02G418300 // …
GO:0005802	C	trans-Golgi network	7	36	2220	85761	3.4e-05	0.00027	// TraesCS2A02G418400 // TraesCS2D02G415700 // TraesCS2D02G415800 // TraesCS7A02G038600 // TraesCS7D02G034800 // TraesCS2A02G418300 // TraesCS2B02G437300
GO:0098791	C	Golgi subcompartment	7	36	2376	85761	5.2e-05	0.0004	// TraesCS2A02G418400 // TraesCS2D02G415700 // TraesCS2D02G415800 // TraesCS7A02G038600 // TraesCS7D02G034800 // TraesCS2A02G418300 // TraesCS2B02G437300
GO:0044446	C	intracellular organelle part	20	36	21339	85761	8.3e-05	0.00062	// TraesCS3B02G259100 // TraesCS3A02G003900 // TraesCS3B02G008600 // TraesCS7D02G034800 // TraesCS3D02G278400 // TraesCS7D02G232700 // TraesCS3B02G179300 // TraesCS3B02G312300 // TraesCS1D02G004300 // TraesCS2D02G415700 // TraesCS2D02G415800 // TraesCS7A02G038600 // TraesCS3D02G160000 // TraesCS3A02G229800 // TraesCS3D02G005400 // TraesCS2A02G418400 // TraesCS3A02G152200 // TraesCS2A02G418300 // …
GO:0044422	C	organelle part	20	36	21477	85761	9.1e-05	0.00066	// TraesCS3B02G259100 // TraesCS3A02G003900 // TraesCS3B02G008600 // TraesCS7D02G034800 // TraesCS3D02G278400 // TraesCS7D02G232700 // TraesCS3B02G179300 // TraesCS3B02G312300 // TraesCS1D02G004300 // TraesCS2D02G415700 // TraesCS2D02G415800 // TraesCS7A02G038600 // TraesCS3D02G160000 // TraesCS3A02G229800 // TraesCS3D02G005400 // TraesCS2A02G418400 // TraesCS3A02G152200 // TraesCS2A02G418300 // …
GO:0044431	C	Golgi apparatus part	7	36	3175	85761	0.00031	0.0022	// TraesCS2A02G418400 // TraesCS2D02G415700 // TraesCS2D02G415800 // TraesCS7A02G038600 // TraesCS7D02G034800 // TraesCS2A02G418300 // TraesCS2B02G437300
GO:0044444	C	cytoplasmic part	27	36	40994	85761	0.00083	0.0057	// TraesCS3B02G259100 // TraesCS3D02G005400 // TraesCS3A02G290300 // TraesCS7D02G034800 // TraesCS3D02G290100 // TraesCS4A02G077500 // TraesCS3A02G229800 // TraesCS3B02G179300 // TraesCS3A02G152200 // TraesCS2A02G418300 // TraesCS3A02G278100 // TraesCS2B02G437300 // TraesCS2A02G418400 // TraesCS2D02G415700 // TraesCS3D02G160000 // TraesCS3B02G008600 // TraesCS3A02G003900 // TraesCS3B02G325100 // …
GO:0031984	C	organelle subcompartment	7	36	4600	85761	0.0027	0.018	// TraesCS2A02G418400 // TraesCS2D02G415700 // TraesCS2D02G415800 // TraesCS7A02G038600 // TraesCS7D02G034800 // TraesCS2A02G418300 // TraesCS2B02G437300
GO:0044464	C	cell part	34	36	65148	85761	0.0038	0.024	// TraesCS3B02G259100 // TraesCS4A02G449700 // TraesCS3D02G005400 // TraesCS3A02G290300 // TraesCS7D02G034800 // TraesCS1B02G147000 // TraesCS1A02G127900 // TraesCS3D02G290100 // TraesCS2A02G418200 // TraesCS2B02G437200 // TraesCS3A02G229800 // TraesCS3B02G179300 // TraesCS3A02G152200 // TraesCS2A02G418300 // TraesCS3A02G278100 // TraesCS2B02G437300 // TraesCS7A02G038600 // TraesCS4A02G077500 // …
GO:0005623	C	cell	34	36	65175	85761	0.0039	0.024	// TraesCS3B02G259100 // TraesCS4A02G449700 // TraesCS3D02G005400 // TraesCS3A02G290300 // TraesCS7D02G034800 // TraesCS1B02G147000 // TraesCS1A02G127900 // TraesCS3D02G290100 // TraesCS2A02G418200 // TraesCS2B02G437200 // TraesCS3A02G229800 // TraesCS3B02G179300 // TraesCS3A02G152200 // TraesCS2A02G418300 // TraesCS3A02G278100 // TraesCS2B02G437300 // TraesCS7A02G038600 // TraesCS4A02G077500 // …
GO:0005794	C	Golgi apparatus	7	36	5538	85761	0.0074	0.045	// TraesCS2A02G418400 // TraesCS2D02G415700 // TraesCS2D02G415800 // TraesCS7A02G038600 // TraesCS7D02G034800 // TraesCS2A02G418300 // TraesCS2B02G437300
GO:0005783	C	endoplasmic reticulum	7	36	6204	85761	0.013	0.078	// TraesCS2A02G418400 // TraesCS2D02G415700 // TraesCS2D02G415800 // TraesCS7A02G038600 // TraesCS7D02G034800 // TraesCS2A02G418300 // TraesCS2B02G437300
GO:0005737	C	cytoplasm	27	36	47682	85761	0.013	0.078	// TraesCS3B02G259100 // TraesCS3D02G005400 // TraesCS3A02G290300 // TraesCS7D02G034800 // TraesCS3D02G290100 // TraesCS4A02G077500 // TraesCS3A02G229800 // TraesCS3B02G179300 // TraesCS3A02G152200 // TraesCS2A02G418300 // TraesCS3A02G278100 // TraesCS2B02G437300 // TraesCS2A02G418400 // TraesCS2D02G415700 // TraesCS3D02G160000 // TraesCS3B02G008600 // TraesCS3A02G003900 // TraesCS3B02G325100 // …
GO:0005576	C	extracellular region	7	36	9049	85761	0.079	0.45	// TraesCS2A02G418400 // TraesCS2D02G415700 // TraesCS2D02G415800 // TraesCS7A02G038600 // TraesCS7D02G034800 // TraesCS2A02G418300 // TraesCS2B02G437300
GO:0043231	C	intracellular membrane-bounded organelle	27	36	54543	85761	0.1	0.57	// TraesCS3B02G259100 // TraesCS3D02G005400 // TraesCS3A02G290300 // TraesCS7D02G034800 // TraesCS3D02G290100 // TraesCS4A02G077500 // TraesCS3A02G229800 // TraesCS3B02G179300 // TraesCS3A02G152200 // TraesCS2A02G418300 // TraesCS3A02G278100 // TraesCS2B02G437300 // TraesCS2A02G418400 // TraesCS2D02G415700 // TraesCS3D02G160000 // TraesCS3B02G008600 // TraesCS3A02G003900 // TraesCS3B02G325100 // …
GO:0043227	C	membrane-bounded organelle	27	36	54652	85761	0.11	0.57	// TraesCS3B02G259100 // TraesCS3D02G005400 // TraesCS3A02G290300 // TraesCS7D02G034800 // TraesCS3D02G290100 // TraesCS4A02G077500 // TraesCS3A02G229800 // TraesCS3B02G179300 // TraesCS3A02G152200 // TraesCS2A02G418300 // TraesCS3A02G278100 // TraesCS2B02G437300 // TraesCS2A02G418400 // TraesCS2D02G415700 // TraesCS3D02G160000 // TraesCS3B02G008600 // TraesCS3A02G003900 // TraesCS3B02G325100 // …
GO:0005634	C	nucleus	16	36	29056	85761	0.12	0.65	// TraesCS3A02G003900 // TraesCS3B02G008600 // TraesCS7D02G034800 // TraesCS3D02G290100 // TraesCS3B02G325100 // TraesCS3A02G290300 // TraesCS2D02G415700 // TraesCS2D02G415800 // TraesCS7A02G038600 // TraesCS3D02G160000 // TraesCS3B02G179300 // TraesCS3D02G005400 // TraesCS2A02G418400 // TraesCS3A02G152200 // TraesCS2A02G418300 // TraesCS2B02G437300
GO:0005829	C	cytosol	7	36	10311	85761	0.13	0.67	// TraesCS2A02G418400 // TraesCS2D02G415700 // TraesCS2D02G415800 // TraesCS7A02G038600 // TraesCS7D02G034800 // TraesCS2A02G418300 // TraesCS2B02G437300
GO:0043229	C	intracellular organelle	27	36	55574	85761	0.13	0.67	// TraesCS3B02G259100 // TraesCS3D02G005400 // TraesCS3A02G290300 // TraesCS7D02G034800 // TraesCS3D02G290100 // TraesCS4A02G077500 // TraesCS3A02G229800 // TraesCS3B02G179300 // TraesCS3A02G152200 // TraesCS2A02G418300 // TraesCS3A02G278100 // TraesCS2B02G437300 // TraesCS2A02G418400 // TraesCS2D02G415700 // TraesCS3D02G160000 // TraesCS3B02G008600 // TraesCS3A02G003900 // TraesCS3B02G325100 // …
GO:0043226	C	organelle	27	36	55713	85761	0.14	0.67	// TraesCS3B02G259100 // TraesCS3D02G005400 // TraesCS3A02G290300 // TraesCS7D02G034800 // TraesCS3D02G290100 // TraesCS4A02G077500 // TraesCS3A02G229800 // TraesCS3B02G179300 // TraesCS3A02G152200 // TraesCS2A02G418300 // TraesCS3A02G278100 // TraesCS2B02G437300 // TraesCS2A02G418400 // TraesCS2D02G415700 // TraesCS3D02G160000 // TraesCS3B02G008600 // TraesCS3A02G003900 // TraesCS3B02G325100 // …
GO:0044424	C	intracellular part	27	36	60136	85761	0.33	1	// TraesCS3B02G259100 // TraesCS3D02G005400 // TraesCS3A02G290300 // TraesCS7D02G034800 // TraesCS3D02G290100 // TraesCS4A02G077500 // TraesCS3A02G229800 // TraesCS3B02G179300 // TraesCS3A02G152200 // TraesCS2A02G418300 // TraesCS3A02G278100 // TraesCS2B02G437300 // TraesCS2A02G418400 // TraesCS2D02G415700 // TraesCS3D02G160000 // TraesCS3B02G008600 // TraesCS3A02G003900 // TraesCS3B02G325100 // …
GO:0005622	C	intracellular	27	36	60496	85761	0.35	1	// TraesCS3B02G259100 // TraesCS3D02G005400 // TraesCS3A02G290300 // TraesCS7D02G034800 // TraesCS3D02G290100 // TraesCS4A02G077500 // TraesCS3A02G229800 // TraesCS3B02G179300 // TraesCS3A02G152200 // TraesCS2A02G418300 // TraesCS3A02G278100 // TraesCS2B02G437300 // TraesCS2A02G418400 // TraesCS2D02G415700 // TraesCS3D02G160000 // TraesCS3B02G008600 // TraesCS3A02G003900 // TraesCS3B02G325100 // …
GO:0005739	C	mitochondrion	7	36	14224	85761	0.39	1	// TraesCS2A02G418400 // TraesCS2D02G415700 // TraesCS2D02G415800 // TraesCS7A02G038600 // TraesCS7D02G034800 // TraesCS2A02G418300 // TraesCS2B02G437300
GO:0032991	C	macromolecular complex	7	36	12610	85761	0.27	1	// TraesCS2A02G418400 // TraesCS2D02G415700 // TraesCS2D02G415800 // TraesCS7A02G038600 // TraesCS7D02G034800 // TraesCS2A02G418300 // TraesCS2B02G437300
