# Supplementary material for: Genome-Wide Analysis and Characterization of the Proline-Rich Extensin-like Receptor Kinases (PERKs) Gene Family Reveals Their Role in Different Developmental Stages and Stress Conditions in Wheat (Triticum aestivum L.)
Source: Plants (Basel). 2022 Feb 11;11(4):496. doi: 10.3390/plants11040496 (PMC8880425; doi:10.3390/plants11040496)
Supplement: Supplementary file 1 [file plants-11-00496-s001.zip › sup/Table S8.xls]

## Sheet: Sheet1
Table S8. TaPERK gene annotation using eggNOGmapper.
Gene Name	Seed ortholog	e-value	Score	GO terms	KEGG pathways	KEGG KO	eggNOG Ogs	Max_annot_lvl	Description
TaPERK1	37682.EMT10712	4e-236	824.3	GO:0003674,GO:0003824,GO:0004672,GO:0004674,GO:0004675,GO:0004888,GO:0005575,GO:0005623,GO:0005886,GO:0006464,GO:0006468,GO:0006793,GO:0006796,GO:0006807,GO:0006950,GO:0007154,GO:0007165,GO:0007166,GO:0007167,GO:0007178,GO:0008150,GO:0008152,GO:0009605,GO:0009607,GO:0009611,GO:0009620,GO:0009987,GO:0016020,GO:0016301,GO:0016310,GO:0016740,GO:0016772,GO:0016773,GO:0019199,GO:0019538,GO:0023052,GO:…	ko:K04730,ko:K04733	ko04010,ko04064,ko04620,ko04621,ko04624,ko04722,ko05133,ko05140,ko05142,ko05145,ko05152,ko05162,ko05164,ko05169,map04010,map04064,map04620,map04621,map04624,map04722,map05133,map05140,map05142,map05145,map05152,map05162,map05164,map05169	COG0515@1|root,KOG1187@2759|Eukaryota,37SK5@33090|Viridiplantae,3G81I@35493|Streptophyta,3KT4N@4447|Liliopsida,3IFNT@38820|Poales	35493|Streptophyta	Protein kinase domain
TaPERK2	4565.Traes_1AS_13160329A.1	6.8e-246	856.3	GO:0003674,GO:0003824,GO:0004672,GO:0004674,GO:0004675,GO:0004888,GO:0005575,GO:0005623,GO:0005886,GO:0006464,GO:0006468,GO:0006793,GO:0006796,GO:0006807,GO:0006950,GO:0007154,GO:0007165,GO:0007166,GO:0007167,GO:0007178,GO:0008150,GO:0008152,GO:0009605,GO:0009607,GO:0009611,GO:0009620,GO:0009987,GO:0016020,GO:0016301,GO:0016310,GO:0016740,GO:0016772,GO:0016773,GO:0019199,GO:0019538,GO:0023052,GO:…	ko:K04730,ko:K04733	ko04010,ko04064,ko04620,ko04621,ko04624,ko04722,ko05133,ko05140,ko05142,ko05145,ko05152,ko05162,ko05164,ko05169,map04010,map04064,map04620,map04621,map04624,map04722,map05133,map05140,map05142,map05145,map05152,map05162,map05164,map05169	COG0515@1|root,KOG1187@2759|Eukaryota,37SK5@33090|Viridiplantae,3G81I@35493|Streptophyta,3KT4N@4447|Liliopsida,3I5RH@38820|Poales	35493|Streptophyta	Belongs to the protein kinase superfamily
TaPERK3	4565.Traes_1DS_5E944B531.1	1.6e-269	935.3	GO:0003674,GO:0003824,GO:0004672,GO:0004674,GO:0004675,GO:0004888,GO:0005488,GO:0005515,GO:0005575,GO:0005623,GO:0005886,GO:0006464,GO:0006468,GO:0006793,GO:0006796,GO:0006807,GO:0007154,GO:0007165,GO:0007166,GO:0007167,GO:0007178,GO:0008150,GO:0008152,GO:0009987,GO:0016020,GO:0016301,GO:0016310,GO:0016740,GO:0016772,GO:0016773,GO:0019199,GO:0019538,GO:0019899,GO:0019900,GO:0019901,GO:0023052,GO:…	ko:K04733	ko04010,ko04064,ko04620,ko04621,ko04624,ko04722,ko05133,ko05140,ko05142,ko05145,ko05152,ko05162,ko05164,map04010,map04064,map04620,map04621,map04624,map04722,map05133,map05140,map05142,map05145,map05152,map05162,map05164	COG0515@1|root,KOG1187@2759|Eukaryota,37R0M@33090|Viridiplantae,3G8VZ@35493|Streptophyta,3KVMA@4447|Liliopsida,3IG0P@38820|Poales	35493|Streptophyta	Protein kinase domain
TaPERK4	37682.EMT10712	7.9e-245	853.2	GO:0003674,GO:0003824,GO:0004672,GO:0004674,GO:0004675,GO:0004888,GO:0005575,GO:0005623,GO:0005886,GO:0006464,GO:0006468,GO:0006793,GO:0006796,GO:0006807,GO:0006950,GO:0007154,GO:0007165,GO:0007166,GO:0007167,GO:0007178,GO:0008150,GO:0008152,GO:0009605,GO:0009607,GO:0009611,GO:0009620,GO:0009987,GO:0016020,GO:0016301,GO:0016310,GO:0016740,GO:0016772,GO:0016773,GO:0019199,GO:0019538,GO:0023052,GO:…	ko:K04730,ko:K04733	ko04010,ko04064,ko04620,ko04621,ko04624,ko04722,ko05133,ko05140,ko05142,ko05145,ko05152,ko05162,ko05164,ko05169,map04010,map04064,map04620,map04621,map04624,map04722,map05133,map05140,map05142,map05145,map05152,map05162,map05164,map05169	COG0515@1|root,KOG1187@2759|Eukaryota,37SK5@33090|Viridiplantae,3G81I@35493|Streptophyta,3KT4N@4447|Liliopsida,3IFNT@38820|Poales	35493|Streptophyta	Protein kinase domain
TaPERK5	4565.Traes_2DL_4CFD341D6.2	0	1532.7	-	-	-	COG0515@1|root,2QUW9@2759|Eukaryota,37KJP@33090|Viridiplantae,3G96G@35493|Streptophyta,3KMVG@4447|Liliopsida,3I4UC@38820|Poales	35493|Streptophyta	Di-glucose binding within endoplasmic reticulum
TaPERK6	4565.Traes_2BL_17348AA3D.2	0	1670.2	-	-	-	COG0515@1|root,2QUW9@2759|Eukaryota,37KJP@33090|Viridiplantae,3G96G@35493|Streptophyta,3KMVG@4447|Liliopsida,3I4UC@38820|Poales	35493|Streptophyta	Di-glucose binding within endoplasmic reticulum
TaPERK7	4513.MLOC_65678.5	0	1565.4	-	-	-	COG0515@1|root,2QUW9@2759|Eukaryota,37KJP@33090|Viridiplantae,3G96G@35493|Streptophyta,3KMVG@4447|Liliopsida,3IE6F@38820|Poales	35493|Streptophyta	LRR receptor-like serine threonine-protein kinase
TaPERK8	4565.Traes_2DL_4CFD341D6.2	0	1540.4	-	-	-	COG0515@1|root,2QUW9@2759|Eukaryota,37KJP@33090|Viridiplantae,3G96G@35493|Streptophyta,3KMVG@4447|Liliopsida,3I4UC@38820|Poales	35493|Streptophyta	Di-glucose binding within endoplasmic reticulum
TaPERK9	4565.Traes_2BL_17348AA3D.2	0	1694.9	-	-	-	COG0515@1|root,2QUW9@2759|Eukaryota,37KJP@33090|Viridiplantae,3G96G@35493|Streptophyta,3KMVG@4447|Liliopsida,3I4UC@38820|Poales	35493|Streptophyta	Di-glucose binding within endoplasmic reticulum
TaPERK10	4565.Traes_2DL_4CFD341D6.2	0	1578.1	-	-	-	COG0515@1|root,2QUW9@2759|Eukaryota,37KJP@33090|Viridiplantae,3G96G@35493|Streptophyta,3KMVG@4447|Liliopsida,3I4UC@38820|Poales	35493|Streptophyta	Di-glucose binding within endoplasmic reticulum
TaPERK11	4565.Traes_2DL_69CA30267.2	0	1550.8	-	-	-	COG0515@1|root,2QUW9@2759|Eukaryota,37KJP@33090|Viridiplantae,3G96G@35493|Streptophyta,3KMVG@4447|Liliopsida,3I4UC@38820|Poales	35493|Streptophyta	Di-glucose binding within endoplasmic reticulum
TaPERK12	37682.EMT27999	0	1562.4	-	-	-	COG0515@1|root,2QUW9@2759|Eukaryota,37KJP@33090|Viridiplantae,3G96G@35493|Streptophyta,3KMVG@4447|Liliopsida,3IE6F@38820|Poales	35493|Streptophyta	LRR receptor-like serine threonine-protein kinase
TaPERK13	4565.Traes_3B_1E57A34C8.1	1.1e-252	879.4	GO:0003674,GO:0003824,GO:0004672,GO:0004674,GO:0004675,GO:0004888,GO:0005488,GO:0005515,GO:0005575,GO:0005623,GO:0005886,GO:0006464,GO:0006468,GO:0006793,GO:0006796,GO:0006807,GO:0007154,GO:0007165,GO:0007166,GO:0007167,GO:0007178,GO:0008150,GO:0008152,GO:0009987,GO:0016020,GO:0016301,GO:0016310,GO:0016740,GO:0016772,GO:0016773,GO:0019199,GO:0019538,GO:0019899,GO:0019900,GO:0019901,GO:0023052,GO:…	ko:K04733	ko04010,ko04064,ko04620,ko04621,ko04624,ko04722,ko05133,ko05140,ko05142,ko05145,ko05152,ko05162,ko05164,map04010,map04064,map04620,map04621,map04624,map04722,map05133,map05140,map05142,map05145,map05152,map05162,map05164	COG0515@1|root,KOG1187@2759|Eukaryota,37R0M@33090|Viridiplantae,3G8VZ@35493|Streptophyta,3KME6@4447|Liliopsida,3I8QR@38820|Poales	35493|Streptophyta	Protein tyrosine kinase
TaPERK14	4565.Traes_3AS_9A7B37CCF.1	1.3e-244	852.4	GO:0003674,GO:0003824,GO:0004672,GO:0004674,GO:0004675,GO:0004888,GO:0005575,GO:0005623,GO:0005886,GO:0006464,GO:0006468,GO:0006793,GO:0006796,GO:0006807,GO:0006950,GO:0007154,GO:0007165,GO:0007166,GO:0007167,GO:0007178,GO:0008150,GO:0008152,GO:0009605,GO:0009607,GO:0009611,GO:0009620,GO:0009987,GO:0016020,GO:0016301,GO:0016310,GO:0016740,GO:0016772,GO:0016773,GO:0019199,GO:0019538,GO:0023052,GO:…	ko:K04730,ko:K04733	ko04010,ko04064,ko04620,ko04621,ko04624,ko04722,ko05133,ko05140,ko05142,ko05145,ko05152,ko05162,ko05164,ko05169,map04010,map04064,map04620,map04621,map04624,map04722,map05133,map05140,map05142,map05145,map05152,map05162,map05164,map05169	COG0515@1|root,KOG1187@2759|Eukaryota,37SK5@33090|Viridiplantae,3G81I@35493|Streptophyta,3KKYT@4447|Liliopsida,3IBQR@38820|Poales	35493|Streptophyta	Belongs to the protein kinase superfamily
TaPERK15	15368.BRADI2G44830.1	3.4e-204	718.4	GO:0003674,GO:0003824,GO:0004672,GO:0004674,GO:0004675,GO:0004888,GO:0005488,GO:0005515,GO:0005575,GO:0005623,GO:0005886,GO:0006464,GO:0006468,GO:0006793,GO:0006796,GO:0006807,GO:0007154,GO:0007165,GO:0007166,GO:0007167,GO:0007178,GO:0008150,GO:0008152,GO:0009987,GO:0016020,GO:0016301,GO:0016310,GO:0016740,GO:0016772,GO:0016773,GO:0019199,GO:0019538,GO:0019899,GO:0019900,GO:0019901,GO:0023052,GO:…	ko:K04733	ko04010,ko04064,ko04620,ko04621,ko04624,ko04722,ko05133,ko05140,ko05142,ko05145,ko05152,ko05162,ko05164,map04010,map04064,map04620,map04621,map04624,map04722,map05133,map05140,map05142,map05145,map05152,map05162,map05164	COG0515@1|root,KOG1187@2759|Eukaryota,37R0M@33090|Viridiplantae,3G8VZ@35493|Streptophyta,3KNB5@4447|Liliopsida,3IDD7@38820|Poales	35493|Streptophyta	Protein kinase domain
TaPERK16	4513.MLOC_81989.1	1.8e-284	984.9	GO:0003674,GO:0003824,GO:0004672,GO:0004674,GO:0004675,GO:0004888,GO:0005488,GO:0005515,GO:0005575,GO:0005623,GO:0005886,GO:0006464,GO:0006468,GO:0006793,GO:0006796,GO:0006807,GO:0007154,GO:0007165,GO:0007166,GO:0007167,GO:0007178,GO:0008150,GO:0008152,GO:0009987,GO:0016020,GO:0016301,GO:0016310,GO:0016740,GO:0016772,GO:0016773,GO:0019199,GO:0019538,GO:0019899,GO:0019900,GO:0019901,GO:0023052,GO:…	ko:K04733	ko04010,ko04064,ko04620,ko04621,ko04624,ko04722,ko05133,ko05140,ko05142,ko05145,ko05152,ko05162,ko05164,map04010,map04064,map04620,map04621,map04624,map04722,map05133,map05140,map05142,map05145,map05152,map05162,map05164	COG0515@1|root,KOG1187@2759|Eukaryota,37R0M@33090|Viridiplantae,3G8VZ@35493|Streptophyta,3KMZN@4447|Liliopsida,3I6I3@38820|Poales	35493|Streptophyta	Protein kinase domain
TaPERK17	37682.EMT12387	9.5e-239	833.2	-	-	-	COG0515@1|root,KOG1187@2759|Eukaryota,37Y8M@33090|Viridiplantae,3GNMC@35493|Streptophyta,3KX10@4447|Liliopsida,3IFKB@38820|Poales	35493|Streptophyta	Protein kinase domain
TaPERK18	4565.Traes_3B_1E57A34C8.1	4.4e-270	937.2	GO:0003674,GO:0003824,GO:0004672,GO:0004674,GO:0004675,GO:0004888,GO:0005488,GO:0005515,GO:0005575,GO:0005623,GO:0005886,GO:0006464,GO:0006468,GO:0006793,GO:0006796,GO:0006807,GO:0007154,GO:0007165,GO:0007166,GO:0007167,GO:0007178,GO:0008150,GO:0008152,GO:0009987,GO:0016020,GO:0016301,GO:0016310,GO:0016740,GO:0016772,GO:0016773,GO:0019199,GO:0019538,GO:0019899,GO:0019900,GO:0019901,GO:0023052,GO:…	ko:K04733	ko04010,ko04064,ko04620,ko04621,ko04624,ko04722,ko05133,ko05140,ko05142,ko05145,ko05152,ko05162,ko05164,map04010,map04064,map04620,map04621,map04624,map04722,map05133,map05140,map05142,map05145,map05152,map05162,map05164	COG0515@1|root,KOG1187@2759|Eukaryota,37R0M@33090|Viridiplantae,3G8VZ@35493|Streptophyta,3KME6@4447|Liliopsida,3I8QR@38820|Poales	35493|Streptophyta	Protein tyrosine kinase
TaPERK19	4565.Traes_3B_D5B95C128.1	9.1e-238	829.7	GO:0003674,GO:0003824,GO:0004672,GO:0004674,GO:0004675,GO:0004888,GO:0005575,GO:0005623,GO:0005886,GO:0006464,GO:0006468,GO:0006793,GO:0006796,GO:0006807,GO:0006950,GO:0007154,GO:0007165,GO:0007166,GO:0007167,GO:0007178,GO:0008150,GO:0008152,GO:0009605,GO:0009607,GO:0009611,GO:0009620,GO:0009987,GO:0016020,GO:0016301,GO:0016310,GO:0016740,GO:0016772,GO:0016773,GO:0019199,GO:0019538,GO:0023052,GO:…	ko:K04730,ko:K04733	ko04010,ko04064,ko04620,ko04621,ko04624,ko04722,ko05133,ko05140,ko05142,ko05145,ko05152,ko05162,ko05164,ko05169,map04010,map04064,map04620,map04621,map04624,map04722,map05133,map05140,map05142,map05145,map05152,map05162,map05164,map05169	COG0515@1|root,KOG1187@2759|Eukaryota,37SK5@33090|Viridiplantae,3G81I@35493|Streptophyta,3KKYT@4447|Liliopsida,3IBQR@38820|Poales	35493|Streptophyta	Belongs to the protein kinase superfamily
TaPERK20	4565.Traes_3B_821FCCFF1.2	1e-213	750	GO:0003674,GO:0003824,GO:0004672,GO:0004674,GO:0004675,GO:0004888,GO:0005488,GO:0005515,GO:0005575,GO:0005623,GO:0005886,GO:0006464,GO:0006468,GO:0006793,GO:0006796,GO:0006807,GO:0007154,GO:0007165,GO:0007166,GO:0007167,GO:0007178,GO:0008150,GO:0008152,GO:0009987,GO:0016020,GO:0016301,GO:0016310,GO:0016740,GO:0016772,GO:0016773,GO:0019199,GO:0019538,GO:0019899,GO:0019900,GO:0019901,GO:0023052,GO:…	ko:K04733	ko04010,ko04064,ko04620,ko04621,ko04624,ko04722,ko05133,ko05140,ko05142,ko05145,ko05152,ko05162,ko05164,map04010,map04064,map04620,map04621,map04624,map04722,map05133,map05140,map05142,map05145,map05152,map05162,map05164	COG0515@1|root,KOG1187@2759|Eukaryota,37R0M@33090|Viridiplantae,3G8VZ@35493|Streptophyta,3KNB5@4447|Liliopsida,3IDD7@38820|Poales	35493|Streptophyta	Protein kinase domain
TaPERK21	4513.MLOC_81989.1	2.2e-282	978	GO:0003674,GO:0003824,GO:0004672,GO:0004674,GO:0004675,GO:0004888,GO:0005488,GO:0005515,GO:0005575,GO:0005623,GO:0005886,GO:0006464,GO:0006468,GO:0006793,GO:0006796,GO:0006807,GO:0007154,GO:0007165,GO:0007166,GO:0007167,GO:0007178,GO:0008150,GO:0008152,GO:0009987,GO:0016020,GO:0016301,GO:0016310,GO:0016740,GO:0016772,GO:0016773,GO:0019199,GO:0019538,GO:0019899,GO:0019900,GO:0019901,GO:0023052,GO:…	ko:K04733	ko04010,ko04064,ko04620,ko04621,ko04624,ko04722,ko05133,ko05140,ko05142,ko05145,ko05152,ko05162,ko05164,map04010,map04064,map04620,map04621,map04624,map04722,map05133,map05140,map05142,map05145,map05152,map05162,map05164	COG0515@1|root,KOG1187@2759|Eukaryota,37R0M@33090|Viridiplantae,3G8VZ@35493|Streptophyta,3KMZN@4447|Liliopsida,3I6I3@38820|Poales	35493|Streptophyta	Protein kinase domain
TaPERK22	37682.EMT12387	1.3e-233	816.2	-	-	-	COG0515@1|root,KOG1187@2759|Eukaryota,37Y8M@33090|Viridiplantae,3GNMC@35493|Streptophyta,3KX10@4447|Liliopsida,3IFKB@38820|Poales	35493|Streptophyta	Protein kinase domain
TaPERK23	4565.Traes_3B_1E57A34C8.1	9.3e-220	769.2	GO:0003674,GO:0003824,GO:0004672,GO:0004674,GO:0004675,GO:0004888,GO:0005488,GO:0005515,GO:0005575,GO:0005623,GO:0005886,GO:0006464,GO:0006468,GO:0006793,GO:0006796,GO:0006807,GO:0007154,GO:0007165,GO:0007166,GO:0007167,GO:0007178,GO:0008150,GO:0008152,GO:0009987,GO:0016020,GO:0016301,GO:0016310,GO:0016740,GO:0016772,GO:0016773,GO:0019199,GO:0019538,GO:0019899,GO:0019900,GO:0019901,GO:0023052,GO:…	ko:K04733	ko04010,ko04064,ko04620,ko04621,ko04624,ko04722,ko05133,ko05140,ko05142,ko05145,ko05152,ko05162,ko05164,map04010,map04064,map04620,map04621,map04624,map04722,map05133,map05140,map05142,map05145,map05152,map05162,map05164	COG0515@1|root,KOG1187@2759|Eukaryota,37R0M@33090|Viridiplantae,3G8VZ@35493|Streptophyta,3KME6@4447|Liliopsida,3I8QR@38820|Poales	35493|Streptophyta	Protein tyrosine kinase
TaPERK24	4565.Traes_3AS_9A7B37CCF.1	1.4e-238	832.4	GO:0003674,GO:0003824,GO:0004672,GO:0004674,GO:0004675,GO:0004888,GO:0005575,GO:0005623,GO:0005886,GO:0006464,GO:0006468,GO:0006793,GO:0006796,GO:0006807,GO:0006950,GO:0007154,GO:0007165,GO:0007166,GO:0007167,GO:0007178,GO:0008150,GO:0008152,GO:0009605,GO:0009607,GO:0009611,GO:0009620,GO:0009987,GO:0016020,GO:0016301,GO:0016310,GO:0016740,GO:0016772,GO:0016773,GO:0019199,GO:0019538,GO:0023052,GO:…	ko:K04730,ko:K04733	ko04010,ko04064,ko04620,ko04621,ko04624,ko04722,ko05133,ko05140,ko05142,ko05145,ko05152,ko05162,ko05164,ko05169,map04010,map04064,map04620,map04621,map04624,map04722,map05133,map05140,map05142,map05145,map05152,map05162,map05164,map05169	COG0515@1|root,KOG1187@2759|Eukaryota,37SK5@33090|Viridiplantae,3G81I@35493|Streptophyta,3KKYT@4447|Liliopsida,3IBQR@38820|Poales	35493|Streptophyta	Belongs to the protein kinase superfamily
TaPERK25	4513.MLOC_81989.1	1.9e-273	948.3	GO:0003674,GO:0003824,GO:0004672,GO:0004674,GO:0004675,GO:0004888,GO:0005488,GO:0005515,GO:0005575,GO:0005623,GO:0005886,GO:0006464,GO:0006468,GO:0006793,GO:0006796,GO:0006807,GO:0007154,GO:0007165,GO:0007166,GO:0007167,GO:0007178,GO:0008150,GO:0008152,GO:0009987,GO:0016020,GO:0016301,GO:0016310,GO:0016740,GO:0016772,GO:0016773,GO:0019199,GO:0019538,GO:0019899,GO:0019900,GO:0019901,GO:0023052,GO:…	ko:K04733	ko04010,ko04064,ko04620,ko04621,ko04624,ko04722,ko05133,ko05140,ko05142,ko05145,ko05152,ko05162,ko05164,map04010,map04064,map04620,map04621,map04624,map04722,map05133,map05140,map05142,map05145,map05152,map05162,map05164	COG0515@1|root,KOG1187@2759|Eukaryota,37R0M@33090|Viridiplantae,3G8VZ@35493|Streptophyta,3KMZN@4447|Liliopsida,3I6I3@38820|Poales	35493|Streptophyta	Protein kinase domain
TaPERK26	37682.EMT12387	1e-224	785.8	-	-	-	COG0515@1|root,KOG1187@2759|Eukaryota,37Y8M@33090|Viridiplantae,3GNMC@35493|Streptophyta,3KX10@4447|Liliopsida,3IFKB@38820|Poales	35493|Streptophyta	Protein kinase domain
TaPERK27	4565.Traes_4AS_FACA1EB6C.1	5.6e-264	916.8	-	-	-	COG0515@1|root,KOG1187@2759|Eukaryota,37SVM@33090|Viridiplantae,3GBA0@35493|Streptophyta,3M4U7@4447|Liliopsida,3I943@38820|Poales	35493|Streptophyta	Protein kinase domain
TaPERK28	4565.Traes_7DS_7EBBABC35.2	0	1440.2	-	-	-	COG0515@1|root,2QUW9@2759|Eukaryota,37KJP@33090|Viridiplantae,3G96G@35493|Streptophyta,3KMVG@4447|Liliopsida,3I4UC@38820|Poales	35493|Streptophyta	Di-glucose binding within endoplasmic reticulum
TaPERK29	4565.Traes_4AS_FACA1EB6C.1	4.9e-236	823.9	-	-	-	COG0515@1|root,KOG1187@2759|Eukaryota,37SVM@33090|Viridiplantae,3GBA0@35493|Streptophyta,3M4U7@4447|Liliopsida,3I943@38820|Poales	35493|Streptophyta	Protein kinase domain
TaPERK30	4513.MLOC_4198.1	8.3e-238	829.7	-	ko:K04730	ko04010,ko04064,ko04620,ko04624,ko04722,ko05133,ko05140,ko05142,ko05145,ko05152,ko05162,ko05169,map04010,map04064,map04620,map04624,map04722,map05133,map05140,map05142,map05145,map05152,map05162,map05169	COG0515@1|root,KOG1187@2759|Eukaryota,37TDM@33090|Viridiplantae,3GDJK@35493|Streptophyta,3KRCE@4447|Liliopsida,3I58R@38820|Poales	35493|Streptophyta	Protein kinase domain
TaPERK31	4565.Traes_5BL_5B1DF3A03.2	7.4e-253	879.8	-	ko:K04730	ko04010,ko04064,ko04620,ko04624,ko04722,ko05133,ko05140,ko05142,ko05145,ko05152,ko05162,ko05169,map04010,map04064,map04620,map04624,map04722,map05133,map05140,map05142,map05145,map05152,map05162,map05169	COG0515@1|root,KOG1187@2759|Eukaryota,37TDM@33090|Viridiplantae,3GDJK@35493|Streptophyta,3KRCE@4447|Liliopsida,3I58R@38820|Poales	35493|Streptophyta	Protein kinase domain
TaPERK32	4565.Traes_7DS_7EBBABC35.2	0	1663.7	-	-	-	COG0515@1|root,2QUW9@2759|Eukaryota,37KJP@33090|Viridiplantae,3G96G@35493|Streptophyta,3KMVG@4447|Liliopsida,3I4UC@38820|Poales	35493|Streptophyta	Di-glucose binding within endoplasmic reticulum
TaPERK33	4513.MLOC_74450.1	1.1e-263	916	GO:0003674,GO:0003824,GO:0004672,GO:0004674,GO:0004675,GO:0004888,GO:0005488,GO:0005515,GO:0005575,GO:0005623,GO:0005886,GO:0006464,GO:0006468,GO:0006793,GO:0006796,GO:0006807,GO:0007154,GO:0007165,GO:0007166,GO:0007167,GO:0007178,GO:0008150,GO:0008152,GO:0009987,GO:0016020,GO:0016301,GO:0016310,GO:0016740,GO:0016772,GO:0016773,GO:0019199,GO:0019538,GO:0019899,GO:0019900,GO:0019901,GO:0023052,GO:…	ko:K04733	ko04010,ko04064,ko04620,ko04621,ko04624,ko04722,ko05133,ko05140,ko05142,ko05145,ko05152,ko05162,ko05164,map04010,map04064,map04620,map04621,map04624,map04722,map05133,map05140,map05142,map05145,map05152,map05162,map05164	COG0515@1|root,KOG1187@2759|Eukaryota,37R0M@33090|Viridiplantae,3G8VZ@35493|Streptophyta,3KYFY@4447|Liliopsida,3I5WJ@38820|Poales	35493|Streptophyta	Protein kinase domain
TaPERK34	4513.MLOC_74450.1	2.8e-262	911.4	GO:0003674,GO:0003824,GO:0004672,GO:0004674,GO:0004675,GO:0004888,GO:0005488,GO:0005515,GO:0005575,GO:0005623,GO:0005886,GO:0006464,GO:0006468,GO:0006793,GO:0006796,GO:0006807,GO:0007154,GO:0007165,GO:0007166,GO:0007167,GO:0007178,GO:0008150,GO:0008152,GO:0009987,GO:0016020,GO:0016301,GO:0016310,GO:0016740,GO:0016772,GO:0016773,GO:0019199,GO:0019538,GO:0019899,GO:0019900,GO:0019901,GO:0023052,GO:…	ko:K04733	ko04010,ko04064,ko04620,ko04621,ko04624,ko04722,ko05133,ko05140,ko05142,ko05145,ko05152,ko05162,ko05164,map04010,map04064,map04620,map04621,map04624,map04722,map05133,map05140,map05142,map05145,map05152,map05162,map05164	COG0515@1|root,KOG1187@2759|Eukaryota,37R0M@33090|Viridiplantae,3G8VZ@35493|Streptophyta,3KYFY@4447|Liliopsida,3I5WJ@38820|Poales	35493|Streptophyta	Protein kinase domain
TaPERK35	4565.Traes_7DS_7EBBABC35.2	0	1702.2	-	-	-	COG0515@1|root,2QUW9@2759|Eukaryota,37KJP@33090|Viridiplantae,3G96G@35493|Streptophyta,3KMVG@4447|Liliopsida,3I4UC@38820|Poales	35493|Streptophyta	Di-glucose binding within endoplasmic reticulum
TaPERK36	4565.Traes_7AS_9D4305585.2	5.2e-240	837.4	GO:0003674,GO:0003824,GO:0004672,GO:0004674,GO:0004675,GO:0004888,GO:0005488,GO:0005515,GO:0005575,GO:0005623,GO:0005886,GO:0006464,GO:0006468,GO:0006793,GO:0006796,GO:0006807,GO:0007154,GO:0007165,GO:0007166,GO:0007167,GO:0007178,GO:0008150,GO:0008152,GO:0009987,GO:0016020,GO:0016301,GO:0016310,GO:0016740,GO:0016772,GO:0016773,GO:0019199,GO:0019538,GO:0019899,GO:0019900,GO:0019901,GO:0023052,GO:…	ko:K04733	ko04010,ko04064,ko04620,ko04621,ko04624,ko04722,ko05133,ko05140,ko05142,ko05145,ko05152,ko05162,ko05164,map04010,map04064,map04620,map04621,map04624,map04722,map05133,map05140,map05142,map05145,map05152,map05162,map05164	COG0515@1|root,KOG1187@2759|Eukaryota,37R0M@33090|Viridiplantae,3G8VZ@35493|Streptophyta,3KPJ5@4447|Liliopsida,3I9NE@38820|Poales	35493|Streptophyta	Protein kinase domain
TaPERK37	4513.MLOC_74450.1	1.1e-266	926	GO:0003674,GO:0003824,GO:0004672,GO:0004674,GO:0004675,GO:0004888,GO:0005488,GO:0005515,GO:0005575,GO:0005623,GO:0005886,GO:0006464,GO:0006468,GO:0006793,GO:0006796,GO:0006807,GO:0007154,GO:0007165,GO:0007166,GO:0007167,GO:0007178,GO:0008150,GO:0008152,GO:0009987,GO:0016020,GO:0016301,GO:0016310,GO:0016740,GO:0016772,GO:0016773,GO:0019199,GO:0019538,GO:0019899,GO:0019900,GO:0019901,GO:0023052,GO:…	ko:K04733	ko04010,ko04064,ko04620,ko04621,ko04624,ko04722,ko05133,ko05140,ko05142,ko05145,ko05152,ko05162,ko05164,map04010,map04064,map04620,map04621,map04624,map04722,map05133,map05140,map05142,map05145,map05152,map05162,map05164	COG0515@1|root,KOG1187@2759|Eukaryota,37R0M@33090|Viridiplantae,3G8VZ@35493|Streptophyta,3KYFY@4447|Liliopsida,3I5WJ@38820|Poales	35493|Streptophyta	Protein kinase domain
