# Supplementary material for: Genome-Wide Analysis and Characterization of the Proline-Rich Extensin-like Receptor Kinases (PERKs) Gene Family Reveals Their Role in Different Developmental Stages and Stress Conditions in Wheat (Triticum aestivum L.)
Source: Plants (Basel). 2022 Feb 11;11(4):496. doi: 10.3390/plants11040496 (PMC8880425; doi:10.3390/plants11040496)
Supplement: Supplementary file 1 [file plants-11-00496-s001.zip › sup/Table S9.xls]

## Sheet: Sheet1
Table S9: The protein-protein interaction network between TaPERK and other proteins in wheat
Node1	Node2	Neighborhood_on_chromosome	Gene_fusion	Phylogenetic_cooccurrence	Homology	Coexpression	Experimentally_determined_interaction	Database_annotated	Automated_textmining	Combined_score
TaPERK10	Traes_6BL_DFDCD5B11.1	0.046	0	0	0	0.059	0.598	0.498	0.274	0.844
TaPERK11	Traes_6BL_DFDCD5B11.1	0.046	0	0	0	0.059	0.598	0.498	0.274	0.844
TaPERK12	Traes_6BL_DFDCD5B11.1	0.046	0	0	0	0.059	0.598	0.498	0.274	0.844
TaPERK19	Traes_4DL_E447FD9FD.1	0	0	0	0	0	0	0	0.723	0.723
TaPERK19	Traes_6BL_DFDCD5B11.1	0.046	0	0	0	0.059	0.598	0.498	0.274	0.844
TaPERK2	Traes_7AL_5E0DD589E.1	0	0	0	0	0	0	0	0.808	0.808
TaPERK2	Traes_4DL_E447FD9FD.1	0	0	0	0	0	0	0	0.831	0.831
TaPERK2	Traes_6BL_DFDCD5B11.1	0.046	0	0	0	0.059	0.598	0.498	0.274	0.844
TaPERK2	Traes_7DL_909EA97B3.1	0	0	0	0	0	0	0	0.881	0.881
TaPERK20	Traes_6BL_DFDCD5B11.1	0.046	0	0	0	0.059	0.598	0.498	0.274	0.844
TaPERK23	Traes_6BL_DFDCD5B11.1	0.046	0	0	0	0.059	0.598	0.498	0.274	0.844
TaPERK24	Traes_4DL_E447FD9FD.1	0	0	0	0	0	0	0	0.723	0.723
TaPERK24	Traes_6BL_DFDCD5B11.1	0.046	0	0	0	0.059	0.598	0.498	0.274	0.844
TaPERK25	Traes_6BL_DFDCD5B11.1	0.046	0	0	0	0.059	0.598	0.498	0.274	0.844
TaPERK26	Traes_6BL_DFDCD5B11.1	0.046	0	0	0	0.059	0.598	0.498	0.274	0.844
TaPERK29	Traes_3AL_394642923.1	0.047	0	0	0	0	0.107	0.42	0.702	0.833
TaPERK29	Traes_3AL_5E8DEE3E8.1	0.047	0	0	0	0	0.107	0.42	0.702	0.833
TaPERK29	Traes_3B_514AAB5F3.1	0	0	0	0	0	0	0	0.883	0.883
TaPERK29	Traes_3B_9EBD47B52.1	0	0	0	0	0	0	0	0.883	0.883
TaPERK29	Traes_4AS_E28B34320.1	0	0	0	0	0	0	0	0.864	0.864
TaPERK29	Traes_6BL_DFDCD5B11.1	0.046	0	0	0	0.059	0.598	0.498	0.274	0.844
TaPERK29	Traes_4DL_05BF7F181.1	0	0	0	0	0	0	0	0.864	0.864
TaPERK31	Traes_6BL_DFDCD5B11.1	0.046	0	0	0	0.059	0.598	0.498	0.274	0.844
TaPERK35	Traes_6BL_DFDCD5B11.1	0.046	0	0	0	0.059	0.598	0.498	0.274	0.844
TaPERK36	Traes_6BL_DFDCD5B11.1	0.046	0	0	0	0.059	0.598	0.498	0.274	0.844
TaPERK37	Traes_6BL_DFDCD5B11.1	0.046	0	0	0	0.059	0.598	0.498	0.274	0.844
TaPERK4	Traes_6BL_DFDCD5B11.1	0.046	0	0	0	0.059	0.598	0.498	0.274	0.844
TaPERK4	Traes_7AL_5E0DD589E.1	0	0	0	0	0	0	0	0.864	0.864
TaPERK4	Traes_4DL_E447FD9FD.1	0	0	0	0	0	0	0	0.874	0.874
TaPERK4	Traes_7DL_909EA97B3.1	0	0	0	0	0	0	0	0.885	0.885
TaPERK5	Traes_6BL_DFDCD5B11.1	0.046	0	0	0	0.059	0.598	0.498	0.274	0.844
TaPERK9	Traes_6BL_DFDCD5B11.1	0.046	0	0	0	0.059	0.598	0.498	0.274	0.844
Traes_3B_514AAB5F3.1	Traes_3B_9EBD47B52.1	0	0	0	0	0	0	0	0.885	0.885
Traes_3B_514AAB5F3.1	Traes_4AS_E28B34320.1	0	0	0	0	0.108	0	0	0.885	0.893
Traes_3B_514AAB5F3.1	Traes_4DL_05BF7F181.1	0	0	0	0	0.108	0	0	0.885	0.893
Traes_3B_9EBD47B52.1	Traes_4AS_E28B34320.1	0	0	0	0	0.108	0	0	0.885	0.893
Traes_3B_9EBD47B52.1	Traes_4DL_05BF7F181.1	0	0	0	0	0.108	0	0	0.885	0.893
Traes_4DL_E447FD9FD.1	Traes_7AL_5E0DD589E.1	0	0	0	0	0	0	0	0.787	0.787
Traes_4DL_E447FD9FD.1	Traes_6BL_DFDCD5B11.1	0.046	0	0	0	0.059	0.598	0.498	0.274	0.844
Traes_6BL_DFDCD5B11.1	Traes_7AL_5E0DD589E.1	0.046	0	0	0	0.059	0.598	0.498	0.274	0.844
Traes_6BL_DFDCD5B11.1	Traes_7DL_909EA97B3.1	0.046	0	0	0	0.059	0.598	0.498	0.274	0.844
